# Supplementary material for: Altered chromatin landscape and enhancer engagement underlie transcriptional dysregulation in MED12 mutant uterine leiomyomas
Source: Nat Commun. 2020 Feb 24;11:1019. doi: 10.1038/s41467-020-14701-6 (PMC7040020; doi:10.1038/s41467-020-14701-6)
Supplement: Supplementary file 4 — Supplementary Data 1 [file 41467_2020_14701_MOESM4_ESM.xlsx]

## Sheet: Supplementary table 5
Sample	total_reads	avg_input_read_length	uniquely_mapped	uniquely_mapped_percent	avg_mapped_read_length	num_splices	num_annotated_splices	num_GTAG_splices	num_GCAG_splices	num_ATAC_splices	num_noncanonical_splices	mismatch_rate	deletion_rate	deletion_length	insertion_rate	insertion_length	multimapped	multimapped_percent	multimapped_toomany	multimapped_toomany_percent	unmapped_mismatches_percent	unmapped_tooshort_percent	unmapped_other_percent	unmapped_mismatches	unmapped_tooshort	unmapped_other
LEIO-PT1063_S16	25500362	83	21833839	85.62	82.76	2423295	2404246	2404255	13264	1479	4297	0.33	0.01	1.51	0	1.29	2342381	9.19	44763	0.18	0	4.67	0.35	0	1190179	89200
LEIO-PT1113_S3	38717612	83	32796987	84.71	82.76	3521652	3491050	3493359	19918	2225	6150	0.32	0	1.44	0	1.31	3882241	10.03	72810	0.19	0	4.67	0.4	0	1810499	155075
LEIO-PT1119_S12	32545621	83	28362366	87.15	82.77	2642498	2617149	2620638	15327	1612	4921	0.32	0	1.41	0	1.3	2508633	7.71	71357	0.22	0	4.52	0.41	0	1469931	133334
LEIO-PT1123_S10	34408021	83	29520779	85.8	82.76	3279097	3252186	3251958	18398	2248	6493	0.31	0	1.4	0	1.29	3092675	8.99	60861	0.18	0	4.67	0.37	0	1606430	127276
LEIO-PT1151_S7	32604912	83	28075797	86.11	82.76	3014777	2990045	2989690	17042	2139	5906	0.32	0	1.43	0	1.31	2906942	8.92	61375	0.19	0	4.43	0.36	0	1443494	117304
LEIO-PT354_S4	27291714	83	22641303	82.96	82.81	4133704	4112265	4105854	21007	2482	4361	0.27	0	1.36	0	1.3	3547079	13	41304	0.15	0	3.67	0.22	0	1001965	60063
LEIO-PT563_S14	26958837	83	19322632	71.67	82.83	4112572	4088179	4081942	20907	2400	7323	0.3	0	1.43	0	1.25	6443663	23.9	53416	0.2	0	4.08	0.15	0	1098731	40395
LEIO-PT728_S3	26057719	83	22638951	86.88	82.77	3143254	3120897	3118449	17605	2106	5094	0.3	0	1.41	0	1.26	2138385	8.21	38897	0.15	0	4.5	0.26	0	1173674	67812
LEIO-PT758_S8	24384606	83	21094784	86.51	82.77	3177533	3150135	3148421	17743	2139	9230	0.27	0.01	1.42	0	1.26	2186742	8.97	39352	0.16	0	4.1	0.26	0	1000295	63433
LEIO-PT845_S16	23908336	83	17316649	72.43	82.8	3328651	3309791	3305826	16746	1768	4311	0.3	0	1.43	0	1.5	5410521	22.63	45592	0.19	0	4.56	0.19	0	1090151	45423
LEIO-PT848_S10	29418814	83	24993331	84.96	82.79	2993203	2973395	2971878	15475	1717	4133	0.27	0	1.41	0	1.3	3041273	10.34	54000	0.18	0	4.18	0.35	0	1227434	102776
LEIO-PT886_S6	28715537	83	24643215	85.82	82.79	2824048	2802142	2801971	15382	1788	4907	0.27	0	1.4	0	1.27	2751883	9.58	53799	0.19	0	4.08	0.33	0	1171857	94783
LEIO-PT916_S5	26333240	83	22471781	85.34	82.8	2167031	2148299	2149019	12664	1497	3851	0.26	0	1.4	0	1.26	2611603	9.92	55986	0.21	0	4.16	0.37	0	1096357	97513
LEIO-PT967_S1	28287251	83	22263107	78.7	82.8	3545332	3522490	3519169	19156	2140	4867	0.27	0	1.4	0	1.27	4689085	16.58	45216	0.16	0	4.31	0.25	0	1219128	70715
LEIO-PTc57_S9	26725858	83	23196742	86.8	82.79	1915879	1896823	1899400	11604	1256	3619	0.27	0	1.4	0	1.26	2209085	8.27	50207	0.19	0	4.35	0.4	0	1162891	106933
MYO-PT1063_S8	30156515	83	25838300	85.68	82.77	3653899	3628718	3624879	21177	2360	5483	0.32	0	1.48	0	1.31	2844786	9.43	45455	0.15	0	4.46	0.28	0	1343621	84353
MYO-PT1113_S4	31790162	83	27322005	85.94	82.76	3216815	3192142	3189655	19492	2274	5394	0.35	0	1.44	0	1.32	2856485	8.99	48401	0.15	0	4.6	0.32	0	1461595	101676
MYO-PT1119-shAP1_S14	43861423	83	34614478	78.92	82.79	7858499	7816642	7799234	47014	4691	7560	0.32	0	1.38	0	1.45	7204510	16.43	80524	0.18	0	4.33	0.15	0	1896222	65689
MYO-PT1119-shMAMMX_S6	31116720	83	23747207	76.32	82.76	4801177	4775593	4765196	28363	2818	4800	0.42	0	1.39	0	1.37	5649958	18.16	63766	0.2	0	5.17	0.15	0	1609103	46686
MYO-PT1119_S9	31556824	83	27179730	86.13	82.77	2978438	2954479	2953262	18435	2014	4727	0.31	0	1.4	0	1.28	2849863	9.03	52143	0.17	0	4.35	0.33	0	1371075	104013
MYO-PT1123_S11	34261046	83	29831069	87.07	82.77	3201269	3175918	3174783	19147	2173	5166	0.31	0	1.4	0	1.27	2745253	8.01	50286	0.15	0	4.46	0.31	0	1528217	106221
MYO-PT1151-shAP1_S2	34021436	83	27540495	80.95	82.78	5273147	5236731	5225939	37470	3291	6447	0.33	0	1.42	0	1.43	4729122	13.9	58574	0.17	0	4.76	0.21	0	1621699	71546
MYO-PT1151-shMAMMX_S5	32955222	83	26699233	81.02	82.78	5688744	5659907	5648047	31257	3235	6205	0.33	0	1.45	0	1.55	4754123	14.43	53903	0.16	0	4.22	0.18	0	1388728	59235
MYO-PT1151_S15	31381212	83	27464343	87.52	82.77	3188968	3166067	3163745	17881	2226	5116	0.32	0	1.42	0	1.31	2440609	7.78	48838	0.16	0	4.22	0.33	0	1323895	103527
MYO-PT354_S15	26256943	83	23221891	88.44	82.8	2397883	2379893	2378464	14142	1653	3624	0.26	0	1.39	0	1.26	1883593	7.17	40560	0.15	0	3.92	0.31	0	1029486	81413
MYO-PT563_S8	26656538	83	23431465	87.9	82.78	2588760	2568246	2567306	15784	1741	3929	0.3	0.01	1.48	0	1.27	1963134	7.36	42442	0.16	0	4.25	0.33	0	1131629	87868
MYO-PT728_S12	26225736	83	22941923	87.48	82.78	4518622	4494122	4485776	25392	2851	4603	0.27	0	1.39	0	1.25	2241108	8.55	27747	0.11	0	3.7	0.17	0	970373	44585
MYO-PT758_S16	24263569	83	21078432	86.87	82.76	2469627	2445933	2444592	15160	1716	8159	0.28	0.01	1.42	0	1.26	1899392	7.83	43170	0.18	0	4.81	0.32	0	1165065	77510
MYO-PT845_S3	26996939	83	22200328	82.23	82.79	2948634	2928479	2923624	18623	2023	4364	0.28	0	1.41	0	1.34	3532541	13.08	50757	0.19	0	4.23	0.26	0	1143054	70259
MYO-PT848_S13	28803032	83	24758601	85.96	82.79	3067108	3045533	3043215	17480	1946	4467	0.27	0	1.41	0	1.29	2715415	9.43	52038	0.18	0	4.1	0.33	0	1181853	95125
MYO-PT886_S2	17494489	83	14595767	83.43	82.77	1861803	1848099	1847623	10599	1170	2411	0.3	0	1.4	0	1.24	1865725	10.66	36550	0.21	0	5.39	0.3	0	943910	52537
MYO-PT916_S12	25260686	83	21967398	86.96	82.79	2420765	2402727	2400936	14660	1556	3613	0.29	0	1.4	0	1.27	2128715	8.43	39353	0.16	0	4.15	0.31	0	1047010	78210
MYO-PT967_S11	29615142	83	24923982	84.16	82.79	2976072	2951721	2948985	19822	2115	5150	0.26	0	1.41	0	1.25	3266129	11.03	45039	0.15	0	4.39	0.27	0	1300035	79957
MYO-PTc57_S7	30747743	83	25957913	84.42	82.8	3075836	3050036	3048791	19969	2248	4828	0.26	0	1.4	0	1.23	3392036	11.03	45547	0.15	0	4.12	0.28	0	1266195	86052
HUtSMC-AP-1-KO-Rep-1_S9	27401918	83	21947890	80.1	82.71	5723571	5703362	5673104	40479	5967	4021	0.42	0	1.4	0	1.3	3652808	13.33	14346	0.05	0	6.41	0.11	0	1756727	30147
HUtSMC-AP-1-KO-Rep-2_S2	29162615	83	23594534	80.91	82.7	6242790	6222216	6190883	41689	6022	4196	0.44	0	1.42	0	1.34	3661417	12.56	14687	0.05	0	6.4	0.09	0	1865740	26237
HUtSMC-AP-1-KO-Rep-3_S8	25469343	83	20864464	81.92	82.7	5564825	5546394	5519286	36522	5235	3782	0.43	0	1.42	0	1.34	2872324	11.28	12304	0.05	0	6.62	0.13	0	1687120	33131
HUtSMC-Negative-Ctrl-Rep-1_S15	29500744	83	23708043	80.36	82.7	6303238	6282754	6251770	41716	5228	4524	0.43	0	1.4	0	1.32	3768330	12.77	15529	0.05	0	6.69	0.12	0	1973444	35398
HUtSMC-Negative-Ctrl-Rep-2_S7	28318448	83	24548028	86.69	82.7	6818465	6798623	6765970	42374	5700	4421	0.43	0	1.43	0	1.37	1827178	6.45	10512	0.04	0	6.72	0.11	0	1901603	31127
HUtSMC-Negative-Ctrl-Rep-3_S12	30088504	83	24427564	81.19	82.69	6757077	6736594	6705057	42130	5537	4353	0.45	0	1.43	0	1.37	3651669	12.14	16349	0.05	0	6.53	0.09	0	1965828	27094
