# Supplementary material for: Altered chromatin landscape and enhancer engagement underlie transcriptional dysregulation in MED12 mutant uterine leiomyomas
Source: Nat Commun. 2020 Feb 24;11:1019. doi: 10.1038/s41467-020-14701-6 (PMC7040020; doi:10.1038/s41467-020-14701-6)
Supplement: Supplementary file 5 — Supplementary Data 2 [file 41467_2020_14701_MOESM5_ESM.xlsx]

## Sheet: Supplementary table 6
Sample	reads_processed	reads_aligned	reads_aligned_percentage	not_aligned	not_aligned_percentage	multimapped	multimapped_percentage
PT848--LEIO-CDK8_S4	18666835	15302205	81.98	1064760	5.7	2299870	12.32
PT848--LEIO-FOS_S7	15796033	12512634	79.21	1074650	6.8	2208749	13.98
PT848--LEIO-INPUT_S9	14560896	11236164	77.17	743674	5.11	2581058	17.73
PT848--LEIO-JUN_S2	18026983	14179092	78.65	1384102	7.68	2463789	13.67
PT848--LEIO-MED12_S11	19060944	15578746	81.73	1139334	5.98	2342864	12.29
PT848--LEIO-RNAPII_S6	24109618	19833304	82.26	1427759	5.92	2848555	11.82
PT848-LEIO-H3K27Ac-_S11	61506965	55121073	89.62	2743115	4.46	3642777	5.92
PT848-LEIO-INPUT-Histone_S13	54857791	46832121	85.37	2576554	4.7	5449116	9.93
PT848--MYO-CDK8_S1	17125115	10943442	63.9	4337987	25.33	1843686	10.77
PT848--MYO-FOS_S8	15644035	12339593	78.88	1017932	6.51	2286510	14.62
PT848--MYO-INPUT_S13	13555072	10292177	75.93	792954	5.85	2469941	18.22
PT848--MYO-JUN_S3	23202288	18529589	79.86	1518251	6.54	3154448	13.6
PT848--MYO-MED12_S12	18919149	14944125	78.99	1368659	7.23	2606365	13.78
PT848--MYO-RNAPII_S10	22074405	17862033	80.92	1377012	6.24	2835360	12.84
PT848-MYO-H3K27Ac-_S12	40068569	34981478	87.3	2090882	5.22	2996209	7.48
PT848-MYO-INPUT-Histone_S16	51512812	43152528	83.77	2655207	5.15	5705077	11.08
PT886-LEIO-CDK8_S7	38821964	31905835	82.19	2213094	5.7	4703035	12.11
PT886-LEIO-FOS_S4	43013528	35249510	81.95	2382682	5.54	5381336	12.51
PT886-LEIO-INPUT_S3	38728953	30591684	78.99	1976419	5.1	6160850	15.91
PT886-LEIO-JUN_S9	26020429	21157864	81.31	1765956	6.79	3096609	11.9
PT886-LEIO-MED12_S8	36864245	30262548	82.09	2118318	5.75	4483379	12.16
PT886-LEIO-RNAPII_S11	42975511	35051551	81.56	2753328	6.41	5170632	12.03
PT886-LEIO-H3K27Ac_S10	57830661	51981794	89.89	2465839	4.26	3383028	5.85
PT886-LEIO-INPUT-Histone_S15	55309640	46981407	84.94	2728563	4.93	5599670	10.12
PT886-MYO-CDK8_S5	37876946	30975806	81.78	2220506	5.86	4680634	12.36
PT886-MYO-FOS_S1	34729152	28226317	81.28	2001149	5.76	4501686	12.96
PT886-MYO-INPUT_S6	32601371	25804803	79.15	1743186	5.35	5053382	15.5
PT886-MYO-JUN_S10	41535403	33799481	81.38	2317258	5.58	5418664	13.05
PT886-MYO-MED12_S12	37231806	30445073	81.77	2272859	6.1	4513874	12.12
PT886-MYO-RNAPII_S2	34296045	27899650	81.35	2086728	6.08	4309667	12.57
PT886-MYO-H3K27Ac_S18	55377209	49249047	88.93	2507263	4.53	3620899	6.54
PT886-MYO-INPUT-Histone_S20	62597857	52613819	84.05	3065452	4.9	6918586	11.05
PT916-LEIO-CDK8_S12	19985078	15485611	77.49	1852755	9.27	2646712	13.24
PT916-LEIO-FOS_S10	19958439	15201170	76.16	1988514	9.96	2768755	13.87
PT916-LEIO-INPUT_S6	31972475	23830414	74.53	2420837	7.57	5721224	17.89
PT916-LEIO-JUN_S8	26548671	20319963	76.54	2512999	9.47	3715709	14
PT916-LEIO-MED12_S2	21154277	16261580	76.87	2155206	10.19	2737491	12.94
PT916-LEIO-RNAPII_S5	22780320	17945221	78.78	1981654	8.7	2853445	12.53
PT916-LEIO-H3K27Ac_S19	51096057	45380944	88.81	2242222	4.39	3472891	6.8
PT916-LEIO-INPUT-Histone_S7	56873428	48482090	85.25	2625820	4.62	5765518	10.14
PT916-MYO-CDK8_S4	28475988	21516001	75.56	2588798	9.09	4371189	15.35
PT916-MYO-FOS_S11	29461970	22333115	75.8	2747441	9.33	4381414	14.87
PT916-MYO-INPUT_S7	33473325	24972349	74.6	2484327	7.42	6016649	17.97
PT916-MYO-JUN_S9	32055009	24639104	76.87	2609173	8.14	4806732	15
PT916-MYO-MED12_S3	29710757	23502559	79.1	2229043	7.5	3979155	13.39
PT916-MYO-RNAPII_S1	34936611	27220466	77.91	2695414	7.72	5020731	14.37
PT916-MYO-H3K27Ac_S8	48005929	42575556	88.69	2298924	4.79	3131449	6.52
PT916-MYO-INPUT-Histone_S9	54909895	45931586	83.65	2683484	4.89	6294825	11.46
PT967-LEIO-CDK8_S12	20666736	16330685	79.02	1842018	8.91	2494033	12.07
PT967-LEIO-FOS_S2	21990356	17122308	77.86	2099811	9.55	2768237	12.59
PT967-LEIO-INPUT_S3	29992817	22813587	76.06	2158459	7.2	5020771	16.74
PT967-LEIO-JUN_S9	23455115	17955385	76.55	2294265	9.78	3205465	13.67
PT967-LEIO-MED12_S11	21736848	17055028	78.46	2096532	9.65	2585288	11.89
PT967-LEIO-RNAPII_S8	21248951	16593477	78.09	2102797	9.9	2552677	12.01
PT967-LEIO-H3K27Ac_S3	47027295	41465396	88.17	2204825	4.69	3357074	7.14
PT967-LEIO-INPUT-Histone_S4	59769953	51115918	85.52	2791777	4.67	5862258	9.81
PT967-MYO-CDK8_S7	17378188	12964958	74.6	2188652	12.59	2224578	12.8
PT967-MYO-FOS_S10	19140727	14349868	74.97	2405960	12.57	2384899	12.46
PT967-MYO-INPUT_S4	25531462	18714914	73.3	1960632	7.68	4855916	19.02
PT967-MYO-JUN_S1	18376759	13710470	74.61	2074956	11.29	2591333	14.1
PT967-MYO-MED12_S6	14098347	10601088	75.19	1824911	12.94	1672348	11.86
PT967-MYO-RNAPII_S5	17296165	13427707	77.63	1929134	11.15	1939324	11.21
PT967-MYO-H3K27Ac_S17	51752488	45077325	87.1	2572682	4.97	4102481	7.93
PT967-MYO-INPUT-Histone_S6	53971922	45664763	84.61	2661745	4.93	5645414	10.46
PT1063-LEIO-CDK8_S3	25870395	20451214	79.05	1862924	7.2	3556257	13.75
PT1063-LEIO-FOS_S1	22954028	17853887	77.78	1801769	7.85	3298372	14.37
PT1063-LEIO-INPUT_S4	46981481	34055678	72.49	2670937	5.69	10254866	21.83
PT1063-LEIO-JUN_S7	19187722	14514165	75.64	1885773	9.83	2787784	14.53
PT1063-LEIO-MED12_S8	23088731	18320464	79.35	1701244	7.37	3067023	13.28
PT1063-LEIO-RNAPII_S10	26456048	21227995	80.24	2070490	7.83	3157563	11.94
PT1063-LEIO-H3K27Ac_S5	59187566	52475393	88.66	2787842	4.71	3924331	6.63
PT1063-LEIO-INPUT-Histone_S2	52658590	44424453	84.36	2685691	5.1	5548446	10.54
PT1063-MYO-CDK8_S12	21017776	16555232	78.77	1667552	7.93	2794992	13.3
PT1063-MYO-FOS_S5	21197616	16614111	78.38	1592146	7.51	2991359	14.11
PT1063-MYO-INPUT_S2	29796148	22478003	75.44	1681735	5.64	5636410	18.92
PT1063-MYO-JUN_S6	22035276	17092130	77.57	1858991	8.44	3084155	14
PT1063-MYO-MED12_S9	15221676	11677896	76.72	1519821	9.98	2023959	13.3
PT1063-MYO-RNAPII_S11	20007566	15832512	79.13	1547450	7.73	2627604	13.13
PT1063-MYO-H3K27Ac_S1	58566144	51063016	87.19	2926437	5	4576691	7.81
PT1063-MYO-INPUT-Histone_S14	50770692	42728304	84.16	2739541	5.4	5302847	10.44
HUtSMC-AP-1-KO-H3K27Ac-Rep-1_S6	40537176	36335234	89.63	1784362	4.4	2417580	5.96
HUtSMC-AP-1-KO-H3K27Ac-Rep-2_S1	38198173	33984964	88.97	1811366	4.74	2401843	6.29
HUtSMC-AP-1-KO-H3K27Ac-Rep-3_S4	45904490	41324203	90.02	2010036	4.38	2570251	5.6
HUtSMC-AP-1-KO-INPUT-Rep-1_S5	39324100	31361548	79.75	2242072	5.7	5720480	14.55
HUtSMC-AP-1-KO-INPUT-Rep-2_S7	38888442	31628869	81.33	2060895	5.3	5198678	13.37
HUtSMC-AP-1-KO-INPUT-Rep-3_S2	40936440	32837382	80.22	2315597	5.66	5783461	14.13
HUtSMC-Negative-Ctrl-H3K27Ac-Rep-1_S3	43285841	38415963	88.75	2035526	4.7	2834352	6.55
HUtSMC-Negative-Ctrl-H3K27Ac-Rep-2_S11	40674842	36421078	89.54	1856825	4.57	2396939	5.89
HUtSMC-Negative-Ctrl-H3K27Ac-Rep-3_S9	38054984	33936650	89.18	1739240	4.57	2379094	6.25
HUtSMC-Negative-Ctrl-INPUT-Rep-1_S8	36986919	28171170	76.17	2453501	6.63	6362248	17.2
HUtSMC-Negative-Ctrl-INPUT-Rep-2_S12	39112844	29568767	75.6	2696206	6.89	6847871	17.51
HUtSMC-Negative-Ctrl-INPUT-Rep-3_S10	32212607	23589290	73.23	2395170	7.44	6228147	19.33
