# Supplementary material for: Altered chromatin landscape and enhancer engagement underlie transcriptional dysregulation in MED12 mutant uterine leiomyomas
Source: Nat Commun. 2020 Feb 24;11:1019. doi: 10.1038/s41467-020-14701-6 (PMC7040020; doi:10.1038/s41467-020-14701-6)
Supplement: Supplementary file 6 — Supplementary Data 3 [file 41467_2020_14701_MOESM6_ESM.xlsx]

## Sheet: Supplementary table 7
Sample	Total_Reads_1	Total_Reads_2	Not_Truncated_Reads_1	Not_Truncated_Reads_2	Truncated_Read_1	Truncated_Read_2	Average_Length_Truncated_1	Average_Length_Truncated_2	Too_Short_To_Map_Read_1	Too_Short_To_Map_Read_2	Unique_Alignments_Read_1	Unique_Alignments_Read_2	Multiple_Alignments_Read_1	Multiple_Alignments_Read_2	Failed_To_Align_Read_1	Failed_To_Align_Read_2	Paired_Read_1	Paired_Read_2	Valid_Pairs	Invalid_Pairs	Same_Circularised	Same_Dangling_Ends	Same_Fragment_Internal	Re_Ligation	Contiguous_Sequence	Wrong_Size	Deduplication_Read_Pairs_Uniques	Deduplication_Cis_Close_Uniques	Deduplication_Cis_Far_Uniques	Deduplication_Trans_Uniques	Percentage_Mapped	Percentage_Valid	Percentage_Uniques	Percentage_Unique_Trans	Percentage_Ditags_Passed_Through_HiCUP	Duplicate_Read_Pairs
LEIO-PT1063-CHiC_S1	225962184	225962184	193542150	194607340	32420034	31354844	19.63	19.55	16292297	15865787	185368607	178595380	16239745	17180566	8061535	14320451	144403002	144403002	118578639	25824363	1019860	8345414	3637082	12822007	0	0	89371286	9026773	62608322	17736191	63.91	82.12	75.37	19.85	39.55	29207353
LEIO-PT848-CHiC_S1	220864594	220864594	184465450	186005654	36399144	34858940	17.71	17.66	21358202	20509230	168032916	162717816	18881232	19337075	12592244	18300473	121883835	121883835	105646857	16236978	885200	5655432	2267150	7429196	0	0	92396423	9362001	63039865	19994557	55.18	86.68	87.46	21.64	41.83	13250434
LEIO-PT886-CHiC_S3	252052106	252052106	218869626	219665701	33182480	32386405	19.76	19.62	16490072	16303932	206907798	199096503	19999582	20360186	8654654	16291485	161375423	161375423	141629769	19745654	977370	6915383	3125028	8727873	0	0	115079968	8700776	80242899	26136293	64.02	87.76	81.25	22.71	45.66	26549801
LEIO-PT916-CHiC_S8	208798108	208798108	178663786	179198422	30134322	29599686	19.83	19.61	14871748	14901015	170714742	164240997	16576895	16936709	6634723	12719387	132547617	132547617	114887116	17660501	802892	6586405	3624714	6646490	0	0	93545191	7208658	64584744	21751789	63.48	86.68	81.42	23.25	44.8	21341925
LEIO-PT967-CHiC_S7	241573187	241573187	214098649	214748787	27474538	26824400	19.8	19.7	13604799	13389566	199561405	192536686	20172566	20134125	8234417	15512810	158287003	158287003	136681640	21605363	1121318	6520402	2418394	11545249	0	0	114316834	11429129	80617422	22270283	65.52	86.35	83.64	19.48	47.32	22364806
MYO-PT1063-CHiC_S6	189284345	189284345	159613930	159941885	29670415	29342460	19.71	19.48	14843812	14987134	153060119	147605377	15718849	15922614	5661565	10769220	117085838	117085838	105345277	11740561	652394	6322876	2153341	2611950	0	0	71553666	3973208	47725311	19855147	61.86	89.97	67.92	27.75	37.8	33791611
MYO-PT848-CHiC_S2	181237537	181237537	149693146	150871517	31544391	30366020	17.67	17.59	18561058	17961558	137962370	134106288	16257720	16572720	8456389	12596971	100190792	100190792	90407995	9782797	659419	4032465	1468574	3622339	0	0	81526773	6350202	54279049	20897522	55.28	90.24	90.18	25.63	44.98	8881222
MYO-PT886-CHiC_S5	215404787	215404787	184674239	185611677	30730548	29793110	19.94	19.82	15037748	14736989	176865015	169849753	16654957	16964993	6847067	13853052	137709138	137709138	123029142	14679996	726053	5765205	1938012	6250726	0	0	84408591	5164684	57152907	22091000	63.93	89.34	68.61	26.17	39.19	38620551
MYO-PT916-CHiC_S4	205201405	205201405	175207926	175702754	29993479	29498651	19.75	19.62	14935554	14860775	168147759	163853471	16389896	16113829	5728196	10373330	132439045	132439045	112535222	19903823	652557	11457045	4100764	3693457	0	0	76214410	2836266	48997172	24380972	64.54	84.97	67.72	31.99	37.14	36320812
MYO-PT967-CHiC_S2	205498132	205498132	182004182	182657696	23493950	22840436	19.65	19.49	11797430	11625742	169083560	160989465	17867452	18825473	6749690	14057452	131753192	131753192	115661935	16091257	643169	5759240	2371952	7316896	0	0	98956986	6063761	66735733	26157492	64.11	87.79	85.56	26.43	48.15	16704949
