# Supplementary material for: Altered chromatin landscape and enhancer engagement underlie transcriptional dysregulation in MED12 mutant uterine leiomyomas
Source: Nat Commun. 2020 Feb 24;11:1019. doi: 10.1038/s41467-020-14701-6 (PMC7040020; doi:10.1038/s41467-020-14701-6)
Supplement: Supplementary file 7 — Supplementary Data 4 [file 41467_2020_14701_MOESM7_ESM.xlsx]

## Sheet: Supplementary table 8
GroupID	Category	Term	Description	LogP	Log(q-value)	InTerm_InList	Genes	Symbols
1_Summary	Canonical Pathways	M5884	CORE MATRISOME	-23.9006	-19.6002	91/275	176,633,1277,1280,1281,1282,1284,1285,1286,1288,1293,1294,1298,1299,1300,1307,1404,1462,1490,1758,1805,1833,1842,1893,2199,2201,2202,2267,2335,3381,3489,3491,4237,4811,4856,4958,5212,5552,7057,7060,7148,8076,8483,8838,8839,9423,10216,10319,10417,10631,10875,11081,22798,22854,22915,26254,26577,51232,54084,59277,60484,63827,63923,64094,79875,79883,81578,83716,84034,84467,84624,84628,85301,90113,901…	ACAN,BGN,COL1A1,COL2A1,COL3A1,COL4A1,COL4A2,COL4A3,COL4A4,COL4A6,COL6A3,COL7A1,COL9A2,COL9A3,COL10A1,COL16A1,HAPLN1,VCAN,CTGF,DMP1,DPT,EPYC,ECM2,ECM1,FBLN2,FBN2,EFEMP1,FGL1,FN1,IBSP,IGFBP6,CYR61,MFAP2,NID1,NOV,OMD,VIT,SRGN,THBS1,THBS4,TNXB,MFAP5,CILP,WISP3,WISP2,NTN1,PRG4,LAMC3,SPON2,POSTN,FGL2,KERA,LAMB4,NTNG1,MMRN1,OPTC,PCOLCE2,CRIM1,TSPEAR,NTN4,HAPLN2,BCAN,TNN,SMOC2,THSD4,PODNL1,COL21A1,CRISPL…
1_Member	Canonical Pathways	M5884	CORE MATRISOME	-23.9006	-19.6002	91/275	176,633,1277,1280,1281,1282,1284,1285,1286,1288,1293,1294,1298,1299,1300,1307,1404,1462,1490,1758,1805,1833,1842,1893,2199,2201,2202,2267,2335,3381,3489,3491,4237,4811,4856,4958,5212,5552,7057,7060,7148,8076,8483,8838,8839,9423,10216,10319,10417,10631,10875,11081,22798,22854,22915,26254,26577,51232,54084,59277,60484,63827,63923,64094,79875,79883,81578,83716,84034,84467,84624,84628,85301,90113,901…	ACAN,BGN,COL1A1,COL2A1,COL3A1,COL4A1,COL4A2,COL4A3,COL4A4,COL4A6,COL6A3,COL7A1,COL9A2,COL9A3,COL10A1,COL16A1,HAPLN1,VCAN,CTGF,DMP1,DPT,EPYC,ECM2,ECM1,FBLN2,FBN2,EFEMP1,FGL1,FN1,IBSP,IGFBP6,CYR61,MFAP2,NID1,NOV,OMD,VIT,SRGN,THBS1,THBS4,TNXB,MFAP5,CILP,WISP3,WISP2,NTN1,PRG4,LAMC3,SPON2,POSTN,FGL2,KERA,LAMB4,NTNG1,MMRN1,OPTC,PCOLCE2,CRIM1,TSPEAR,NTN4,HAPLN2,BCAN,TNN,SMOC2,THSD4,PODNL1,COL21A1,CRISPL…
1_Member	Canonical Pathways	M3008	ECM GLYCOPROTEINS	-11.9326	-9.22326	56/196	1490,1758,1805,1842,1893,2199,2201,2202,2267,2335,3381,3489,3491,4237,4811,4856,5212,7057,7060,7148,8076,8483,8838,8839,9423,10319,10417,10631,10875,22798,22854,22915,26577,51232,54084,59277,63923,64094,79875,83716,84034,84467,84624,84628,90113,90187,129080,133584,146177,148113,221806,255743,256158,284654,340706,347252	CTGF,DMP1,DPT,ECM2,ECM1,FBLN2,FBN2,EFEMP1,FGL1,FN1,IBSP,IGFBP6,CYR61,MFAP2,NID1,NOV,VIT,THBS1,THBS4,TNXB,MFAP5,CILP,WISP3,WISP2,NTN1,LAMC3,SPON2,POSTN,FGL2,LAMB4,NTNG1,MMRN1,PCOLCE2,CRIM1,TSPEAR,NTN4,TNN,SMOC2,THSD4,CRISPLD2,EMILIN2,FBN3,FNDC1,NTNG2,VWA5B2,EMILIN3,EMID1,EGFLAM,VWA3A,CILP2,VWDE,NPNT,HMCN2,RSPO1,VWA2,IGFBPL1
2_Summary	GO Biological Processes	GO:0043062	extracellular structure organization	-21.4953	-17.496	109/393	176,183,185,302,338,341,348,633,655,947,948,960,1215,1277,1280,1281,1282,1284,1285,1286,1288,1293,1294,1298,1299,1300,1307,1404,1462,1490,1511,1545,1758,1803,1805,1842,1999,2113,2191,2199,2201,2295,2296,2335,2824,3037,3249,3373,3381,3383,3384,3491,3691,3791,3990,4237,4314,4316,4318,4319,4320,4322,4323,4325,4327,4811,4982,5054,5175,5212,5320,5444,5650,6382,6385,7057,7060,7092,7148,7177,8038,8076,8…	ACAN,AGT,AGTR1,ANXA2,APOB,APOC1,APOE,BGN,BMP7,CD34,CD36,CD44,CMA1,COL1A1,COL2A1,COL3A1,COL4A1,COL4A2,COL4A3,COL4A4,COL4A6,COL6A3,COL7A1,COL9A2,COL9A3,COL10A1,COL16A1,HAPLN1,VCAN,CTGF,CTSG,CYP1B1,DMP1,DPP4,DPT,ECM2,ELF3,ETS1,FAP,FBLN2,FBN2,FOXF2,FOXC1,FN1,GPM6B,HAS2,HPN,HYAL1,IBSP,ICAM1,ICAM2,CYR61,ITGB4,KDR,LIPC,MFAP2,MMP3,MMP7,MMP9,MMP10,MMP11,MMP13,MMP14,MMP16,MMP19,NID1,TNFRSF11B,SERPINE1,PECA…
2_Member	GO Biological Processes	GO:0043062	extracellular structure organization	-21.4953	-17.496	109/393	176,183,185,302,338,341,348,633,655,947,948,960,1215,1277,1280,1281,1282,1284,1285,1286,1288,1293,1294,1298,1299,1300,1307,1404,1462,1490,1511,1545,1758,1803,1805,1842,1999,2113,2191,2199,2201,2295,2296,2335,2824,3037,3249,3373,3381,3383,3384,3491,3691,3791,3990,4237,4314,4316,4318,4319,4320,4322,4323,4325,4327,4811,4982,5054,5175,5212,5320,5444,5650,6382,6385,7057,7060,7092,7148,7177,8038,8076,8…	ACAN,AGT,AGTR1,ANXA2,APOB,APOC1,APOE,BGN,BMP7,CD34,CD36,CD44,CMA1,COL1A1,COL2A1,COL3A1,COL4A1,COL4A2,COL4A3,COL4A4,COL4A6,COL6A3,COL7A1,COL9A2,COL9A3,COL10A1,COL16A1,HAPLN1,VCAN,CTGF,CTSG,CYP1B1,DMP1,DPP4,DPT,ECM2,ELF3,ETS1,FAP,FBLN2,FBN2,FOXF2,FOXC1,FN1,GPM6B,HAS2,HPN,HYAL1,IBSP,ICAM1,ICAM2,CYR61,ITGB4,KDR,LIPC,MFAP2,MMP3,MMP7,MMP9,MMP10,MMP11,MMP13,MMP14,MMP16,MMP19,NID1,TNFRSF11B,SERPINE1,PECA…
2_Member	GO Biological Processes	GO:0030198	extracellular matrix organization	-18.6977	-14.9994	94/338	176,183,302,633,960,1215,1277,1280,1281,1282,1284,1285,1286,1288,1293,1294,1298,1299,1300,1307,1404,1462,1490,1511,1545,1758,1803,1805,1842,1999,2113,2191,2199,2201,2295,2296,2335,2824,3037,3249,3381,3383,3384,3491,3691,3791,4237,4314,4316,4318,4319,4320,4322,4323,4325,4327,4811,4982,5054,5175,5212,5650,7057,7060,7092,7148,7177,8038,8076,8515,8837,10319,10609,10630,10631,11005,23213,25975,26254,2…	ACAN,AGT,ANXA2,BGN,CD44,CMA1,COL1A1,COL2A1,COL3A1,COL4A1,COL4A2,COL4A3,COL4A4,COL4A6,COL6A3,COL7A1,COL9A2,COL9A3,COL10A1,COL16A1,HAPLN1,VCAN,CTGF,CTSG,CYP1B1,DMP1,DPP4,DPT,ECM2,ELF3,ETS1,FAP,FBLN2,FBN2,FOXF2,FOXC1,FN1,GPM6B,HAS2,HPN,IBSP,ICAM1,ICAM2,CYR61,ITGB4,KDR,MFAP2,MMP3,MMP7,MMP9,MMP10,MMP11,MMP13,MMP14,MMP16,MMP19,NID1,TNFRSF11B,SERPINE1,PECAM1,VIT,KLK7,THBS1,THBS4,TLL1,TNXB,TPSAB1,ADAM12,…
2_Member	Reactome Gene Sets	R-HSA-1474244	Extracellular matrix organization	-18.0617	-14.4603	86/300	633,634,650,655,827,960,1215,1277,1280,1281,1282,1284,1285,1286,1288,1293,1294,1298,1299,1300,1307,1404,1462,1511,1758,2199,2201,2202,2335,3381,3383,3384,3691,3791,4237,4314,4316,4318,4319,4320,4322,4323,4325,4326,4327,4811,5054,5175,5650,6382,6385,7043,7057,7092,7148,7177,8038,8076,8200,8515,9378,9510,9672,10319,26254,26577,50848,55214,56999,59277,63827,63923,64386,81578,84034,84467,85301,90187,…	BGN,CEACAM1,BMP2,BMP7,CAPN6,CD44,CMA1,COL1A1,COL2A1,COL3A1,COL4A1,COL4A2,COL4A3,COL4A4,COL4A6,COL6A3,COL7A1,COL9A2,COL9A3,COL10A1,COL16A1,HAPLN1,VCAN,CTSG,DMP1,FBLN2,FBN2,EFEMP1,FN1,IBSP,ICAM1,ICAM2,ITGB4,KDR,MFAP2,MMP3,MMP7,MMP9,MMP10,MMP11,MMP13,MMP14,MMP16,MMP17,MMP19,NID1,SERPINE1,PECAM1,KLK7,SDC1,SDC4,TGFB3,THBS1,TLL1,TNXB,TPSAB1,ADAM12,MFAP5,GDF5,ITGA10,NRXN1,ADAMTS1,SDC3,LAMC3,OPTC,PCOLCE2…
2_Member	Reactome Gene Sets	R-HSA-1474228	Degradation of the extracellular matrix	-11.7822	-9.11534	45/139	827,960,1215,1277,1280,1281,1282,1284,1285,1286,1288,1293,1294,1298,1299,1300,1307,1511,2201,2335,4314,4316,4318,4319,4320,4322,4323,4325,4326,4327,4811,5650,7092,7177,9510,26254,56999,63827,64386,84467,91522,131873,136227,147968,222663	CAPN6,CD44,CMA1,COL1A1,COL2A1,COL3A1,COL4A1,COL4A2,COL4A3,COL4A4,COL4A6,COL6A3,COL7A1,COL9A2,COL9A3,COL10A1,COL16A1,CTSG,FBN2,FN1,MMP3,MMP7,MMP9,MMP10,MMP11,MMP13,MMP14,MMP16,MMP17,MMP19,NID1,KLK7,TLL1,TPSAB1,ADAMTS1,OPTC,ADAMTS9,BCAN,MMP25,FBN3,COL23A1,COL6A6,COL26A1,CAPN12,SCUBE3
2_Member	Canonical Pathways	M3005	NABA COLLAGENS	-9.38279	-7.02195	21/44	1277,1280,1281,1282,1284,1285,1286,1288,1293,1294,1298,1299,1300,1307,81578,85301,91522,131873,136227,255631,340267	COL1A1,COL2A1,COL3A1,COL4A1,COL4A2,COL4A3,COL4A4,COL4A6,COL6A3,COL7A1,COL9A2,COL9A3,COL10A1,COL16A1,COL21A1,COL27A1,COL23A1,COL6A6,COL26A1,COL24A1,COL28A1
2_Member	Reactome Gene Sets	R-HSA-8948216	Collagen chain trimerization	-9.38279	-7.02195	21/44	1277,1280,1281,1282,1284,1285,1286,1288,1293,1294,1298,1299,1300,1307,81578,85301,91522,131873,136227,255631,340267	COL1A1,COL2A1,COL3A1,COL4A1,COL4A2,COL4A3,COL4A4,COL4A6,COL6A3,COL7A1,COL9A2,COL9A3,COL10A1,COL16A1,COL21A1,COL27A1,COL23A1,COL6A6,COL26A1,COL24A1,COL28A1
2_Member	Reactome Gene Sets	R-HSA-1442490	Collagen degradation	-8.75592	-6.45556	25/64	1277,1280,1281,1282,1284,1285,1286,1288,1293,1294,1298,1299,1300,1307,4314,4316,4318,4319,4320,4322,4323,4327,91522,131873,136227	COL1A1,COL2A1,COL3A1,COL4A1,COL4A2,COL4A3,COL4A4,COL4A6,COL6A3,COL7A1,COL9A2,COL9A3,COL10A1,COL16A1,MMP3,MMP7,MMP9,MMP10,MMP11,MMP13,MMP14,MMP19,COL23A1,COL6A6,COL26A1
2_Member	Reactome Gene Sets	R-HSA-1474290	Collagen formation	-8.42633	-6.1713	30/90	1277,1280,1281,1282,1284,1285,1286,1288,1293,1294,1298,1299,1300,1307,3691,4314,4316,4318,4322,7092,26577,55214,81578,85301,91522,131873,136227,255631,283208,340267	COL1A1,COL2A1,COL3A1,COL4A1,COL4A2,COL4A3,COL4A4,COL4A6,COL6A3,COL7A1,COL9A2,COL9A3,COL10A1,COL16A1,ITGB4,MMP3,MMP7,MMP9,MMP13,TLL1,PCOLCE2,P3H2,COL21A1,COL27A1,COL23A1,COL6A6,COL26A1,COL24A1,P4HA3,COL28A1
2_Member	Reactome Gene Sets	R-HSA-1650814	Collagen biosynthesis and modifying enzymes	-8.27094	-6.03877	25/67	1277,1280,1281,1282,1284,1285,1286,1288,1293,1294,1298,1299,1300,1307,7092,26577,55214,81578,85301,91522,131873,136227,255631,283208,340267	COL1A1,COL2A1,COL3A1,COL4A1,COL4A2,COL4A3,COL4A4,COL4A6,COL6A3,COL7A1,COL9A2,COL9A3,COL10A1,COL16A1,TLL1,PCOLCE2,P3H2,COL21A1,COL27A1,COL23A1,COL6A6,COL26A1,COL24A1,P4HA3,COL28A1
2_Member	GO Biological Processes	GO:0032963	collagen metabolic process	-8.12699	-5.92005	36/124	1277,1280,1281,1282,1284,1285,1286,1288,1293,1294,1300,1490,2191,3569,4314,4316,4318,4319,4320,4322,4323,4325,4327,5468,7043,7148,7349,10609,23371,28984,54206,54361,55214,57332,131873,136227	COL1A1,COL2A1,COL3A1,COL4A1,COL4A2,COL4A3,COL4A4,COL4A6,COL6A3,COL7A1,COL10A1,CTGF,FAP,IL6,MMP3,MMP7,MMP9,MMP10,MMP11,MMP13,MMP14,MMP16,MMP19,PPARG,TGFB3,TNXB,UCN,P3H4,TNS2,RGCC,ERRFI1,WNT4,P3H2,CBX8,COL6A6,COL26A1
2_Member	KEGG Pathway	hsa04512	ECM-receptor interaction	-7.5235	-5.4218	27/82	948,960,1277,1280,1282,1284,1285,1286,1288,1293,1298,1299,2335,3381,3691,6382,6385,7057,7060,7148,8515,10319,22798,22987,51206,63923,131873	CD36,CD44,COL1A1,COL2A1,COL4A1,COL4A2,COL4A3,COL4A4,COL4A6,COL6A3,COL9A2,COL9A3,FN1,IBSP,ITGB4,SDC1,SDC4,THBS1,THBS4,TNXB,ITGA10,LAMC3,LAMB4,SV2C,GP6,TNN,COL6A6
2_Member	KEGG Pathway	hsa04974	Protein digestion and absorption	-7.17601	-5.12851	28/90	476,481,483,486,1277,1280,1281,1282,1284,1285,1286,1288,1293,1294,1298,1299,1300,1358,1359,1803,3783,6547,10008,59272,81578,85301,131873,255631	ATP1A1,ATP1B1,ATP1B3,FXYD2,COL1A1,COL2A1,COL3A1,COL4A1,COL4A2,COL4A3,COL4A4,COL4A6,COL6A3,COL7A1,COL9A2,COL9A3,COL10A1,CPA2,CPA3,DPP4,KCNN4,SLC8A3,KCNE3,ACE2,COL21A1,COL27A1,COL6A6,COL24A1
2_Member	Reactome Gene Sets	R-HSA-2022090	Assembly of collagen fibrils and other multimeric structures	-7.04801	-5.0195	22/61	1277,1280,1281,1282,1284,1285,1286,1288,1293,1294,1298,1299,1300,3691,4314,4316,4318,4322,7092,85301,131873,255631	COL1A1,COL2A1,COL3A1,COL4A1,COL4A2,COL4A3,COL4A4,COL4A6,COL6A3,COL7A1,COL9A2,COL9A3,COL10A1,ITGB4,MMP3,MMP7,MMP9,MMP13,TLL1,COL27A1,COL6A6,COL24A1
2_Member	GO Biological Processes	GO:0030574	collagen catabolic process	-6.74752	-4.7779	23/68	1277,1280,1281,1282,1284,1285,1286,1288,1293,1294,1300,2191,4314,4316,4318,4319,4320,4322,4323,4325,4327,131873,136227	COL1A1,COL2A1,COL3A1,COL4A1,COL4A2,COL4A3,COL4A4,COL4A6,COL6A3,COL7A1,COL10A1,FAP,MMP3,MMP7,MMP9,MMP10,MMP11,MMP13,MMP14,MMP16,MMP19,COL6A6,COL26A1
2_Member	Reactome Gene Sets	R-HSA-216083	Integrin cell surface interactions	-6.54854	-4.61367	26/85	960,1277,1280,1281,1282,1284,1285,1286,1288,1293,1294,1298,1299,1300,1307,2335,3381,3383,3384,3791,5175,7057,8515,50848,91522,131873	CD44,COL1A1,COL2A1,COL3A1,COL4A1,COL4A2,COL4A3,COL4A4,COL4A6,COL6A3,COL7A1,COL9A2,COL9A3,COL10A1,COL16A1,FN1,IBSP,ICAM1,ICAM2,KDR,PECAM1,THBS1,ITGA10,F11R,COL23A1,COL6A6
2_Member	Reactome Gene Sets	R-HSA-3000178	ECM proteoglycans	-5.89031	-4.05682	23/75	633,1277,1280,1281,1282,1284,1285,1286,1288,1293,1298,1299,1404,1462,1758,2335,3381,5054,7043,7148,63827,63923,131873	BGN,COL1A1,COL2A1,COL3A1,COL4A1,COL4A2,COL4A3,COL4A4,COL4A6,COL6A3,COL9A2,COL9A3,HAPLN1,VCAN,DMP1,FN1,IBSP,SERPINE1,TGFB3,TNXB,BCAN,TNN,COL6A6
2_Member	Canonical Pathways	M198	PID SYNDECAN 1 PATHWAY	-5.75917	-3.94169	17/46	1277,1280,1281,1282,1285,1286,1288,1293,1294,1298,1299,1300,1307,4233,4316,4318,6382	COL1A1,COL2A1,COL3A1,COL4A1,COL4A3,COL4A4,COL4A6,COL6A3,COL7A1,COL9A2,COL9A3,COL10A1,COL16A1,MET,MMP7,MMP9,SDC1
2_Member	Reactome Gene Sets	R-HSA-419037	NCAM1 interactions	-5.65904	-3.85422	16/42	775,784,1280,1281,1282,1284,1285,1286,1293,1298,1299,2674,4902,6900,8128,131873	CACNA1C,CACNB3,COL2A1,COL3A1,COL4A1,COL4A2,COL4A3,COL4A4,COL6A3,COL9A2,COL9A3,GFRA1,NRTN,CNTN2,ST8SIA2,COL6A6
2_Member	KEGG Pathway	hsa04151	PI3K-Akt signaling pathway	-4.39846	-2.8014	60/342	595,896,1129,1277,1280,1282,1284,1285,1286,1288,1293,1298,1299,1440,1943,1944,1956,2246,2255,2257,2258,2261,2309,2321,2335,2791,2846,3164,3381,3569,3570,3575,3667,3691,3791,3815,4170,4233,4609,5563,5617,5618,6446,7010,7057,7060,7099,7148,8515,8822,9180,9586,10161,10319,22798,56034,59345,63923,80310,131873	CCND1,CCND3,CHRM2,COL1A1,COL2A1,COL4A1,COL4A2,COL4A3,COL4A4,COL4A6,COL6A3,COL9A2,COL9A3,CSF3,EFNA2,EFNA3,EGFR,FGF1,FGF10,FGF12,FGF13,FGFR3,FOXO3,FLT1,FN1,GNG11,LPAR4,NR4A1,IBSP,IL6,IL6R,IL7R,IRS1,ITGB4,KDR,KIT,MCL1,MET,MYC,PRKAA2,PRL,PRLR,SGK1,TEK,THBS1,THBS4,TLR4,TNXB,ITGA10,FGF17,OSMR,CREB5,LPAR6,LAMC3,LAMB4,PDGFC,GNB4,TNN,PDGFD,COL6A6
2_Member	Canonical Pathways	M160	PID AVB3 INTEGRIN PATHWAY	-4.22153	-2.64871	20/75	1277,1280,1281,1282,1285,1286,1288,1293,1294,1298,1299,1300,1307,2185,2335,3667,3791,6382,7048,50848	COL1A1,COL2A1,COL3A1,COL4A1,COL4A3,COL4A4,COL4A6,COL6A3,COL7A1,COL9A2,COL9A3,COL10A1,COL16A1,PTK2B,FN1,IRS1,KDR,SDC1,TGFBR2,F11R
2_Member	KEGG Pathway	hsa04510	Focal adhesion	-3.76556	-2.26592	38/199	330,595,896,1277,1280,1282,1284,1285,1286,1288,1293,1298,1299,1956,2321,2335,3381,3691,3725,3791,4233,5063,5582,5881,7057,7060,7148,8515,10319,22798,29895,53358,56034,57144,63923,80310,131873,399694	BIRC3,CCND1,CCND3,COL1A1,COL2A1,COL4A1,COL4A2,COL4A3,COL4A4,COL4A6,COL6A3,COL9A2,COL9A3,EGFR,FLT1,FN1,IBSP,ITGB4,JUN,KDR,MET,PAK3,PRKCG,RAC3,THBS1,THBS4,TNXB,ITGA10,LAMC3,LAMB4,MYLPF,SHC3,PDGFC,PAK5,TNN,PDGFD,COL6A6,SHC4
2_Member	Reactome Gene Sets	R-HSA-375165	NCAM signaling for neurite out-growth	-3.56803	-2.10377	17/65	775,784,1280,1281,1282,1284,1285,1286,1293,1298,1299,2674,4902,6711,6900,8128,131873	CACNA1C,CACNB3,COL2A1,COL3A1,COL4A1,COL4A2,COL4A3,COL4A4,COL6A3,COL9A2,COL9A3,GFRA1,NRTN,SPTBN1,CNTN2,ST8SIA2,COL6A6
2_Member	Reactome Gene Sets	R-HSA-186797	Signaling by PDGF	-2.67536	-1.42885	14/58	1280,1281,1282,1284,1285,1286,1293,1298,1299,7057,7060,56034,80310,131873	COL2A1,COL3A1,COL4A1,COL4A2,COL4A3,COL4A4,COL6A3,COL9A2,COL9A3,THBS1,THBS4,PDGFC,PDGFD,COL6A6
2_Member	Canonical Pathways	M18	PID INTEGRIN1 PATHWAY	-2.13586	-1.01477	14/66	1277,1280,1281,1282,1285,1286,1288,1293,1294,2335,4811,7057,8515,255743	COL1A1,COL2A1,COL3A1,COL4A1,COL4A3,COL4A4,COL4A6,COL6A3,COL7A1,FN1,NID1,THBS1,ITGA10,NPNT
3_Summary	Canonical Pathways	M5885	NABA MATRISOME ASSOCIATED	-19.389	-15.5658	163/753	183,301,302,306,374,650,655,685,713,869,1393,1440,1511,1839,1992,2069,2159,2219,2220,2239,2246,2255,2257,2258,2661,2920,3084,3373,3481,3569,3576,3592,3600,3603,3625,3699,3952,3958,3976,4185,4314,4316,4318,4319,4320,4322,4323,4325,4326,4327,4588,4902,5054,5125,5176,5362,5473,5617,5648,5764,5858,6275,6285,6347,6351,6360,6368,6382,6385,6422,6425,6590,6768,7043,7092,7173,7292,7475,7476,7482,7483,7484…	AGT,ANXA1,ANXA2,ANXA3,AREG,BMP2,BMP7,BTC,C1QB,CBLN1,CRHBP,CSF3,CTSG,HBEGF,SERPINB1,EREG,F10,FCN1,FCN2,GPC4,FGF1,FGF10,FGF12,FGF13,GDF9,CXCL2,NRG1,HYAL1,IGF2,IL6,CXCL8,IL12A,IL15,IL16,INHBB,ITIH3,LEP,LGALS3,LIF,ADAM11,MMP3,MMP7,MMP9,MMP10,MMP11,MMP13,MMP14,MMP16,MMP17,MMP19,MUC6,NRTN,SERPINE1,PCSK5,SERPINF1,PLXNA2,PPBP,PRL,MASP1,PTN,PZP,S100A4,S100B,CCL2,CCL4,CCL16,CCL23,SDC1,SDC4,SFRP1,SFRP5,SLPI…
3_Member	Canonical Pathways	M5885	NABA MATRISOME ASSOCIATED	-19.389	-15.5658	163/753	183,301,302,306,374,650,655,685,713,869,1393,1440,1511,1839,1992,2069,2159,2219,2220,2239,2246,2255,2257,2258,2661,2920,3084,3373,3481,3569,3576,3592,3600,3603,3625,3699,3952,3958,3976,4185,4314,4316,4318,4319,4320,4322,4323,4325,4326,4327,4588,4902,5054,5125,5176,5362,5473,5617,5648,5764,5858,6275,6285,6347,6351,6360,6368,6382,6385,6422,6425,6590,6768,7043,7092,7173,7292,7475,7476,7482,7483,7484…	AGT,ANXA1,ANXA2,ANXA3,AREG,BMP2,BMP7,BTC,C1QB,CBLN1,CRHBP,CSF3,CTSG,HBEGF,SERPINB1,EREG,F10,FCN1,FCN2,GPC4,FGF1,FGF10,FGF12,FGF13,GDF9,CXCL2,NRG1,HYAL1,IGF2,IL6,CXCL8,IL12A,IL15,IL16,INHBB,ITIH3,LEP,LGALS3,LIF,ADAM11,MMP3,MMP7,MMP9,MMP10,MMP11,MMP13,MMP14,MMP16,MMP17,MMP19,MUC6,NRTN,SERPINE1,PCSK5,SERPINF1,PLXNA2,PPBP,PRL,MASP1,PTN,PZP,S100A4,S100B,CCL2,CCL4,CCL16,CCL23,SDC1,SDC4,SFRP1,SFRP5,SLPI…
3_Member	Canonical Pathways	M5883	NABA SECRETED FACTORS	-11.0045	-8.43652	79/344	374,650,655,685,869,1393,1440,1839,2069,2246,2255,2257,2258,2661,2920,3084,3481,3569,3576,3592,3600,3603,3625,3952,3976,4902,5473,5617,5764,6275,6285,6347,6351,6360,6368,6422,6425,7043,7173,7292,7475,7476,7482,7483,7484,8200,8600,8740,8743,8744,8822,9542,10148,10218,10563,11197,23452,25884,25975,27190,51129,51162,51384,54361,56034,57795,80310,80326,83854,91851,124857,140689,140862,222663,339479,3…	AREG,BMP2,BMP7,BTC,CBLN1,CRHBP,CSF3,HBEGF,EREG,FGF1,FGF10,FGF12,FGF13,GDF9,CXCL2,NRG1,IGF2,IL6,CXCL8,IL12A,IL15,IL16,INHBB,LEP,LIF,NRTN,PPBP,PRL,PTN,S100A4,S100B,CCL2,CCL4,CCL16,CCL23,SFRP1,SFRP5,TGFB3,TPO,TNFSF4,WNT6,WNT7A,WNT2B,WNT9A,WNT9B,GDF5,TNFSF11,TNFSF14,TNFSF10,TNFSF9,FGF17,NRG2,EBI3,ANGPTL7,CXCL13,WIF1,ANGPTL2,CHRDL2,EGFL6,IL17B,ANGPTL4,EGFL7,WNT16,WNT4,PDGFC,BRINP2,PDGFD,WNT10A,ANGPTL6…
3_Member	GO Biological Processes	GO:0010469	regulation of signaling receptor activity	-7.53949	-5.43503	98/539	134,151,154,183,374,650,655,685,1393,1440,1490,1612,1839,1907,2048,2069,2185,2202,2246,2255,2257,2258,2661,2920,3084,3481,3569,3576,3592,3600,3603,3625,3952,3976,4693,4856,4902,4922,4982,5054,5144,5473,5617,5764,6347,6351,6360,6368,6781,7043,7060,7200,7292,7349,7432,7476,7483,7484,8200,8600,8740,8743,8744,8822,8838,8862,8909,9052,9148,9365,9542,10135,10148,10457,10563,22871,23542,27091,27092,2719…	ADORA1,ADRA2B,ADRB2,AGT,AREG,BMP2,BMP7,BTC,CRHBP,CSF3,CTGF,DAPK1,HBEGF,EDN2,EPHB2,EREG,PTK2B,EFEMP1,FGF1,FGF10,FGF12,FGF13,GDF9,CXCL2,NRG1,IGF2,IL6,CXCL8,IL12A,IL15,IL16,INHBB,LEP,LIF,NDP,NOV,NRTN,NTS,TNFRSF11B,SERPINE1,PDE4D,PPBP,PRL,PTN,CCL2,CCL4,CCL16,CCL23,STC1,TGFB3,THBS4,TRH,TNFSF4,UCN,VIP,WNT7A,WNT9A,WNT9B,GDF5,TNFSF11,TNFSF14,TNFSF10,TNFSF9,FGF17,WISP3,APLN,ENDOU,GPRC5A,NEURL1,KL,NRG2,NAM…
4_Summary	GO Biological Processes	GO:0051046	regulation of secretion	-15.7319	-12.2097	151/737	43,134,151,183,185,301,408,634,773,775,777,815,886,914,947,958,1149,1236,1268,1393,1407,1588,1803,1813,1910,1956,2065,2219,2255,2268,2335,2624,2625,2661,2692,2697,2752,3033,3084,3351,3357,3382,3418,3569,3625,3667,3737,3741,3767,3783,3952,3976,4155,4824,4825,4826,4856,4881,4923,5029,5552,5874,5972,6382,6385,6422,6446,6447,6623,6664,6711,6755,6781,6844,6860,6865,6869,7043,7099,7200,7292,7293,7349,7…	ACHE,ADORA1,ADRA2B,AGT,AGTR1,ANXA1,ARRB1,CEACAM1,CACNA1A,CACNA1C,CACNA1E,CAMK2A,CCKAR,CD2,CD34,CD40,CIDEA,CCR7,CNR1,CRHBP,CRY1,CYP19A1,DPP4,DRD2,EDNRB,EGFR,ERBB3,FCN1,FGF10,FGR,FN1,GATA2,GATA3,GDF9,GHRHR,GJA1,GLUL,HADH,NRG1,HTR1B,HTR2B,ICA1,IDH2,IL6,INHBB,IRS1,KCNA2,KCNA5,KCNJ11,KCNN4,LEP,LIF,MBP,NKX3-1,NKX6-1,NNAT,NOV,NPR1,NTSR1,P2RY2,SRGN,RAB27B,REN,SDC1,SDC4,SFRP1,SGK1,SCG5,SNCG,SOX11,SPTBN1,S…
4_Member	GO Biological Processes	GO:0051046	regulation of secretion	-15.7319	-12.2097	151/737	43,134,151,183,185,301,408,634,773,775,777,815,886,914,947,958,1149,1236,1268,1393,1407,1588,1803,1813,1910,1956,2065,2219,2255,2268,2335,2624,2625,2661,2692,2697,2752,3033,3084,3351,3357,3382,3418,3569,3625,3667,3737,3741,3767,3783,3952,3976,4155,4824,4825,4826,4856,4881,4923,5029,5552,5874,5972,6382,6385,6422,6446,6447,6623,6664,6711,6755,6781,6844,6860,6865,6869,7043,7099,7200,7292,7293,7349,7…	ACHE,ADORA1,ADRA2B,AGT,AGTR1,ANXA1,ARRB1,CEACAM1,CACNA1A,CACNA1C,CACNA1E,CAMK2A,CCKAR,CD2,CD34,CD40,CIDEA,CCR7,CNR1,CRHBP,CRY1,CYP19A1,DPP4,DRD2,EDNRB,EGFR,ERBB3,FCN1,FGF10,FGR,FN1,GATA2,GATA3,GDF9,GHRHR,GJA1,GLUL,HADH,NRG1,HTR1B,HTR2B,ICA1,IDH2,IL6,INHBB,IRS1,KCNA2,KCNA5,KCNJ11,KCNN4,LEP,LIF,MBP,NKX3-1,NKX6-1,NNAT,NOV,NPR1,NTSR1,P2RY2,SRGN,RAB27B,REN,SDC1,SDC4,SFRP1,SGK1,SCG5,SNCG,SOX11,SPTBN1,S…
4_Member	GO Biological Processes	GO:1903530	regulation of secretion by cell	-15.2568	-11.9107	142/685	43,134,151,183,185,301,408,634,773,775,777,815,886,914,947,958,1149,1236,1268,1393,1407,1588,1803,1813,1956,2219,2268,2335,2624,2625,2661,2692,2697,2752,3033,3351,3357,3382,3418,3569,3625,3667,3737,3741,3767,3783,3952,3976,4155,4824,4825,4826,4856,4923,5552,5874,5972,6382,6385,6422,6447,6623,6664,6711,6755,6844,6860,6865,6869,7043,7099,7200,7292,7293,7349,7430,7447,7850,7855,8111,8447,8600,8622,8…	ACHE,ADORA1,ADRA2B,AGT,AGTR1,ANXA1,ARRB1,CEACAM1,CACNA1A,CACNA1C,CACNA1E,CAMK2A,CCKAR,CD2,CD34,CD40,CIDEA,CCR7,CNR1,CRHBP,CRY1,CYP19A1,DPP4,DRD2,EGFR,FCN1,FGR,FN1,GATA2,GATA3,GDF9,GHRHR,GJA1,GLUL,HADH,HTR1B,HTR2B,ICA1,IDH2,IL6,INHBB,IRS1,KCNA2,KCNA5,KCNJ11,KCNN4,LEP,LIF,MBP,NKX3-1,NKX6-1,NNAT,NOV,NTSR1,SRGN,RAB27B,REN,SDC1,SDC4,SFRP1,SCG5,SNCG,SOX11,SPTBN1,SSTR5,VAMP2,SYT4,TACR2,TACR1,TGFB3,TLR4,…
4_Member	GO Biological Processes	GO:0010817	regulation of hormone levels	-14.4961	-11.3718	113/507	43,134,151,183,185,216,301,408,476,650,773,775,777,886,1215,1268,1359,1381,1382,1393,1407,1511,1545,1588,1589,1592,1735,1803,1813,1956,1958,2232,2304,2625,2661,2692,2697,2752,2834,3033,3249,3382,3569,3625,3667,3741,3767,3952,3976,4824,4825,4826,4856,5125,5446,5798,5972,6121,6422,6447,6664,6716,6755,6783,6844,6865,6869,6928,7173,7200,7349,7432,7447,8111,8447,8600,8622,8630,8862,8864,9024,9254,9378…	ACHE,ADORA1,ADRA2B,AGT,AGTR1,ALDH1A1,ANXA1,ARRB1,ATP1A1,BMP2,CACNA1A,CACNA1C,CACNA1E,CCKAR,CMA1,CNR1,CPA3,CRABP1,CRABP2,CRHBP,CRY1,CTSG,CYP1B1,CYP19A1,CYP21A2,CYP26A1,DIO3,DPP4,DRD2,EGFR,EGR1,FDXR,FOXE1,GATA3,GDF9,GHRHR,GJA1,GLUL,PRLHR,HADH,HPN,ICA1,IL6,INHBB,IRS1,KCNA5,KCNJ11,LEP,LIF,NKX3-1,NKX6-1,NNAT,NOV,PCSK5,PON3,PTPRN,REN,RPE65,SFRP1,SCG5,SOX11,SRD5A2,SSTR5,SULT1E1,VAMP2,TACR2,TACR1,HNF1B,T…
4_Member	GO Biological Processes	GO:0023061	signal release	-14.1488	-11.1272	101/436	134,151,183,185,301,408,773,775,777,815,886,1268,1393,1407,1588,1803,1813,1956,2625,2661,2692,2697,2752,2914,3033,3382,3569,3625,3667,3741,3767,3952,3976,4824,4825,4826,4856,5798,5972,6422,6447,6571,6623,6664,6755,6844,6860,6865,6869,6928,7200,7349,7432,7447,7476,8111,8447,8497,8600,8622,8676,8862,8864,8938,9024,9254,9378,9379,10411,11069,22871,25924,26251,29085,51762,55107,55512,55607,55638,5758…	ADORA1,ADRA2B,AGT,AGTR1,ANXA1,ARRB1,CACNA1A,CACNA1C,CACNA1E,CAMK2A,CCKAR,CNR1,CRHBP,CRY1,CYP19A1,DPP4,DRD2,EGFR,GATA3,GDF9,GHRHR,GJA1,GLUL,GRM4,HADH,ICA1,IL6,INHBB,IRS1,KCNA5,KCNJ11,LEP,LIF,NKX3-1,NKX6-1,NNAT,NOV,PTPRN,REN,SFRP1,SCG5,SLC18A2,SNCG,SOX11,SSTR5,VAMP2,SYT4,TACR2,TACR1,HNF1B,TRH,UCN,VIP,VSNL1,WNT7A,GPR68,DOC2B,PPFIA4,TNFSF11,PDE8B,STX11,APLN,PER2,BAIAP3,BRSK2,CACNA2D2,NRXN1,NRXN2,RAPG…
4_Member	GO Biological Processes	GO:0046879	hormone secretion	-11.2759	-8.66704	74/309	134,151,183,185,301,408,773,775,777,886,1268,1393,1407,1588,1803,1813,1956,2625,2661,2692,2697,2752,3033,3382,3569,3625,3667,3741,3767,3952,3976,4824,4825,4826,4856,5798,5972,6422,6447,6664,6755,6844,6865,6869,6928,7200,7349,7432,7447,8111,8447,8600,8622,8862,8864,9024,9254,9378,10411,11069,25924,26251,29085,51762,55107,55512,55638,59341,80223,114897,143425,169026,338557,353500	ADORA1,ADRA2B,AGT,AGTR1,ANXA1,ARRB1,CACNA1A,CACNA1C,CACNA1E,CCKAR,CNR1,CRHBP,CRY1,CYP19A1,DPP4,DRD2,EGFR,GATA3,GDF9,GHRHR,GJA1,GLUL,HADH,ICA1,IL6,INHBB,IRS1,KCNA5,KCNJ11,LEP,LIF,NKX3-1,NKX6-1,NNAT,NOV,PTPRN,REN,SFRP1,SCG5,SOX11,SSTR5,VAMP2,TACR2,TACR1,HNF1B,TRH,UCN,VIP,VSNL1,GPR68,DOC2B,TNFSF11,PDE8B,APLN,PER2,BRSK2,CACNA2D2,NRXN1,RAPGEF3,RAPGEF4,MYRIP,KCNG2,PHPT1,RAB8B,ANO1,SMPD3,SYBU,TRPV4,RAB1…
4_Member	GO Biological Processes	GO:0046883	regulation of hormone secretion	-11.0093	-8.43652	66/264	134,151,183,185,301,408,773,775,777,886,1268,1393,1407,1588,1803,1813,1956,2661,2692,2697,2752,3033,3382,3625,3667,3741,3767,3952,3976,4824,4825,4826,4856,5972,6422,6447,6664,6755,6844,6865,6869,7200,7349,7447,8111,8447,8600,8622,8862,8864,9024,9254,9378,10411,11069,25924,26251,29085,51762,55107,55638,80223,114897,143425,169026,353500	ADORA1,ADRA2B,AGT,AGTR1,ANXA1,ARRB1,CACNA1A,CACNA1C,CACNA1E,CCKAR,CNR1,CRHBP,CRY1,CYP19A1,DPP4,DRD2,EGFR,GDF9,GHRHR,GJA1,GLUL,HADH,ICA1,INHBB,IRS1,KCNA5,KCNJ11,LEP,LIF,NKX3-1,NKX6-1,NNAT,NOV,REN,SFRP1,SCG5,SOX11,SSTR5,VAMP2,TACR2,TACR1,TRH,UCN,VSNL1,GPR68,DOC2B,TNFSF11,PDE8B,APLN,PER2,BRSK2,CACNA2D2,NRXN1,RAPGEF3,RAPGEF4,MYRIP,KCNG2,PHPT1,RAB8B,ANO1,SYBU,RAB11FIP1,C1QTNF1,SYT9,SLC30A8,BMP8A
4_Member	GO Biological Processes	GO:0002790	peptide secretion	-10.9008	-8.34082	111/557	43,134,183,301,408,773,775,777,869,914,947,948,958,1149,1236,1268,1393,1803,1813,1956,2219,2268,2335,2625,2692,2697,2752,3033,3357,3382,3418,3569,3625,3667,3741,3767,3783,3952,4155,4825,4826,4856,4860,5125,5552,5798,6422,6623,6711,6755,6860,6865,6928,7043,7099,7200,7292,7293,7349,7430,7432,7447,7850,7855,8111,8447,8600,8622,8862,8864,9024,9254,9378,9501,10125,10411,10631,10859,11069,23705,25924,2…	ACHE,ADORA1,AGT,ANXA1,ARRB1,CACNA1A,CACNA1C,CACNA1E,CBLN1,CD2,CD34,CD36,CD40,CIDEA,CCR7,CNR1,CRHBP,DPP4,DRD2,EGFR,FCN1,FGR,FN1,GATA3,GHRHR,GJA1,GLUL,HADH,HTR2B,ICA1,IDH2,IL6,INHBB,IRS1,KCNA5,KCNJ11,KCNN4,LEP,MBP,NKX6-1,NNAT,NOV,PNP,PCSK5,SRGN,PTPRN,SFRP1,SNCG,SPTBN1,SSTR5,SYT4,TACR2,HNF1B,TGFB3,TLR4,TRH,TNFSF4,TNFRSF4,UCN,EZR,VIP,VSNL1,IL1R2,FZD5,GPR68,DOC2B,TNFSF11,PDE8B,APLN,PER2,BRSK2,CACNA2D2…
4_Member	GO Biological Processes	GO:0009914	hormone transport	-10.8629	-8.31074	75/321	134,151,183,185,301,408,773,775,777,886,1268,1393,1407,1588,1803,1813,1956,2625,2661,2692,2697,2752,3033,3382,3569,3625,3667,3741,3767,3952,3976,4824,4825,4826,4856,5798,5972,6422,6447,6664,6755,6844,6865,6869,6928,7200,7349,7432,7447,8111,8447,8600,8622,8862,8864,9024,9254,9378,10411,11069,25924,26251,28231,29085,51762,55107,55512,55638,59341,80223,114897,143425,169026,338557,353500	ADORA1,ADRA2B,AGT,AGTR1,ANXA1,ARRB1,CACNA1A,CACNA1C,CACNA1E,CCKAR,CNR1,CRHBP,CRY1,CYP19A1,DPP4,DRD2,EGFR,GATA3,GDF9,GHRHR,GJA1,GLUL,HADH,ICA1,IL6,INHBB,IRS1,KCNA5,KCNJ11,LEP,LIF,NKX3-1,NKX6-1,NNAT,NOV,PTPRN,REN,SFRP1,SCG5,SOX11,SSTR5,VAMP2,TACR2,TACR1,HNF1B,TRH,UCN,VIP,VSNL1,GPR68,DOC2B,TNFSF11,PDE8B,APLN,PER2,BRSK2,CACNA2D2,NRXN1,RAPGEF3,RAPGEF4,MYRIP,KCNG2,SLCO4A1,PHPT1,RAB8B,ANO1,SMPD3,SYBU,TR…
4_Member	GO Biological Processes	GO:0002791	regulation of peptide secretion	-10.2017	-7.70757	94/455	43,134,301,408,773,775,777,914,947,958,1149,1236,1268,1393,1803,1813,1956,2219,2268,2335,2625,2692,2697,2752,3033,3357,3382,3418,3569,3625,3667,3741,3767,3783,3952,4155,4825,4826,4856,5552,6422,6711,6755,6860,7043,7099,7200,7292,7293,7349,7430,7447,7850,7855,8111,8447,8600,8622,8862,8864,9024,9254,9378,9501,10125,10411,10631,10859,11069,23705,25924,26191,26251,27086,28984,29085,29126,51762,55024,…	ACHE,ADORA1,ANXA1,ARRB1,CACNA1A,CACNA1C,CACNA1E,CD2,CD34,CD40,CIDEA,CCR7,CNR1,CRHBP,DPP4,DRD2,EGFR,FCN1,FGR,FN1,GATA3,GHRHR,GJA1,GLUL,HADH,HTR2B,ICA1,IDH2,IL6,INHBB,IRS1,KCNA5,KCNJ11,KCNN4,LEP,MBP,NKX6-1,NNAT,NOV,SRGN,SFRP1,SPTBN1,SSTR5,SYT4,TGFB3,TLR4,TRH,TNFSF4,TNFRSF4,UCN,EZR,VSNL1,IL1R2,FZD5,GPR68,DOC2B,TNFSF11,PDE8B,APLN,PER2,BRSK2,CACNA2D2,NRXN1,RPH3AL,RASGRP1,RAPGEF3,POSTN,LILRB1,RAPGEF4,C…
4_Member	GO Biological Processes	GO:0009306	protein secretion	-10.1444	-7.67011	104/524	43,183,301,408,773,775,777,869,914,947,948,958,1149,1236,1268,1803,1813,1956,2219,2268,2335,2625,2697,2752,3033,3357,3382,3418,3569,3625,3667,3741,3767,3783,3952,4155,4825,4826,4856,4860,5125,5552,5798,6422,6623,6711,6755,6860,6865,6928,7043,7099,7200,7292,7293,7430,7432,7447,7850,7855,8111,8447,8622,8864,9024,9254,9378,9501,10125,10411,10631,10859,11069,23705,25924,26191,26251,27086,28984,29085,…	ACHE,AGT,ANXA1,ARRB1,CACNA1A,CACNA1C,CACNA1E,CBLN1,CD2,CD34,CD36,CD40,CIDEA,CCR7,CNR1,DPP4,DRD2,EGFR,FCN1,FGR,FN1,GATA3,GJA1,GLUL,HADH,HTR2B,ICA1,IDH2,IL6,INHBB,IRS1,KCNA5,KCNJ11,KCNN4,LEP,MBP,NKX6-1,NNAT,NOV,PNP,PCSK5,SRGN,PTPRN,SFRP1,SNCG,SPTBN1,SSTR5,SYT4,TACR2,HNF1B,TGFB3,TLR4,TRH,TNFSF4,TNFRSF4,EZR,VIP,VSNL1,IL1R2,FZD5,GPR68,DOC2B,PDE8B,PER2,BRSK2,CACNA2D2,NRXN1,RPH3AL,RASGRP1,RAPGEF3,POSTN,…
4_Member	GO Biological Processes	GO:0050708	regulation of protein secretion	-9.22773	-6.88641	87/426	43,301,408,773,775,777,914,947,958,1149,1236,1268,1803,1813,1956,2219,2268,2335,2625,2697,2752,3033,3357,3382,3418,3569,3625,3667,3741,3767,3783,3952,4155,4825,4826,4856,5552,6422,6711,6755,6860,7043,7099,7200,7292,7293,7430,7447,7850,7855,8111,8447,8622,8864,9024,9254,9378,9501,10125,10411,10631,10859,11069,23705,25924,26191,26251,27086,28984,29085,29126,55024,55107,55540,55638,59341,80149,80223…	ACHE,ANXA1,ARRB1,CACNA1A,CACNA1C,CACNA1E,CD2,CD34,CD40,CIDEA,CCR7,CNR1,DPP4,DRD2,EGFR,FCN1,FGR,FN1,GATA3,GJA1,GLUL,HADH,HTR2B,ICA1,IDH2,IL6,INHBB,IRS1,KCNA5,KCNJ11,KCNN4,LEP,MBP,NKX6-1,NNAT,NOV,SRGN,SFRP1,SPTBN1,SSTR5,SYT4,TGFB3,TLR4,TRH,TNFSF4,TNFRSF4,EZR,VSNL1,IL1R2,FZD5,GPR68,DOC2B,PDE8B,PER2,BRSK2,CACNA2D2,NRXN1,RPH3AL,RASGRP1,RAPGEF3,POSTN,LILRB1,RAPGEF4,CADM1,MYRIP,PTPN22,KCNG2,FOXP1,RGCC,P…
4_Member	GO Biological Processes	GO:0030072	peptide hormone secretion	-7.63974	-5.52123	55/243	301,408,773,775,777,1268,1393,1803,1813,1956,2692,2697,2752,3033,3382,3569,3625,3667,3741,3767,3952,4825,4826,4856,5798,6422,6755,6865,6928,7200,7349,7432,7447,8111,8447,8600,8622,8862,8864,9024,9254,9378,10411,11069,25924,26251,29085,51762,55107,55512,55638,59341,143425,169026,353500	ANXA1,ARRB1,CACNA1A,CACNA1C,CACNA1E,CNR1,CRHBP,DPP4,DRD2,EGFR,GHRHR,GJA1,GLUL,HADH,ICA1,IL6,INHBB,IRS1,KCNA5,KCNJ11,LEP,NKX6-1,NNAT,NOV,PTPRN,SFRP1,SSTR5,TACR2,HNF1B,TRH,UCN,VIP,VSNL1,GPR68,DOC2B,TNFSF11,PDE8B,APLN,PER2,BRSK2,CACNA2D2,NRXN1,RAPGEF3,RAPGEF4,MYRIP,KCNG2,PHPT1,RAB8B,ANO1,SMPD3,SYBU,TRPV4,SYT9,SLC30A8,BMP8A
4_Member	GO Biological Processes	GO:0051047	positive regulation of secretion	-7.48614	-5.3953	76/385	43,134,183,408,914,947,1588,1813,1910,1956,2219,2268,2624,2625,2692,2697,2752,3357,3569,3625,3783,3952,4155,4824,4825,4826,4881,4923,5029,5874,6382,6385,6664,6711,6860,6865,6869,7043,7099,7200,7292,7293,7349,7430,7447,7855,8111,8447,8600,8862,9501,10125,10631,22871,23705,25924,26191,28984,29085,29126,51762,55107,55512,55540,55638,59341,81285,85477,112755,114548,114897,120892,143425,169026,283420,…	ACHE,ADORA1,AGT,ARRB1,CD2,CD34,CYP19A1,DRD2,EDNRB,EGFR,FCN1,FGR,GATA2,GATA3,GHRHR,GJA1,GLUL,HTR2B,IL6,INHBB,KCNN4,LEP,MBP,NKX3-1,NKX6-1,NNAT,NPR1,NTSR1,P2RY2,RAB27B,SDC1,SDC4,SOX11,SPTBN1,SYT4,TACR2,TACR1,TGFB3,TLR4,TRH,TNFSF4,TNFRSF4,UCN,EZR,VSNL1,FZD5,GPR68,DOC2B,TNFSF11,APLN,RPH3AL,RASGRP1,POSTN,NLGN1,CADM1,MYRIP,PTPN22,RGCC,PHPT1,CD274,RAB8B,ANO1,SMPD3,IL17RB,SYBU,TRPV4,OR51E2,SCIN,STX1B,NLRP…
4_Member	GO Biological Processes	GO:1903532	positive regulation of secretion by cell	-7.07165	-5.04081	71/359	43,183,408,914,947,1588,1813,1956,2219,2268,2624,2625,2692,2697,2752,3357,3569,3625,3783,3952,4155,4824,4825,4826,4923,5874,6382,6385,6664,6711,6860,6865,6869,7043,7099,7200,7292,7293,7349,7430,7447,7855,8111,8447,8600,8862,9501,10125,10631,22871,23705,25924,26191,28984,29085,29126,51762,55107,55512,55540,55638,59341,81285,112755,114548,114897,120892,143425,169026,283420,341359	ACHE,AGT,ARRB1,CD2,CD34,CYP19A1,DRD2,EGFR,FCN1,FGR,GATA2,GATA3,GHRHR,GJA1,GLUL,HTR2B,IL6,INHBB,KCNN4,LEP,MBP,NKX3-1,NKX6-1,NNAT,NTSR1,RAB27B,SDC1,SDC4,SOX11,SPTBN1,SYT4,TACR2,TACR1,TGFB3,TLR4,TRH,TNFSF4,TNFRSF4,UCN,EZR,VSNL1,FZD5,GPR68,DOC2B,TNFSF11,APLN,RPH3AL,RASGRP1,POSTN,NLGN1,CADM1,MYRIP,PTPN22,RGCC,PHPT1,CD274,RAB8B,ANO1,SMPD3,IL17RB,SYBU,TRPV4,OR51E2,STX1B,NLRP3,C1QTNF1,LRRK2,SYT9,SLC30A8,…
4_Member	GO Biological Processes	GO:0090276	regulation of peptide hormone secretion	-6.94158	-4.94225	47/203	408,773,775,777,1268,1393,1803,1813,1956,2692,2697,2752,3033,3382,3625,3667,3741,3767,3952,4825,4826,4856,6422,6755,7200,7349,7447,8111,8447,8600,8622,8862,8864,9024,9254,9378,10411,11069,25924,26251,29085,51762,55107,55638,143425,169026,353500	ARRB1,CACNA1A,CACNA1C,CACNA1E,CNR1,CRHBP,DPP4,DRD2,EGFR,GHRHR,GJA1,GLUL,HADH,ICA1,INHBB,IRS1,KCNA5,KCNJ11,LEP,NKX6-1,NNAT,NOV,SFRP1,SSTR5,TRH,UCN,VSNL1,GPR68,DOC2B,TNFSF11,PDE8B,APLN,PER2,BRSK2,CACNA2D2,NRXN1,RAPGEF3,RAPGEF4,MYRIP,KCNG2,PHPT1,RAB8B,ANO1,SYBU,SYT9,SLC30A8,BMP8A
4_Member	GO Biological Processes	GO:0050796	regulation of insulin secretion	-6.06352	-4.19773	40/172	408,773,775,777,1268,1803,1813,2697,2752,3033,3382,3625,3667,3741,3767,3952,4825,4826,4856,6422,6755,7200,7447,8111,8447,8622,8864,9024,9254,9378,10411,11069,25924,26251,29085,55107,55638,143425,169026,353500	ARRB1,CACNA1A,CACNA1C,CACNA1E,CNR1,DPP4,DRD2,GJA1,GLUL,HADH,ICA1,INHBB,IRS1,KCNA5,KCNJ11,LEP,NKX6-1,NNAT,NOV,SFRP1,SSTR5,TRH,VSNL1,GPR68,DOC2B,PDE8B,PER2,BRSK2,CACNA2D2,NRXN1,RAPGEF3,RAPGEF4,MYRIP,KCNG2,PHPT1,ANO1,SYBU,SYT9,SLC30A8,BMP8A
4_Member	GO Biological Processes	GO:0051223	regulation of protein transport	-5.61885	-3.82365	123/784	43,301,347,408,655,773,775,777,914,947,948,958,1149,1236,1268,1440,1803,1813,1956,2219,2268,2335,2625,2697,2752,3033,3084,3357,3382,3418,3569,3625,3667,3741,3767,3783,3952,4155,4188,4601,4792,4825,4826,4856,5138,5311,5552,5743,6422,6425,6591,6608,6711,6755,6844,6860,7043,7098,7099,7200,7292,7293,7357,7430,7447,7850,7855,8111,8321,8447,8622,8740,8809,8864,8999,9024,9254,9378,9501,9917,10125,10178,…	ACHE,ANXA1,APOD,ARRB1,BMP7,CACNA1A,CACNA1C,CACNA1E,CD2,CD34,CD36,CD40,CIDEA,CCR7,CNR1,CSF3,DPP4,DRD2,EGFR,FCN1,FGR,FN1,GATA3,GJA1,GLUL,HADH,NRG1,HTR2B,ICA1,IDH2,IL6,INHBB,IRS1,KCNA5,KCNJ11,KCNN4,LEP,MBP,MDFI,MXI1,NFKBIA,NKX6-1,NNAT,NOV,PDE2A,PKD2,SRGN,PTGS2,SFRP1,SFRP5,SNAI2,SMO,SPTBN1,SSTR5,VAMP2,SYT4,TGFB3,TLR3,TLR4,TRH,TNFSF4,TNFRSF4,UGCG,EZR,VSNL1,IL1R2,FZD5,GPR68,FZD1,DOC2B,PDE8B,TNFSF14,IL1…
4_Member	GO Biological Processes	GO:0002793	positive regulation of peptide secretion	-5.61269	-3.81884	52/258	43,134,408,914,947,1813,1956,2219,2268,2625,2692,2697,2752,3357,3569,3783,4155,4825,4826,6711,7043,7099,7200,7292,7293,7349,7430,7447,7855,8111,8447,8600,8862,9501,10125,10631,23705,25924,26191,28984,29085,29126,51762,55107,55540,55638,59341,81285,114548,120892,169026,283420	ACHE,ADORA1,ARRB1,CD2,CD34,DRD2,EGFR,FCN1,FGR,GATA3,GHRHR,GJA1,GLUL,HTR2B,IL6,KCNN4,MBP,NKX6-1,NNAT,SPTBN1,TGFB3,TLR4,TRH,TNFSF4,TNFRSF4,UCN,EZR,VSNL1,FZD5,GPR68,DOC2B,TNFSF11,APLN,RPH3AL,RASGRP1,POSTN,CADM1,MYRIP,PTPN22,RGCC,PHPT1,CD274,RAB8B,ANO1,IL17RB,SYBU,TRPV4,OR51E2,NLRP3,LRRK2,SLC30A8,CLEC9A
4_Member	GO Biological Processes	GO:0030073	insulin secretion	-5.38248	-3.63116	43/202	301,408,773,775,777,1268,1803,1813,2697,2752,3033,3382,3625,3667,3741,3767,3952,4825,4826,4856,5798,6422,6755,6928,7200,7447,8111,8447,8622,8864,9024,9254,9378,10411,11069,25924,26251,29085,55107,55638,143425,169026,353500	ANXA1,ARRB1,CACNA1A,CACNA1C,CACNA1E,CNR1,DPP4,DRD2,GJA1,GLUL,HADH,ICA1,INHBB,IRS1,KCNA5,KCNJ11,LEP,NKX6-1,NNAT,NOV,PTPRN,SFRP1,SSTR5,HNF1B,TRH,VSNL1,GPR68,DOC2B,PDE8B,PER2,BRSK2,CACNA2D2,NRXN1,RAPGEF3,RAPGEF4,MYRIP,KCNG2,PHPT1,ANO1,SYBU,SYT9,SLC30A8,BMP8A
4_Member	GO Biological Processes	GO:0050714	positive regulation of protein secretion	-4.60516	-2.96945	46/237	43,408,914,947,1813,1956,2219,2268,2625,2697,2752,3357,3569,3783,4155,4825,4826,6711,7043,7099,7200,7292,7293,7430,7447,7855,8111,8447,9501,10125,10631,23705,25924,26191,28984,29085,29126,55107,55540,55638,59341,81285,114548,120892,169026,283420	ACHE,ARRB1,CD2,CD34,DRD2,EGFR,FCN1,FGR,GATA3,GJA1,GLUL,HTR2B,IL6,KCNN4,MBP,NKX6-1,NNAT,SPTBN1,TGFB3,TLR4,TRH,TNFSF4,TNFRSF4,EZR,VSNL1,FZD5,GPR68,DOC2B,RPH3AL,RASGRP1,POSTN,CADM1,MYRIP,PTPN22,RGCC,PHPT1,CD274,ANO1,IL17RB,SYBU,TRPV4,OR51E2,NLRP3,LRRK2,SLC30A8,CLEC9A
4_Member	GO Biological Processes	GO:0046887	positive regulation of hormone secretion	-4.49025	-2.87474	29/126	408,1588,1813,1956,2692,2697,2752,3625,3952,4824,4825,4826,6664,6865,6869,7200,7349,7447,8111,8447,8600,8862,25924,29085,51762,55107,55638,114897,169026	ARRB1,CYP19A1,DRD2,EGFR,GHRHR,GJA1,GLUL,INHBB,LEP,NKX3-1,NKX6-1,NNAT,SOX11,TACR2,TACR1,TRH,UCN,VSNL1,GPR68,DOC2B,TNFSF11,APLN,MYRIP,PHPT1,RAB8B,ANO1,SYBU,C1QTNF1,SLC30A8
4_Member	GO Biological Processes	GO:0009743	response to carbohydrate	-3.72426	-2.23211	40/214	338,408,1215,1490,1958,2185,2309,2692,2697,2752,3383,3767,3952,4825,5024,5076,5176,5743,5798,6518,6598,6844,6928,7048,7054,7057,7200,7447,8111,9024,9378,10203,10628,29085,55107,55638,81035,81620,125111,169026	APOB,ARRB1,CMA1,CTGF,EGR1,PTK2B,FOXO3,GHRHR,GJA1,GLUL,ICAM1,KCNJ11,LEP,NKX6-1,P2RX3,PAX2,SERPINF1,PTGS2,PTPRN,SLC2A5,SMARCB1,VAMP2,HNF1B,TGFBR2,TH,THBS1,TRH,VSNL1,GPR68,BRSK2,NRXN1,CALCRL,TXNIP,PHPT1,ANO1,SYBU,COLEC12,CDT1,GJD3,SLC30A8
4_Member	GO Biological Processes	GO:0090277	positive regulation of peptide hormone secretion	-3.37141	-1.94727	21/92	408,1813,1956,2692,2697,2752,4825,4826,7200,7349,7447,8111,8447,8600,8862,25924,29085,51762,55107,55638,169026	ARRB1,DRD2,EGFR,GHRHR,GJA1,GLUL,NKX6-1,NNAT,TRH,UCN,VSNL1,GPR68,DOC2B,TNFSF11,APLN,MYRIP,PHPT1,RAB8B,ANO1,SYBU,SLC30A8
4_Member	GO Biological Processes	GO:0034284	response to monosaccharide	-3.08967	-1.72933	35/193	408,1215,1490,1958,2185,2309,2692,2697,2752,3383,3767,3952,4825,5076,5176,5743,5798,6518,6598,6844,6928,7048,7054,7057,7200,7447,8111,9024,9378,10628,29085,55107,55638,125111,169026	ARRB1,CMA1,CTGF,EGR1,PTK2B,FOXO3,GHRHR,GJA1,GLUL,ICAM1,KCNJ11,LEP,NKX6-1,PAX2,SERPINF1,PTGS2,PTPRN,SLC2A5,SMARCB1,VAMP2,HNF1B,TGFBR2,TH,THBS1,TRH,VSNL1,GPR68,BRSK2,NRXN1,TXNIP,PHPT1,ANO1,SYBU,GJD3,SLC30A8
4_Member	GO Biological Processes	GO:0009746	response to hexose	-2.99747	-1.66043	34/188	408,1215,1490,1958,2185,2309,2692,2697,2752,3383,3767,4825,5076,5176,5743,5798,6518,6598,6844,6928,7048,7054,7057,7200,7447,8111,9024,9378,10628,29085,55107,55638,125111,169026	ARRB1,CMA1,CTGF,EGR1,PTK2B,FOXO3,GHRHR,GJA1,GLUL,ICAM1,KCNJ11,NKX6-1,PAX2,SERPINF1,PTGS2,PTPRN,SLC2A5,SMARCB1,VAMP2,HNF1B,TGFBR2,TH,THBS1,TRH,VSNL1,GPR68,BRSK2,NRXN1,TXNIP,PHPT1,ANO1,SYBU,GJD3,SLC30A8
4_Member	GO Biological Processes	GO:0009749	response to glucose	-2.61411	-1.38082	32/183	408,1215,1490,1958,2185,2309,2692,2697,2752,3383,3767,4825,5076,5176,5798,6598,6844,6928,7048,7054,7057,7200,7447,8111,9024,9378,10628,29085,55107,55638,125111,169026	ARRB1,CMA1,CTGF,EGR1,PTK2B,FOXO3,GHRHR,GJA1,GLUL,ICAM1,KCNJ11,NKX6-1,PAX2,SERPINF1,PTPRN,SMARCB1,VAMP2,HNF1B,TGFBR2,TH,THBS1,TRH,VSNL1,GPR68,BRSK2,NRXN1,TXNIP,PHPT1,ANO1,SYBU,GJD3,SLC30A8
4_Member	GO Biological Processes	GO:0051222	positive regulation of protein transport	-2.56041	-1.3372	70/482	43,408,914,947,1440,1813,1956,2219,2268,2625,2697,2752,3084,3357,3569,3783,3952,4155,4825,4826,5743,6608,6711,6844,7043,7098,7099,7200,7292,7293,7357,7430,7447,7855,8111,8447,8740,8809,8999,9501,9917,10125,10178,10411,10631,22885,23255,23705,25924,26191,28984,29085,29126,51284,55107,55531,55540,55638,57214,58480,59341,80149,81285,91646,114548,114960,120892,169026,283420,285966	ACHE,ARRB1,CD2,CD34,CSF3,DRD2,EGFR,FCN1,FGR,GATA3,GJA1,GLUL,NRG1,HTR2B,IL6,KCNN4,LEP,MBP,NKX6-1,NNAT,PTGS2,SMO,SPTBN1,VAMP2,TGFB3,TLR3,TLR4,TRH,TNFSF4,TNFRSF4,UGCG,EZR,VSNL1,FZD5,GPR68,DOC2B,TNFSF14,IL18R1,CDKL2,RPH3AL,FAM20B,RASGRP1,TENM1,RAPGEF3,POSTN,ABLIM3,MTCL1,CADM1,MYRIP,PTPN22,RGCC,PHPT1,CD274,TLR7,ANO1,ELMOD1,IL17RB,SYBU,CEMIP,RHOU,TRPV4,ZC3H12A,OR51E2,TDRD12,NLRP3,TSGA13,LRRK2,SLC30A8,C…
4_Member	GO Biological Processes	GO:1904951	positive regulation of establishment of protein localization	-2.18971	-1.05786	72/516	43,408,914,947,1440,1813,1869,1956,2219,2268,2625,2697,2752,3084,3357,3569,3783,3952,4155,4825,4826,5366,5743,6608,6711,6844,7043,7098,7099,7200,7292,7293,7357,7430,7447,7855,8111,8447,8740,8809,8999,9501,9917,10125,10178,10411,10631,22885,23255,23705,25924,26191,28984,29085,29126,51284,55107,55531,55540,55638,57214,58480,59341,80149,81285,91646,114548,114960,120892,169026,283420,285966	ACHE,ARRB1,CD2,CD34,CSF3,DRD2,E2F1,EGFR,FCN1,FGR,GATA3,GJA1,GLUL,NRG1,HTR2B,IL6,KCNN4,LEP,MBP,NKX6-1,NNAT,PMAIP1,PTGS2,SMO,SPTBN1,VAMP2,TGFB3,TLR3,TLR4,TRH,TNFSF4,TNFRSF4,UGCG,EZR,VSNL1,FZD5,GPR68,DOC2B,TNFSF14,IL18R1,CDKL2,RPH3AL,FAM20B,RASGRP1,TENM1,RAPGEF3,POSTN,ABLIM3,MTCL1,CADM1,MYRIP,PTPN22,RGCC,PHPT1,CD274,TLR7,ANO1,ELMOD1,IL17RB,SYBU,CEMIP,RHOU,TRPV4,ZC3H12A,OR51E2,TDRD12,NLRP3,TSGA13,LRR…
4_Member	GO Biological Processes	GO:0032024	positive regulation of insulin secretion	-2.01935	-0.937632	14/68	408,2697,2752,4825,4826,7200,7447,8111,8447,25924,29085,55107,55638,169026	ARRB1,GJA1,GLUL,NKX6-1,NNAT,TRH,VSNL1,GPR68,DOC2B,MYRIP,PHPT1,ANO1,SYBU,SLC30A8
5_Summary	GO Biological Processes	GO:0003013	circulatory system process	-15.5284	-12.0731	118/523	70,134,146,151,154,183,185,348,476,481,483,486,487,491,492,634,775,784,844,845,947,1129,1193,1215,1268,1285,1359,1490,1511,1525,1813,1824,1827,1829,1832,1839,1907,1909,1910,1956,2034,2257,2296,2313,2643,2697,2946,3043,3351,3357,3363,3383,3741,3761,3767,3781,3952,4092,4223,4842,4881,4922,4923,5029,5125,5138,5144,5468,5606,5729,5743,5972,5997,6327,6331,6446,6518,6547,6648,6781,6865,6869,6909,7010,7…	ACTC1,ADORA1,ADRA1D,ADRA2B,ADRB2,AGT,AGTR1,APOE,ATP1A1,ATP1B1,ATP1B3,FXYD2,ATP2A1,ATP2B2,ATP2B3,CEACAM1,CACNA1C,CACNB3,CASQ1,CASQ2,CD34,CHRM2,CLIC2,CMA1,CNR1,COL4A3,CPA3,CTGF,CTSG,CXADR,DRD2,DSC2,RCAN1,DSG2,DSP,HBEGF,EDN2,EDNRA,EDNRB,EGFR,EPAS1,FGF12,FOXC1,FLI1,GCH1,GJA1,GSTM2,HBB,HTR1B,HTR2B,HTR7,ICAM1,KCNA5,KCNJ4,KCNJ11,KCNN2,LEP,SMAD7,MEOX2,NOS1,NPR1,NTS,NTSR1,P2RY2,PCSK5,PDE2A,PDE4D,PPARG,MAP…
5_Member	GO Biological Processes	GO:0003013	circulatory system process	-15.5284	-12.0731	118/523	70,134,146,151,154,183,185,348,476,481,483,486,487,491,492,634,775,784,844,845,947,1129,1193,1215,1268,1285,1359,1490,1511,1525,1813,1824,1827,1829,1832,1839,1907,1909,1910,1956,2034,2257,2296,2313,2643,2697,2946,3043,3351,3357,3363,3383,3741,3761,3767,3781,3952,4092,4223,4842,4881,4922,4923,5029,5125,5138,5144,5468,5606,5729,5743,5972,5997,6327,6331,6446,6518,6547,6648,6781,6865,6869,6909,7010,7…	ACTC1,ADORA1,ADRA1D,ADRA2B,ADRB2,AGT,AGTR1,APOE,ATP1A1,ATP1B1,ATP1B3,FXYD2,ATP2A1,ATP2B2,ATP2B3,CEACAM1,CACNA1C,CACNB3,CASQ1,CASQ2,CD34,CHRM2,CLIC2,CMA1,CNR1,COL4A3,CPA3,CTGF,CTSG,CXADR,DRD2,DSC2,RCAN1,DSG2,DSP,HBEGF,EDN2,EDNRA,EDNRB,EGFR,EPAS1,FGF12,FOXC1,FLI1,GCH1,GJA1,GSTM2,HBB,HTR1B,HTR2B,HTR7,ICAM1,KCNA5,KCNJ4,KCNJ11,KCNN2,LEP,SMAD7,MEOX2,NOS1,NPR1,NTS,NTSR1,P2RY2,PCSK5,PDE2A,PDE4D,PPARG,MAP…
5_Member	GO Biological Processes	GO:0008015	blood circulation	-14.9599	-11.7388	116/519	70,134,146,151,154,183,185,348,476,481,483,486,487,491,492,634,775,784,844,845,947,1129,1193,1215,1268,1285,1359,1490,1511,1525,1813,1824,1827,1829,1832,1839,1907,1909,1910,1956,2034,2257,2296,2313,2643,2697,2946,3043,3351,3357,3363,3383,3741,3761,3767,3781,3952,4092,4223,4842,4881,4922,4923,5029,5125,5138,5144,5468,5606,5729,5743,5972,5997,6327,6331,6446,6518,6547,6648,6781,6865,6869,6909,7010,7…	ACTC1,ADORA1,ADRA1D,ADRA2B,ADRB2,AGT,AGTR1,APOE,ATP1A1,ATP1B1,ATP1B3,FXYD2,ATP2A1,ATP2B2,ATP2B3,CEACAM1,CACNA1C,CACNB3,CASQ1,CASQ2,CD34,CHRM2,CLIC2,CMA1,CNR1,COL4A3,CPA3,CTGF,CTSG,CXADR,DRD2,DSC2,RCAN1,DSG2,DSP,HBEGF,EDN2,EDNRA,EDNRB,EGFR,EPAS1,FGF12,FOXC1,FLI1,GCH1,GJA1,GSTM2,HBB,HTR1B,HTR2B,HTR7,ICAM1,KCNA5,KCNJ4,KCNJ11,KCNN2,LEP,SMAD7,MEOX2,NOS1,NPR1,NTS,NTSR1,P2RY2,PCSK5,PDE2A,PDE4D,PPARG,MAP…
5_Member	GO Biological Processes	GO:1903522	regulation of blood circulation	-13.0627	-10.1773	75/292	134,146,151,183,185,476,481,483,486,487,491,492,775,784,844,845,1129,1193,1490,1525,1813,1824,1829,1832,1839,1907,1956,2034,2258,2643,2697,2946,3383,3741,3761,3767,3781,3952,4092,4842,4881,5144,5743,5997,6327,6331,6547,6781,6869,6909,7054,7068,7349,8862,8864,9254,10008,10021,10052,10659,26251,27091,27092,30845,53822,57413,59272,59284,60598,64091,80005,80149,81285,125111,100506013	ADORA1,ADRA1D,ADRA2B,AGT,AGTR1,ATP1A1,ATP1B1,ATP1B3,FXYD2,ATP2A1,ATP2B2,ATP2B3,CACNA1C,CACNB3,CASQ1,CASQ2,CHRM2,CLIC2,CTGF,CXADR,DRD2,DSC2,DSG2,DSP,HBEGF,EDN2,EGFR,EPAS1,FGF13,GCH1,GJA1,GSTM2,ICAM1,KCNA5,KCNJ4,KCNJ11,KCNN2,LEP,SMAD7,NOS1,NPR1,PDE4D,PTGS2,RGS2,SCN2B,SCN5A,SLC8A3,STC1,TACR1,TBX2,TH,THRB,UCN,APLN,PER2,CACNA2D2,KCNE3,HCN4,GJC1,CELF2,KCNG2,CACNG5,CACNG4,EHD3,FXYD7,TMIGD3,ACE2,CACNG7,K…
5_Member	GO Biological Processes	GO:0044057	regulation of system process	-12.4325	-9.67617	112/535	134,146,151,154,183,185,476,481,483,486,487,491,492,775,784,844,845,1129,1193,1393,1407,1490,1525,1813,1824,1829,1832,1839,1907,1910,1956,2034,2255,2257,2258,2643,2661,2697,2903,2946,3084,3383,3572,3625,3741,3761,3767,3781,3815,3952,4092,4656,4824,4842,4856,4881,4923,5024,5144,5743,5972,5997,6285,6327,6331,6446,6547,6663,6781,6865,6869,6909,7054,7068,7138,7349,8013,8862,8864,9254,9314,10008,10021…	ADORA1,ADRA1D,ADRA2B,ADRB2,AGT,AGTR1,ATP1A1,ATP1B1,ATP1B3,FXYD2,ATP2A1,ATP2B2,ATP2B3,CACNA1C,CACNB3,CASQ1,CASQ2,CHRM2,CLIC2,CRHBP,CRY1,CTGF,CXADR,DRD2,DSC2,DSG2,DSP,HBEGF,EDN2,EDNRB,EGFR,EPAS1,FGF10,FGF12,FGF13,GCH1,GDF9,GJA1,GRIN2A,GSTM2,NRG1,ICAM1,IL6ST,INHBB,KCNA5,KCNJ4,KCNJ11,KCNN2,KIT,LEP,SMAD7,MYOG,NKX3-1,NOS1,NOV,NPR1,NTSR1,P2RX3,PDE4D,PTGS2,REN,RGS2,S100B,SCN2B,SCN5A,SGK1,SLC8A3,SOX10,STC…
5_Member	GO Biological Processes	GO:0008016	regulation of heart contraction	-11.5984	-8.94151	64/245	134,183,476,481,483,486,487,491,492,775,784,844,845,1129,1193,1490,1525,1813,1824,1829,1832,1839,1907,2034,2258,2643,2697,2946,3741,3761,3767,3781,4092,4842,4881,5144,5997,6327,6331,6547,6781,6909,7054,7068,7349,8862,9254,10008,10021,10052,10659,26251,27091,27092,30845,53822,57413,59272,59284,60598,64091,80149,125111,100506013	ADORA1,AGT,ATP1A1,ATP1B1,ATP1B3,FXYD2,ATP2A1,ATP2B2,ATP2B3,CACNA1C,CACNB3,CASQ1,CASQ2,CHRM2,CLIC2,CTGF,CXADR,DRD2,DSC2,DSG2,DSP,HBEGF,EDN2,EPAS1,FGF13,GCH1,GJA1,GSTM2,KCNA5,KCNJ4,KCNJ11,KCNN2,SMAD7,NOS1,NPR1,PDE4D,RGS2,SCN2B,SCN5A,SLC8A3,STC1,TBX2,TH,THRB,UCN,APLN,CACNA2D2,KCNE3,HCN4,GJC1,CELF2,KCNG2,CACNG5,CACNG4,EHD3,FXYD7,TMIGD3,ACE2,CACNG7,KCNK15,POPDC2,ZC3H12A,GJD3,APELA
5_Member	GO Biological Processes	GO:0003015	heart process	-10.5523	-8.02275	67/276	70,134,183,476,481,483,486,487,491,492,775,784,844,845,1129,1193,1490,1525,1813,1824,1829,1832,1839,1907,2034,2257,2643,2697,2946,3741,3761,3767,3781,4092,4842,4881,5144,5606,5997,6327,6331,6547,6781,6909,7054,7068,7349,8862,9254,10008,10021,10052,10268,10659,26251,27091,27092,30845,53822,57413,59272,59284,60598,64091,80149,137868,100506013	ACTC1,ADORA1,AGT,ATP1A1,ATP1B1,ATP1B3,FXYD2,ATP2A1,ATP2B2,ATP2B3,CACNA1C,CACNB3,CASQ1,CASQ2,CHRM2,CLIC2,CTGF,CXADR,DRD2,DSC2,DSG2,DSP,HBEGF,EDN2,EPAS1,FGF12,GCH1,GJA1,GSTM2,KCNA5,KCNJ4,KCNJ11,KCNN2,SMAD7,NOS1,NPR1,PDE4D,MAP2K3,RGS2,SCN2B,SCN5A,SLC8A3,STC1,TBX2,TH,THRB,UCN,APLN,CACNA2D2,KCNE3,HCN4,GJC1,RAMP3,CELF2,KCNG2,CACNG5,CACNG4,EHD3,FXYD7,TMIGD3,ACE2,CACNG7,KCNK15,POPDC2,ZC3H12A,SGCZ,APELA
5_Member	GO Biological Processes	GO:0060047	heart contraction	-10.322	-7.80693	66/273	70,134,183,476,481,483,486,487,491,492,775,784,844,845,1129,1193,1490,1525,1813,1824,1829,1832,1839,1907,2034,2257,2643,2697,2946,3741,3761,3767,3781,4092,4842,4881,5144,5606,5997,6327,6331,6547,6781,6909,7054,7068,7349,8862,9254,10008,10021,10052,10659,26251,27091,27092,30845,53822,57413,59272,59284,60598,64091,80149,137868,100506013	ACTC1,ADORA1,AGT,ATP1A1,ATP1B1,ATP1B3,FXYD2,ATP2A1,ATP2B2,ATP2B3,CACNA1C,CACNB3,CASQ1,CASQ2,CHRM2,CLIC2,CTGF,CXADR,DRD2,DSC2,DSG2,DSP,HBEGF,EDN2,EPAS1,FGF12,GCH1,GJA1,GSTM2,KCNA5,KCNJ4,KCNJ11,KCNN2,SMAD7,NOS1,NPR1,PDE4D,MAP2K3,RGS2,SCN2B,SCN5A,SLC8A3,STC1,TBX2,TH,THRB,UCN,APLN,CACNA2D2,KCNE3,HCN4,GJC1,CELF2,KCNG2,CACNG5,CACNG4,EHD3,FXYD7,TMIGD3,ACE2,CACNG7,KCNK15,POPDC2,ZC3H12A,SGCZ,APELA
5_Member	GO Biological Processes	GO:0061337	cardiac conduction	-7.72056	-5.57857	39/145	183,476,481,483,486,487,491,492,775,784,844,845,1525,1824,1829,1832,2697,3741,3761,3767,3781,4842,4881,5144,6327,6331,6547,9254,10008,10021,10052,27091,27092,30845,53822,59272,59284,60598,125111	AGT,ATP1A1,ATP1B1,ATP1B3,FXYD2,ATP2A1,ATP2B2,ATP2B3,CACNA1C,CACNB3,CASQ1,CASQ2,CXADR,DSC2,DSG2,DSP,GJA1,KCNA5,KCNJ4,KCNJ11,KCNN2,NOS1,NPR1,PDE4D,SCN2B,SCN5A,SLC8A3,CACNA2D2,KCNE3,HCN4,GJC1,CACNG5,CACNG4,EHD3,FXYD7,ACE2,CACNG7,KCNK15,GJD3
5_Member	GO Biological Processes	GO:0035637	multicellular organismal signaling	-7.66541	-5.53824	48/199	183,476,481,483,486,487,491,492,775,784,844,845,1134,1525,1824,1829,1832,1901,2257,2697,3737,3741,3761,3767,3781,4842,4881,4897,5024,5144,6327,6331,6332,6547,9254,10008,10021,10052,27091,27092,30845,53822,54112,58524,59272,59284,60598,125111	AGT,ATP1A1,ATP1B1,ATP1B3,FXYD2,ATP2A1,ATP2B2,ATP2B3,CACNA1C,CACNB3,CASQ1,CASQ2,CHRNA1,CXADR,DSC2,DSG2,DSP,S1PR1,FGF12,GJA1,KCNA2,KCNA5,KCNJ4,KCNJ11,KCNN2,NOS1,NPR1,NRCAM,P2RX3,PDE4D,SCN2B,SCN5A,SCN7A,SLC8A3,CACNA2D2,KCNE3,HCN4,GJC1,CACNG5,CACNG4,EHD3,FXYD7,GPR88,DMRT3,ACE2,CACNG7,KCNK15,GJD3
5_Member	GO Biological Processes	GO:0006936	muscle contraction	-7.02868	-5.00932	70/353	70,134,146,151,154,183,476,481,487,775,844,845,1129,1134,1193,1490,1813,1824,1829,1832,1837,1907,1909,1910,2257,2593,2697,2946,3357,3363,3741,3778,3781,3815,4092,4151,4620,4842,5024,5144,5606,5743,5997,6327,6331,6332,6547,6769,6781,6865,6869,7138,7349,7433,9499,10008,10021,10052,10203,23213,23676,29895,30845,51196,59272,80005,80149,127294,255743,256158	ACTC1,ADORA1,ADRA1D,ADRA2B,ADRB2,AGT,ATP1A1,ATP1B1,ATP2A1,CACNA1C,CASQ1,CASQ2,CHRM2,CHRNA1,CLIC2,CTGF,DRD2,DSC2,DSG2,DSP,DTNA,EDN2,EDNRA,EDNRB,FGF12,GAMT,GJA1,GSTM2,HTR2B,HTR7,KCNA5,KCNMA1,KCNN2,KIT,SMAD7,MB,MYH2,NOS1,P2RX3,PDE4D,MAP2K3,PTGS2,RGS2,SCN2B,SCN5A,SCN7A,SLC8A3,STAC,STC1,TACR2,TACR1,TNNT1,UCN,VIPR1,MYOT,KCNE3,HCN4,GJC1,CALCRL,SULF1,SMPX,MYLPF,EHD3,PLCE1,ACE2,DOCK5,ZC3H12A,MYOM3,NPNT,HM…
5_Member	GO Biological Processes	GO:0006937	regulation of muscle contraction	-7.02768	-5.00932	41/165	134,146,151,154,476,481,487,775,844,845,1129,1193,1490,1824,1829,1832,1907,2258,2946,3815,4092,4842,5144,5743,5997,6331,6547,6781,6865,6869,7138,7349,10008,10021,10203,30845,51196,59272,80005,80149,255743	ADORA1,ADRA1D,ADRA2B,ADRB2,ATP1A1,ATP1B1,ATP2A1,CACNA1C,CASQ1,CASQ2,CHRM2,CLIC2,CTGF,DSC2,DSG2,DSP,EDN2,FGF13,GSTM2,KIT,SMAD7,NOS1,PDE4D,PTGS2,RGS2,SCN5A,SLC8A3,STC1,TACR2,TACR1,TNNT1,UCN,KCNE3,HCN4,CALCRL,EHD3,PLCE1,ACE2,DOCK5,ZC3H12A,NPNT
5_Member	GO Biological Processes	GO:0003012	muscle system process	-7.02116	-5.00636	84/451	70,134,146,151,154,183,476,481,487,775,844,845,1129,1134,1193,1490,1813,1824,1829,1832,1837,1907,1909,1910,2257,2593,2697,2946,3357,3363,3572,3600,3741,3778,3781,3815,3952,4092,4151,4620,4653,4656,4842,5024,5144,5606,5743,5997,6327,6331,6332,6547,6769,6781,6865,6869,7138,7349,7433,8013,8470,8837,9314,9499,10008,10021,10052,10203,23213,23676,28999,29895,29995,30845,51196,54206,57817,59272,80005,80…	ACTC1,ADORA1,ADRA1D,ADRA2B,ADRB2,AGT,ATP1A1,ATP1B1,ATP2A1,CACNA1C,CASQ1,CASQ2,CHRM2,CHRNA1,CLIC2,CTGF,DRD2,DSC2,DSG2,DSP,DTNA,EDN2,EDNRA,EDNRB,FGF12,GAMT,GJA1,GSTM2,HTR2B,HTR7,IL6ST,IL15,KCNA5,KCNMA1,KCNN2,KIT,LEP,SMAD7,MB,MYH2,MYOC,MYOG,NOS1,P2RX3,PDE4D,MAP2K3,PTGS2,RGS2,SCN2B,SCN5A,SCN7A,SLC8A3,STAC,STC1,TACR2,TACR1,TNNT1,UCN,VIPR1,NR4A3,SORBS2,CFLAR,KLF4,MYOT,KCNE3,HCN4,GJC1,CALCRL,SULF1,SMPX,…
5_Member	GO Biological Processes	GO:0006942	regulation of striated muscle contraction	-6.36992	-4.46227	27/92	134,476,481,487,775,844,845,1193,1490,1824,1829,1832,2258,2946,4092,4842,5144,5997,6331,6547,6781,7349,10008,10021,30845,59272,80149	ADORA1,ATP1A1,ATP1B1,ATP2A1,CACNA1C,CASQ1,CASQ2,CLIC2,CTGF,DSC2,DSG2,DSP,FGF13,GSTM2,SMAD7,NOS1,PDE4D,RGS2,SCN5A,SLC8A3,STC1,UCN,KCNE3,HCN4,EHD3,ACE2,ZC3H12A
5_Member	GO Biological Processes	GO:0055117	regulation of cardiac muscle contraction	-6.14767	-4.27056	24/78	134,476,481,775,845,1193,1490,1824,1829,1832,2258,2946,4092,4842,5144,5997,6331,6781,7349,10008,10021,30845,59272,80149	ADORA1,ATP1A1,ATP1B1,CACNA1C,CASQ2,CLIC2,CTGF,DSC2,DSG2,DSP,FGF13,GSTM2,SMAD7,NOS1,PDE4D,RGS2,SCN5A,STC1,UCN,KCNE3,HCN4,EHD3,ACE2,ZC3H12A
5_Member	GO Biological Processes	GO:0006941	striated muscle contraction	-5.99483	-4.14222	40/173	70,134,476,481,487,775,844,845,1134,1193,1490,1824,1829,1832,1837,2257,2697,2946,3741,3781,4092,4151,4842,5144,5606,5997,6327,6331,6547,6781,7138,7349,10008,10021,10052,23676,30845,59272,80149,127294	ACTC1,ADORA1,ATP1A1,ATP1B1,ATP2A1,CACNA1C,CASQ1,CASQ2,CHRNA1,CLIC2,CTGF,DSC2,DSG2,DSP,DTNA,FGF12,GJA1,GSTM2,KCNA5,KCNN2,SMAD7,MB,NOS1,PDE4D,MAP2K3,RGS2,SCN2B,SCN5A,SLC8A3,STC1,TNNT1,UCN,KCNE3,HCN4,GJC1,SMPX,EHD3,ACE2,ZC3H12A,MYOM3
5_Member	GO Biological Processes	GO:0090257	regulation of muscle system process	-5.3863	-3.63372	49/242	134,146,151,154,183,476,481,487,775,844,845,1129,1193,1490,1824,1829,1832,1907,2258,2946,3572,3815,4092,4656,4842,5144,5743,5997,6331,6547,6781,6865,6869,7138,7349,8013,9314,10008,10021,10203,29995,30845,51196,54206,57817,59272,80005,80149,255743	ADORA1,ADRA1D,ADRA2B,ADRB2,AGT,ATP1A1,ATP1B1,ATP2A1,CACNA1C,CASQ1,CASQ2,CHRM2,CLIC2,CTGF,DSC2,DSG2,DSP,EDN2,FGF13,GSTM2,IL6ST,KIT,SMAD7,MYOG,NOS1,PDE4D,PTGS2,RGS2,SCN5A,SLC8A3,STC1,TACR2,TACR1,TNNT1,UCN,NR4A3,KLF4,KCNE3,HCN4,CALCRL,LMCD1,EHD3,PLCE1,ERRFI1,HAMP,ACE2,DOCK5,ZC3H12A,NPNT
5_Member	GO Biological Processes	GO:0060048	cardiac muscle contraction	-5.08467	-3.3776	31/130	70,134,476,481,775,845,1193,1490,1824,1829,1832,2257,2697,2946,3741,3781,4092,4842,5144,5606,5997,6327,6331,6781,7349,10008,10021,10052,30845,59272,80149	ACTC1,ADORA1,ATP1A1,ATP1B1,CACNA1C,CASQ2,CLIC2,CTGF,DSC2,DSG2,DSP,FGF12,GJA1,GSTM2,KCNA5,KCNN2,SMAD7,NOS1,PDE4D,MAP2K3,RGS2,SCN2B,SCN5A,STC1,UCN,KCNE3,HCN4,GJC1,EHD3,ACE2,ZC3H12A
5_Member	Reactome Gene Sets	R-HSA-5576891	Cardiac conduction	-4.75535	-3.09845	32/141	476,481,483,486,487,491,492,775,784,815,844,845,1193,2257,2258,3761,3767,3776,4842,4881,6327,6331,6332,6547,9254,10008,27091,27092,53822,59284,60598,89822	ATP1A1,ATP1B1,ATP1B3,FXYD2,ATP2A1,ATP2B2,ATP2B3,CACNA1C,CACNB3,CAMK2A,CASQ1,CASQ2,CLIC2,FGF12,FGF13,KCNJ4,KCNJ11,KCNK2,NOS1,NPR1,SCN2B,SCN5A,SCN7A,SLC8A3,CACNA2D2,KCNE3,CACNG5,CACNG4,FXYD7,CACNG7,KCNK15,KCNK17
5_Member	GO Biological Processes	GO:1903779	regulation of cardiac conduction	-3.72024	-2.22944	19/75	183,476,481,483,486,487,491,492,844,845,1525,3767,4842,4881,5144,6547,30845,53822,59272	AGT,ATP1A1,ATP1B1,ATP1B3,FXYD2,ATP2A1,ATP2B2,ATP2B3,CASQ1,CASQ2,CXADR,KCNJ11,NOS1,NPR1,PDE4D,SLC8A3,EHD3,FXYD7,ACE2
5_Member	Reactome Gene Sets	R-HSA-5578775	Ion homeostasis	-3.33568	-1.92315	15/56	476,481,483,486,487,491,492,815,844,845,1193,3767,4842,6547,53822	ATP1A1,ATP1B1,ATP1B3,FXYD2,ATP2A1,ATP2B2,ATP2B3,CAMK2A,CASQ1,CASQ2,CLIC2,KCNJ11,NOS1,SLC8A3,FXYD7
5_Member	Reactome Gene Sets	R-HSA-397014	Muscle contraction	-3.14981	-1.78244	37/206	70,301,302,476,481,483,486,487,491,492,775,784,815,844,845,1193,2257,2258,3761,3767,3776,4842,4881,6327,6331,6332,6547,7138,9254,10008,27091,27092,29895,53822,59284,60598,89822	ACTC1,ANXA1,ANXA2,ATP1A1,ATP1B1,ATP1B3,FXYD2,ATP2A1,ATP2B2,ATP2B3,CACNA1C,CACNB3,CAMK2A,CASQ1,CASQ2,CLIC2,FGF12,FGF13,KCNJ4,KCNJ11,KCNK2,NOS1,NPR1,SCN2B,SCN5A,SCN7A,SLC8A3,TNNT1,CACNA2D2,KCNE3,CACNG5,CACNG4,MYLPF,FXYD7,CACNG7,KCNK15,KCNK17
6_Summary	GO Biological Processes	GO:0001944	vasculature development	-15.4114	-12.0141	151/743	183,196,301,302,306,338,347,348,576,581,634,655,947,958,1000,1139,1215,1277,1281,1282,1284,1285,1490,1524,1545,1893,1901,1909,1944,1958,2034,2047,2048,2049,2069,2113,2185,2191,2246,2255,2296,2321,2335,2624,2697,3037,3164,3198,3213,3248,3373,3491,3569,3576,3725,3726,3791,3815,3952,3953,3976,4092,4223,4323,4327,4435,4693,4824,4856,4881,4897,5054,5125,5168,5175,5176,5308,5311,5468,5587,5617,5743,575…	AGT,AHR,ANXA1,ANXA2,ANXA3,APOB,APOD,APOE,ADGRB2,BAX,CEACAM1,BMP7,CD34,CD40,CDH2,CHRNA7,CMA1,COL1A1,COL3A1,COL4A1,COL4A2,COL4A3,CTGF,CX3CR1,CYP1B1,ECM1,S1PR1,EDNRA,EFNA3,EGR1,EPAS1,EPHB1,EPHB2,EPHB3,EREG,ETS1,PTK2B,FAP,FGF1,FGF10,FOXC1,FLT1,FN1,GATA2,GJA1,HAS2,NR4A1,HOXA1,HOXB3,HPGD,HYAL1,CYR61,IL6,CXCL8,JUN,JUNB,KDR,KIT,LEP,LEPR,LIF,SMAD7,MEOX2,MMP14,MMP19,CITED1,NDP,NKX3-1,NOV,NPR1,NRCAM,SERPINE…
6_Member	GO Biological Processes	GO:0001944	vasculature development	-15.4114	-12.0141	151/743	183,196,301,302,306,338,347,348,576,581,634,655,947,958,1000,1139,1215,1277,1281,1282,1284,1285,1490,1524,1545,1893,1901,1909,1944,1958,2034,2047,2048,2049,2069,2113,2185,2191,2246,2255,2296,2321,2335,2624,2697,3037,3164,3198,3213,3248,3373,3491,3569,3576,3725,3726,3791,3815,3952,3953,3976,4092,4223,4323,4327,4435,4693,4824,4856,4881,4897,5054,5125,5168,5175,5176,5308,5311,5468,5587,5617,5743,575…	AGT,AHR,ANXA1,ANXA2,ANXA3,APOB,APOD,APOE,ADGRB2,BAX,CEACAM1,BMP7,CD34,CD40,CDH2,CHRNA7,CMA1,COL1A1,COL3A1,COL4A1,COL4A2,COL4A3,CTGF,CX3CR1,CYP1B1,ECM1,S1PR1,EDNRA,EFNA3,EGR1,EPAS1,EPHB1,EPHB2,EPHB3,EREG,ETS1,PTK2B,FAP,FGF1,FGF10,FOXC1,FLT1,FN1,GATA2,GJA1,HAS2,NR4A1,HOXA1,HOXB3,HPGD,HYAL1,CYR61,IL6,CXCL8,JUN,JUNB,KDR,KIT,LEP,LEPR,LIF,SMAD7,MEOX2,MMP14,MMP19,CITED1,NDP,NKX3-1,NOV,NPR1,NRCAM,SERPINE…
6_Member	GO Biological Processes	GO:0072358	cardiovascular system development	-14.9925	-11.7388	151/751	183,196,301,302,306,338,347,348,576,581,634,655,947,958,1000,1139,1215,1277,1281,1282,1284,1285,1490,1524,1545,1893,1901,1909,1944,1958,2034,2047,2048,2049,2069,2113,2185,2191,2246,2255,2296,2321,2335,2624,2697,3037,3164,3198,3213,3248,3373,3491,3569,3576,3725,3726,3791,3815,3952,3953,3976,4092,4223,4323,4327,4435,4693,4824,4856,4881,4897,5054,5125,5168,5175,5176,5308,5311,5468,5587,5617,5743,575…	AGT,AHR,ANXA1,ANXA2,ANXA3,APOB,APOD,APOE,ADGRB2,BAX,CEACAM1,BMP7,CD34,CD40,CDH2,CHRNA7,CMA1,COL1A1,COL3A1,COL4A1,COL4A2,COL4A3,CTGF,CX3CR1,CYP1B1,ECM1,S1PR1,EDNRA,EFNA3,EGR1,EPAS1,EPHB1,EPHB2,EPHB3,EREG,ETS1,PTK2B,FAP,FGF1,FGF10,FOXC1,FLT1,FN1,GATA2,GJA1,HAS2,NR4A1,HOXA1,HOXB3,HPGD,HYAL1,CYR61,IL6,CXCL8,JUN,JUNB,KDR,KIT,LEP,LEPR,LIF,SMAD7,MEOX2,MMP14,MMP19,CITED1,NDP,NKX3-1,NOV,NPR1,NRCAM,SERPINE…
6_Member	GO Biological Processes	GO:0001568	blood vessel development	-14.2221	-11.177	144/718	183,196,301,302,306,338,347,348,576,581,634,655,947,958,1000,1139,1215,1277,1281,1282,1284,1285,1490,1524,1545,1893,1901,1909,1944,1958,2034,2047,2048,2049,2069,2113,2185,2191,2246,2255,2296,2321,2335,2624,2697,3037,3164,3198,3213,3248,3373,3491,3569,3576,3725,3726,3791,3952,3953,4092,4223,4323,4327,4435,4824,4856,4881,4897,5054,5125,5168,5175,5176,5308,5311,5468,5587,5617,5743,5754,5764,5797,630…	AGT,AHR,ANXA1,ANXA2,ANXA3,APOB,APOD,APOE,ADGRB2,BAX,CEACAM1,BMP7,CD34,CD40,CDH2,CHRNA7,CMA1,COL1A1,COL3A1,COL4A1,COL4A2,COL4A3,CTGF,CX3CR1,CYP1B1,ECM1,S1PR1,EDNRA,EFNA3,EGR1,EPAS1,EPHB1,EPHB2,EPHB3,EREG,ETS1,PTK2B,FAP,FGF1,FGF10,FOXC1,FLT1,FN1,GATA2,GJA1,HAS2,NR4A1,HOXA1,HOXB3,HPGD,HYAL1,CYR61,IL6,CXCL8,JUN,JUNB,KDR,LEP,LEPR,SMAD7,MEOX2,MMP14,MMP19,CITED1,NKX3-1,NOV,NPR1,NRCAM,SERPINE1,PCSK5,ENPP…
6_Member	GO Biological Processes	GO:0048514	blood vessel morphogenesis	-13.3106	-10.4082	130/640	183,301,302,306,338,347,348,576,581,634,947,958,1000,1139,1215,1281,1282,1284,1285,1490,1524,1545,1893,1901,1909,1944,2034,2047,2048,2049,2069,2113,2185,2191,2246,2255,2296,2321,2335,2624,2697,3037,3164,3198,3213,3248,3373,3491,3569,3576,3725,3726,3791,3952,3953,4092,4223,4323,4327,4435,4856,4881,4897,5054,5168,5176,5308,5311,5468,5587,5617,5743,5764,5797,6303,6347,6422,6495,6608,6886,6909,7010,7…	AGT,ANXA1,ANXA2,ANXA3,APOB,APOD,APOE,ADGRB2,BAX,CEACAM1,CD34,CD40,CDH2,CHRNA7,CMA1,COL3A1,COL4A1,COL4A2,COL4A3,CTGF,CX3CR1,CYP1B1,ECM1,S1PR1,EDNRA,EFNA3,EPAS1,EPHB1,EPHB2,EPHB3,EREG,ETS1,PTK2B,FAP,FGF1,FGF10,FOXC1,FLT1,FN1,GATA2,GJA1,HAS2,NR4A1,HOXA1,HOXB3,HPGD,HYAL1,CYR61,IL6,CXCL8,JUN,JUNB,KDR,LEP,LEPR,SMAD7,MEOX2,MMP14,MMP19,CITED1,NOV,NPR1,NRCAM,SERPINE1,ENPP2,SERPINF1,PITX2,PKD2,PPARG,PRKD1,…
6_Member	GO Biological Processes	GO:0001525	angiogenesis	-10.1728	-7.68539	108/551	183,301,302,306,347,576,634,947,958,1139,1215,1282,1284,1285,1490,1524,1545,1893,1901,1909,1944,2034,2047,2048,2049,2069,2113,2185,2191,2246,2255,2296,2321,2335,2624,3164,3213,3373,3491,3569,3576,3725,3791,3952,3953,4223,4323,4327,4856,4881,4897,5054,5168,5176,5308,5468,5587,5617,5743,5764,5797,6303,6347,6422,6886,7010,7048,7057,7060,7098,7476,7855,8038,8091,9314,9496,9723,10203,10411,10457,10553…	AGT,ANXA1,ANXA2,ANXA3,APOD,ADGRB2,CEACAM1,CD34,CD40,CHRNA7,CMA1,COL4A1,COL4A2,COL4A3,CTGF,CX3CR1,CYP1B1,ECM1,S1PR1,EDNRA,EFNA3,EPAS1,EPHB1,EPHB2,EPHB3,EREG,ETS1,PTK2B,FAP,FGF1,FGF10,FOXC1,FLT1,FN1,GATA2,NR4A1,HOXB3,HYAL1,CYR61,IL6,CXCL8,JUN,KDR,LEP,LEPR,MEOX2,MMP14,MMP19,NOV,NPR1,NRCAM,SERPINE1,ENPP2,SERPINF1,PITX2,PPARG,PRKD1,PRL,PTGS2,PTN,PTPRM,SAT1,CCL2,SFRP1,TAL1,TEK,TGFBR2,THBS1,THBS4,TLR3,W…
6_Member	GO Biological Processes	GO:0051272	positive regulation of cellular component movement	-8.43946	-6.17653	95/497	183,301,306,604,650,655,958,1236,1277,1826,1839,1901,1907,1956,2113,2159,2185,2246,2255,2268,2321,2335,2625,2651,2920,3037,3071,3373,3383,3491,3554,3569,3570,3576,3592,3725,3791,3815,3929,3958,4233,4318,4323,4653,5054,5063,5168,5473,5587,5606,5743,6351,6403,6591,6615,6648,6865,6869,7010,7048,7057,7060,7476,8740,9423,9750,10457,10563,10630,10631,22800,23075,23224,23328,27086,29085,29126,54566,5560…	AGT,ANXA1,ANXA3,BCL6,BMP2,BMP7,CD40,CCR7,COL1A1,DSCAM,HBEGF,S1PR1,EDN2,EGFR,ETS1,F10,PTK2B,FGF1,FGF10,FGR,FLT1,FN1,GATA3,GCNT2,CXCL2,HAS2,NCKAP1L,HYAL1,ICAM1,CYR61,IL1R1,IL6,IL6R,CXCL8,IL12A,JUN,KDR,KIT,LBP,LGALS3,MET,MMP9,MMP14,MYOC,SERPINE1,PAK3,ENPP2,PPBP,PRKD1,MAP2K3,PTGS2,CCL4,SELP,SNAI2,SNAI1,SOD2,TACR2,TACR1,TEK,TGFBR2,THBS1,THBS4,WNT7A,TNFSF14,NTN1,RIPOR2,GPNMB,CXCL13,PDPN,POSTN,RRAS2,SWA…
6_Member	GO Biological Processes	GO:2000147	positive regulation of cell motility	-7.75274	-5.59851	91/484	183,301,306,650,655,958,1236,1277,1839,1901,1907,1956,2113,2159,2185,2246,2255,2268,2321,2335,2625,2651,2920,3037,3071,3373,3383,3491,3554,3569,3570,3576,3592,3725,3791,3815,3929,3958,4233,4318,4323,4653,5054,5063,5168,5473,5587,5606,5743,6351,6403,6591,6615,6648,6865,6869,7010,7048,7057,7060,7476,8740,9423,9750,10457,10563,10630,10631,22800,23075,23224,23328,27086,29085,29126,54566,55604,56034,5…	AGT,ANXA1,ANXA3,BMP2,BMP7,CD40,CCR7,COL1A1,HBEGF,S1PR1,EDN2,EGFR,ETS1,F10,PTK2B,FGF1,FGF10,FGR,FLT1,FN1,GATA3,GCNT2,CXCL2,HAS2,NCKAP1L,HYAL1,ICAM1,CYR61,IL1R1,IL6,IL6R,CXCL8,IL12A,JUN,KDR,KIT,LBP,LGALS3,MET,MMP9,MMP14,MYOC,SERPINE1,PAK3,ENPP2,PPBP,PRKD1,MAP2K3,PTGS2,CCL4,SELP,SNAI2,SNAI1,SOD2,TACR2,TACR1,TEK,TGFBR2,THBS1,THBS4,WNT7A,TNFSF14,NTN1,RIPOR2,GPNMB,CXCL13,PDPN,POSTN,RRAS2,SWAP70,SYNE2,S…
6_Member	GO Biological Processes	GO:0040017	positive regulation of locomotion	-7.68477	-5.55117	95/514	183,301,306,650,655,958,1233,1236,1277,1826,1839,1901,1907,1956,2113,2159,2185,2246,2255,2268,2321,2335,2625,2651,2920,3037,3071,3373,3383,3491,3554,3569,3570,3576,3592,3603,3725,3791,3815,3929,3958,4233,4318,4323,4653,5054,5063,5168,5473,5587,5606,5743,6351,6403,6591,6615,6648,6865,6869,7010,7048,7057,7060,7476,8740,9423,9750,10457,10563,10630,10631,22800,23075,23224,23328,27086,29085,29126,5456…	AGT,ANXA1,ANXA3,BMP2,BMP7,CD40,CCR4,CCR7,COL1A1,DSCAM,HBEGF,S1PR1,EDN2,EGFR,ETS1,F10,PTK2B,FGF1,FGF10,FGR,FLT1,FN1,GATA3,GCNT2,CXCL2,HAS2,NCKAP1L,HYAL1,ICAM1,CYR61,IL1R1,IL6,IL6R,CXCL8,IL12A,IL16,JUN,KDR,KIT,LBP,LGALS3,MET,MMP9,MMP14,MYOC,SERPINE1,PAK3,ENPP2,PPBP,PRKD1,MAP2K3,PTGS2,CCL4,SELP,SNAI2,SNAI1,SOD2,TACR2,TACR1,TEK,TGFBR2,THBS1,THBS4,WNT7A,TNFSF14,NTN1,RIPOR2,GPNMB,CXCL13,PDPN,POSTN,RRAS…
6_Member	GO Biological Processes	GO:0030335	positive regulation of cell migration	-7.52075	-5.42179	88/468	183,301,306,650,655,958,1236,1277,1839,1901,1907,1956,2113,2159,2185,2246,2255,2268,2321,2335,2625,2651,2920,3037,3071,3373,3383,3491,3554,3569,3570,3576,3592,3725,3791,3815,3929,3958,4233,4318,4323,4653,5054,5063,5168,5473,5587,5606,5743,6351,6403,6591,6615,6648,6869,7010,7048,7057,7060,7476,8740,9750,10457,10563,10630,10631,22800,23075,23224,23328,27086,29126,54566,55604,56034,57007,57214,57556…	AGT,ANXA1,ANXA3,BMP2,BMP7,CD40,CCR7,COL1A1,HBEGF,S1PR1,EDN2,EGFR,ETS1,F10,PTK2B,FGF1,FGF10,FGR,FLT1,FN1,GATA3,GCNT2,CXCL2,HAS2,NCKAP1L,HYAL1,ICAM1,CYR61,IL1R1,IL6,IL6R,CXCL8,IL12A,JUN,KDR,KIT,LBP,LGALS3,MET,MMP9,MMP14,MYOC,SERPINE1,PAK3,ENPP2,PPBP,PRKD1,MAP2K3,PTGS2,CCL4,SELP,SNAI2,SNAI1,SOD2,TACR1,TEK,TGFBR2,THBS1,THBS4,WNT7A,TNFSF14,RIPOR2,GPNMB,CXCL13,PDPN,POSTN,RRAS2,SWAP70,SYNE2,SASH1,FOXP1,…
6_Member	GO Biological Processes	GO:1901342	regulation of vasculature development	-6.36297	-4.45706	73/388	183,301,306,576,634,655,947,958,1139,1215,1284,1285,1524,1545,1893,1944,1958,2113,2185,2246,2296,2321,2624,3373,3569,3576,3791,3815,3952,4223,4881,5054,5168,5176,5468,5587,5617,5743,5764,5797,6422,7010,7048,7057,7060,7098,8038,8091,8837,9314,9723,10411,10457,10553,10563,11005,23213,23328,26051,28984,51129,51330,51666,54361,55273,56999,57105,57556,79805,79924,80149,80310,100506013	AGT,ANXA1,ANXA3,ADGRB2,CEACAM1,BMP7,CD34,CD40,CHRNA7,CMA1,COL4A2,COL4A3,CX3CR1,CYP1B1,ECM1,EFNA3,EGR1,ETS1,PTK2B,FGF1,FOXC1,FLT1,GATA2,HYAL1,IL6,CXCL8,KDR,KIT,LEP,MEOX2,NPR1,SERPINE1,ENPP2,SERPINF1,PPARG,PRKD1,PRL,PTGS2,PTN,PTPRM,SFRP1,TEK,TGFBR2,THBS1,THBS4,TLR3,ADAM12,HMGA2,CFLAR,KLF4,SEMA3E,RAPGEF3,GPNMB,HTATIP2,CXCL13,SPINK5,SULF1,SASH1,PPP1R16B,RGCC,ANGPTL4,TNFRSF12A,ASB4,WNT4,TMEM100,ADAMTS…
6_Member	GO Biological Processes	GO:0045765	regulation of angiogenesis	-5.2449	-3.51533	65/357	183,301,306,576,634,947,958,1139,1215,1284,1285,1524,1545,1893,1944,2113,2185,2246,2296,2321,2624,3373,3569,3576,3791,3952,4223,4881,5054,5168,5176,5468,5587,5617,5743,5764,5797,6422,7010,7048,7057,7060,7098,8038,8091,9314,9723,10411,10457,10553,10563,11005,23213,23328,26051,28984,51129,51330,56999,57105,57556,79805,79924,80149,100506013	AGT,ANXA1,ANXA3,ADGRB2,CEACAM1,CD34,CD40,CHRNA7,CMA1,COL4A2,COL4A3,CX3CR1,CYP1B1,ECM1,EFNA3,ETS1,PTK2B,FGF1,FOXC1,FLT1,GATA2,HYAL1,IL6,CXCL8,KDR,LEP,MEOX2,NPR1,SERPINE1,ENPP2,SERPINF1,PPARG,PRKD1,PRL,PTGS2,PTN,PTPRM,SFRP1,TEK,TGFBR2,THBS1,THBS4,TLR3,ADAM12,HMGA2,KLF4,SEMA3E,RAPGEF3,GPNMB,HTATIP2,CXCL13,SPINK5,SULF1,SASH1,PPP1R16B,RGCC,ANGPTL4,TNFRSF12A,ADAMTS9,CYSLTR2,SEMA6A,VASH2,ADM2,ZC3H12A,AP…
6_Member	GO Biological Processes	GO:1904018	positive regulation of vasculature development	-4.63093	-2.99144	42/209	301,306,634,947,958,1139,1215,1524,1545,1893,1958,2113,2185,2246,2321,2624,3373,3576,3791,3815,5054,5587,5743,7010,7048,7057,7098,8038,8091,8837,10411,23328,26051,51129,51666,55273,57105,79805,79924,80149,80310,100506013	ANXA1,ANXA3,CEACAM1,CD34,CD40,CHRNA7,CMA1,CX3CR1,CYP1B1,ECM1,EGR1,ETS1,PTK2B,FGF1,FLT1,GATA2,HYAL1,CXCL8,KDR,KIT,SERPINE1,PRKD1,PTGS2,TEK,TGFBR2,THBS1,TLR3,ADAM12,HMGA2,CFLAR,RAPGEF3,SASH1,PPP1R16B,ANGPTL4,ASB4,TMEM100,CYSLTR2,VASH2,ADM2,ZC3H12A,PDGFD,APELA
6_Member	GO Biological Processes	GO:0001667	ameboidal-type cell migration	-4.0861	-2.54186	67/403	183,301,306,348,634,655,958,1545,1803,1839,1910,2113,2185,2191,2246,2255,2625,3037,3164,3357,3373,3725,3791,3815,4070,4223,4233,4318,4856,4902,5063,5168,5176,5308,5468,5587,5606,5743,5797,5801,6385,6608,6663,6781,6869,7010,7048,7057,7476,7763,8092,9314,10563,11221,23224,23328,23616,27086,28984,54566,56999,64321,80005,80149,84913,340719,100506013	AGT,ANXA1,ANXA3,APOE,CEACAM1,BMP7,CD40,CYP1B1,DPP4,HBEGF,EDNRB,ETS1,PTK2B,FAP,FGF1,FGF10,GATA3,HAS2,NR4A1,HTR2B,HYAL1,JUN,KDR,KIT,TACSTD2,MEOX2,MET,MMP9,NOV,NRTN,PAK3,ENPP2,SERPINF1,PITX2,PPARG,PRKD1,MAP2K3,PTGS2,PTPRM,PTPRR,SDC4,SMO,SOX10,STC1,TACR1,TEK,TGFBR2,THBS1,WNT7A,ZFAND5,ALX1,KLF4,CXCL13,DUSP10,SYNE2,SASH1,SH3BP1,FOXP1,RGCC,EPB41L4B,ADAMTS9,SOX17,DOCK5,ZC3H12A,ATOH8,NANOS1,APELA
6_Member	GO Biological Processes	GO:0010634	positive regulation of epithelial cell migration	-3.87138	-2.35493	31/149	183,301,306,958,1839,2113,2185,2246,2255,2625,3037,3373,3725,3791,4233,4318,5168,5587,5606,5743,6869,7010,7048,7057,7476,23328,27086,54566,80005,80149,84913	AGT,ANXA1,ANXA3,CD40,HBEGF,ETS1,PTK2B,FGF1,FGF10,GATA3,HAS2,HYAL1,JUN,KDR,MET,MMP9,ENPP2,PRKD1,MAP2K3,PTGS2,TACR1,TEK,TGFBR2,THBS1,WNT7A,SASH1,FOXP1,EPB41L4B,DOCK5,ZC3H12A,ATOH8
6_Member	GO Biological Processes	GO:0090130	tissue migration	-3.84519	-2.33229	55/320	70,183,301,306,348,634,958,1545,1803,1839,2113,2185,2191,2246,2255,2625,3037,3164,3373,3725,3791,3815,4070,4223,4233,4318,4856,5168,5176,5468,5587,5606,5743,5797,5801,6781,6869,7010,7048,7057,7476,9314,10563,11221,23328,23616,27086,28984,54566,56999,80005,80149,84913,340719,100506013	ACTC1,AGT,ANXA1,ANXA3,APOE,CEACAM1,CD40,CYP1B1,DPP4,HBEGF,ETS1,PTK2B,FAP,FGF1,FGF10,GATA3,HAS2,NR4A1,HYAL1,JUN,KDR,KIT,TACSTD2,MEOX2,MET,MMP9,NOV,ENPP2,SERPINF1,PPARG,PRKD1,MAP2K3,PTGS2,PTPRM,PTPRR,STC1,TACR1,TEK,TGFBR2,THBS1,WNT7A,KLF4,CXCL13,DUSP10,SASH1,SH3BP1,FOXP1,RGCC,EPB41L4B,ADAMTS9,DOCK5,ZC3H12A,ATOH8,NANOS1,APELA
6_Member	GO Biological Processes	GO:0010632	regulation of epithelial cell migration	-3.80767	-2.2976	46/255	183,301,306,348,634,958,1839,2113,2185,2246,2255,2625,3037,3373,3725,3791,4070,4223,4233,4318,5168,5176,5468,5587,5606,5743,5797,5801,6781,6869,7010,7048,7057,7476,9314,10563,11221,23328,23616,27086,28984,54566,56999,80005,80149,84913	AGT,ANXA1,ANXA3,APOE,CEACAM1,CD40,HBEGF,ETS1,PTK2B,FGF1,FGF10,GATA3,HAS2,HYAL1,JUN,KDR,TACSTD2,MEOX2,MET,MMP9,ENPP2,SERPINF1,PPARG,PRKD1,MAP2K3,PTGS2,PTPRM,PTPRR,STC1,TACR1,TEK,TGFBR2,THBS1,WNT7A,KLF4,CXCL13,DUSP10,SASH1,SH3BP1,FOXP1,RGCC,EPB41L4B,ADAMTS9,DOCK5,ZC3H12A,ATOH8
6_Member	GO Biological Processes	GO:0090132	epithelium migration	-3.79359	-2.28772	54/314	183,301,306,348,634,958,1545,1803,1839,2113,2185,2191,2246,2255,2625,3037,3164,3373,3725,3791,3815,4070,4223,4233,4318,4856,5168,5176,5468,5587,5606,5743,5797,5801,6781,6869,7010,7048,7057,7476,9314,10563,11221,23328,23616,27086,28984,54566,56999,80005,80149,84913,340719,100506013	AGT,ANXA1,ANXA3,APOE,CEACAM1,CD40,CYP1B1,DPP4,HBEGF,ETS1,PTK2B,FAP,FGF1,FGF10,GATA3,HAS2,NR4A1,HYAL1,JUN,KDR,KIT,TACSTD2,MEOX2,MET,MMP9,NOV,ENPP2,SERPINF1,PPARG,PRKD1,MAP2K3,PTGS2,PTPRM,PTPRR,STC1,TACR1,TEK,TGFBR2,THBS1,WNT7A,KLF4,CXCL13,DUSP10,SASH1,SH3BP1,FOXP1,RGCC,EPB41L4B,ADAMTS9,DOCK5,ZC3H12A,ATOH8,NANOS1,APELA
6_Member	GO Biological Processes	GO:0010631	epithelial cell migration	-3.63419	-2.15861	53/311	183,301,306,348,634,958,1545,1803,1839,2113,2185,2191,2246,2255,2625,3037,3164,3373,3725,3791,3815,4070,4223,4233,4318,4856,5168,5176,5468,5587,5606,5743,5797,5801,6781,6869,7010,7048,7057,7476,9314,10563,11221,23328,23616,27086,28984,54566,56999,80005,80149,84913,340719	AGT,ANXA1,ANXA3,APOE,CEACAM1,CD40,CYP1B1,DPP4,HBEGF,ETS1,PTK2B,FAP,FGF1,FGF10,GATA3,HAS2,NR4A1,HYAL1,JUN,KDR,KIT,TACSTD2,MEOX2,MET,MMP9,NOV,ENPP2,SERPINF1,PPARG,PRKD1,MAP2K3,PTGS2,PTPRM,PTPRR,STC1,TACR1,TEK,TGFBR2,THBS1,WNT7A,KLF4,CXCL13,DUSP10,SASH1,SH3BP1,FOXP1,RGCC,EPB41L4B,ADAMTS9,DOCK5,ZC3H12A,ATOH8,NANOS1
6_Member	GO Biological Processes	GO:0045766	positive regulation of angiogenesis	-3.34879	-1.93267	35/187	301,306,947,958,1139,1215,1524,1545,1893,2113,2185,2246,2321,2624,3373,3576,3791,5054,5587,5743,7010,7048,7057,7098,8038,8091,10411,23328,26051,51129,57105,79805,79924,80149,100506013	ANXA1,ANXA3,CD34,CD40,CHRNA7,CMA1,CX3CR1,CYP1B1,ECM1,ETS1,PTK2B,FGF1,FLT1,GATA2,HYAL1,CXCL8,KDR,SERPINE1,PRKD1,PTGS2,TEK,TGFBR2,THBS1,TLR3,ADAM12,HMGA2,RAPGEF3,SASH1,PPP1R16B,ANGPTL4,CYSLTR2,VASH2,ADM2,ZC3H12A,APELA
6_Member	GO Biological Processes	GO:0010594	regulation of endothelial cell migration	-2.15216	-1.02642	32/196	183,301,306,348,634,958,2113,2185,2246,2625,3791,4223,4233,5176,5468,5587,5606,5743,5797,6781,7010,7057,7476,9314,10563,23328,23616,27086,28984,56999,80149,84913	AGT,ANXA1,ANXA3,APOE,CEACAM1,CD40,ETS1,PTK2B,FGF1,GATA3,KDR,MEOX2,MET,SERPINF1,PPARG,PRKD1,MAP2K3,PTGS2,PTPRM,STC1,TEK,THBS1,WNT7A,KLF4,CXCL13,SASH1,SH3BP1,FOXP1,RGCC,ADAMTS9,ZC3H12A,ATOH8
6_Member	GO Biological Processes	GO:0043542	endothelial cell migration	-2.11046	-0.997061	37/236	183,301,306,348,634,958,1545,1803,2113,2185,2191,2246,2625,3164,3791,4223,4233,4856,5176,5468,5587,5606,5743,5797,6781,7010,7057,7476,9314,10563,23328,23616,27086,28984,56999,80149,84913	AGT,ANXA1,ANXA3,APOE,CEACAM1,CD40,CYP1B1,DPP4,ETS1,PTK2B,FAP,FGF1,GATA3,NR4A1,KDR,MEOX2,MET,NOV,SERPINF1,PPARG,PRKD1,MAP2K3,PTGS2,PTPRM,STC1,TEK,THBS1,WNT7A,KLF4,CXCL13,SASH1,SH3BP1,FOXP1,RGCC,ADAMTS9,ZC3H12A,ATOH8
6_Member	GO Biological Processes	GO:0010595	positive regulation of endothelial cell migration	-2.06616	-0.963692	20/109	183,301,306,958,2113,2185,2246,2625,3791,4233,5587,5606,5743,7010,7057,7476,23328,27086,80149,84913	AGT,ANXA1,ANXA3,CD40,ETS1,PTK2B,FGF1,GATA3,KDR,MET,PRKD1,MAP2K3,PTGS2,TEK,THBS1,WNT7A,SASH1,FOXP1,ZC3H12A,ATOH8
7_Summary	GO Biological Processes	GO:0001501	skeletal system development	-15.1213	-11.8209	112/491	176,302,579,650,655,658,864,960,1009,1277,1280,1281,1298,1300,1404,1462,1490,2114,2134,2201,2202,2261,2296,2313,3037,3198,3206,3207,3209,3213,3217,3221,3373,3481,3491,3815,3952,4093,4188,4318,4322,4323,4325,4487,4653,4781,4856,4982,5075,5125,5305,5307,5308,6422,6474,6495,6591,6615,6664,6716,6781,6886,6913,7010,7043,7048,7092,7227,7298,7476,7482,7483,7484,7704,7763,8091,8092,8111,8200,8600,9060,91…	ACAN,ANXA2,NKX3-2,BMP2,BMP7,BMPR1B,RUNX3,CD44,CDH11,COL1A1,COL2A1,COL3A1,COL9A2,COL10A1,HAPLN1,VCAN,CTGF,ETS2,EXTL1,FBN2,EFEMP1,FGFR3,FOXC1,FLI1,HAS2,HOXA1,HOXA10,HOXA11,HOXA13,HOXB3,HOXB7,HOXC4,HYAL1,IGF2,CYR61,KIT,LEP,SMAD9,MDFI,MMP9,MMP13,MMP14,MMP16,MSX1,MYOC,NFIB,NOV,TNFRSF11B,PAX1,PCSK5,PIP4K2A,PITX1,PITX2,SFRP1,SHOX2,SIX1,SNAI2,SNAI1,SOX11,SRD5A2,STC1,TAL1,TBX15,TEK,TGFB3,TGFBR2,TLL1,TRPS1…
7_Member	GO Biological Processes	GO:0001501	skeletal system development	-15.1213	-11.8209	112/491	176,302,579,650,655,658,864,960,1009,1277,1280,1281,1298,1300,1404,1462,1490,2114,2134,2201,2202,2261,2296,2313,3037,3198,3206,3207,3209,3213,3217,3221,3373,3481,3491,3815,3952,4093,4188,4318,4322,4323,4325,4487,4653,4781,4856,4982,5075,5125,5305,5307,5308,6422,6474,6495,6591,6615,6664,6716,6781,6886,6913,7010,7043,7048,7092,7227,7298,7476,7482,7483,7484,7704,7763,8091,8092,8111,8200,8600,9060,91…	ACAN,ANXA2,NKX3-2,BMP2,BMP7,BMPR1B,RUNX3,CD44,CDH11,COL1A1,COL2A1,COL3A1,COL9A2,COL10A1,HAPLN1,VCAN,CTGF,ETS2,EXTL1,FBN2,EFEMP1,FGFR3,FOXC1,FLI1,HAS2,HOXA1,HOXA10,HOXA11,HOXA13,HOXB3,HOXB7,HOXC4,HYAL1,IGF2,CYR61,KIT,LEP,SMAD9,MDFI,MMP9,MMP13,MMP14,MMP16,MSX1,MYOC,NFIB,NOV,TNFRSF11B,PAX1,PCSK5,PIP4K2A,PITX1,PITX2,SFRP1,SHOX2,SIX1,SNAI2,SNAI1,SOX11,SRD5A2,STC1,TAL1,TBX15,TEK,TGFB3,TGFBR2,TLL1,TRPS1…
7_Member	GO Biological Processes	GO:0051216	cartilage development	-8.85467	-6.54108	48/184	579,650,655,658,864,960,1277,1280,1490,2202,2261,3207,3213,3221,3373,3491,3952,4093,4322,4487,4781,4856,5307,6474,6591,6615,6781,7048,7227,7298,7476,7482,7483,7704,8091,8092,8200,23213,23314,25884,55790,59341,81792,85301,85477,130497,353500,392255	NKX3-2,BMP2,BMP7,BMPR1B,RUNX3,CD44,COL1A1,COL2A1,CTGF,EFEMP1,FGFR3,HOXA11,HOXB3,HOXC4,HYAL1,CYR61,LEP,SMAD9,MMP13,MSX1,NFIB,NOV,PITX1,SHOX2,SNAI2,SNAI1,STC1,TGFBR2,TRPS1,TYMS,WNT7A,WNT2B,WNT9A,ZBTB16,HMGA2,ALX1,GDF5,SULF1,SATB2,CHRDL2,CSGALNACT1,TRPV4,ADAMTS12,COL27A1,SCIN,OSR1,BMP8A,GDF6
7_Member	GO Biological Processes	GO:0061448	connective tissue development	-8.56013	-6.27262	57/242	579,650,655,658,864,947,960,1277,1280,1396,1490,1958,2202,2261,3207,3213,3221,3373,3491,3952,4093,4322,4487,4781,4856,5307,6097,6474,6591,6615,6781,7048,7227,7298,7476,7482,7483,7704,8091,8092,8200,8837,10135,11145,23213,23314,25884,55790,59341,80310,81792,85301,85477,130497,139285,353500,392255	NKX3-2,BMP2,BMP7,BMPR1B,RUNX3,CD34,CD44,COL1A1,COL2A1,CRIP1,CTGF,EGR1,EFEMP1,FGFR3,HOXA11,HOXB3,HOXC4,HYAL1,CYR61,LEP,SMAD9,MMP13,MSX1,NFIB,NOV,PITX1,RORC,SHOX2,SNAI2,SNAI1,STC1,TGFBR2,TRPS1,TYMS,WNT7A,WNT2B,WNT9A,ZBTB16,HMGA2,ALX1,GDF5,CFLAR,NAMPT,PLA2G16,SULF1,SATB2,CHRDL2,CSGALNACT1,TRPV4,PDGFD,ADAMTS12,COL27A1,SCIN,OSR1,AMER1,BMP8A,GDF6
7_Member	GO Biological Processes	GO:0002062	chondrocyte differentiation	-5.77413	-3.95378	27/98	579,650,658,864,1280,1490,2202,2261,3207,4781,4856,6474,6591,7048,7227,7476,7482,7483,7704,8091,8200,23213,81792,85301,85477,130497,392255	NKX3-2,BMP2,BMPR1B,RUNX3,COL2A1,CTGF,EFEMP1,FGFR3,HOXA11,NFIB,NOV,SHOX2,SNAI2,TGFBR2,TRPS1,WNT7A,WNT2B,WNT9A,ZBTB16,HMGA2,GDF5,SULF1,ADAMTS12,COL27A1,SCIN,OSR1,GDF6
7_Member	GO Biological Processes	GO:0032330	regulation of chondrocyte differentiation	-3.67238	-2.18826	14/47	579,658,1490,2202,3207,6474,6591,7227,7483,7704,8200,81792,85477,392255	NKX3-2,BMPR1B,CTGF,EFEMP1,HOXA11,SHOX2,SNAI2,TRPS1,WNT9A,ZBTB16,GDF5,ADAMTS12,SCIN,GDF6
7_Member	GO Biological Processes	GO:0061035	regulation of cartilage development	-3.56803	-2.10377	17/65	579,650,658,1490,2202,3207,3491,3952,6474,6591,7227,7483,7704,8200,81792,85477,392255	NKX3-2,BMP2,BMPR1B,CTGF,EFEMP1,HOXA11,CYR61,LEP,SHOX2,SNAI2,TRPS1,WNT9A,ZBTB16,GDF5,ADAMTS12,SCIN,GDF6
8_Summary	GO Biological Processes	GO:0099536	synaptic signaling	-14.5143	-11.3718	130/618	43,134,154,183,273,321,348,777,784,815,869,991,1006,1129,1134,1138,1139,1268,1393,1524,1813,1837,1956,1959,2048,2185,2257,2561,2562,2563,2569,2752,2834,2891,2892,2894,2899,2900,2903,2912,2914,2918,3061,3351,3354,3363,3706,3780,3786,3798,3815,4155,4842,4884,4885,4923,5024,5354,5582,5743,5764,5881,6285,6327,6511,6530,6547,6571,6623,6753,6755,6844,6860,6865,6869,6900,7054,7349,7433,7476,8447,8484,84…	ACHE,ADORA1,ADRB2,AGT,AMPH,APBA2,APOE,CACNA1E,CACNB3,CAMK2A,CBLN1,CDC20,CDH8,CHRM2,CHRNA1,CHRNA5,CHRNA7,CNR1,CRHBP,CX3CR1,DRD2,DTNA,EGFR,EGR2,EPHB2,PTK2B,FGF12,GABRB2,GABRB3,GABRD,GABRR1,GLUL,PRLHR,GRIA2,GRIA3,GRID1,GRIK3,GRIK4,GRIN2A,GRM2,GRM4,GRM8,HCRTR1,HTR1B,HTR1E,HTR7,ITPKA,KCNN1,KCNQ3,KIF5A,KIT,MBP,NOS1,NPTX1,NPTX2,NTSR1,P2RX3,PLP1,PRKCG,PTGS2,PTN,RAC3,S100B,SCN2B,SLC1A6,SLC6A2,SLC8A3,SLC18…
8_Member	GO Biological Processes	GO:0099536	synaptic signaling	-14.5143	-11.3718	130/618	43,134,154,183,273,321,348,777,784,815,869,991,1006,1129,1134,1138,1139,1268,1393,1524,1813,1837,1956,1959,2048,2185,2257,2561,2562,2563,2569,2752,2834,2891,2892,2894,2899,2900,2903,2912,2914,2918,3061,3351,3354,3363,3706,3780,3786,3798,3815,4155,4842,4884,4885,4923,5024,5354,5582,5743,5764,5881,6285,6327,6511,6530,6547,6571,6623,6753,6755,6844,6860,6865,6869,6900,7054,7349,7433,7476,8447,8484,84…	ACHE,ADORA1,ADRB2,AGT,AMPH,APBA2,APOE,CACNA1E,CACNB3,CAMK2A,CBLN1,CDC20,CDH8,CHRM2,CHRNA1,CHRNA5,CHRNA7,CNR1,CRHBP,CX3CR1,DRD2,DTNA,EGFR,EGR2,EPHB2,PTK2B,FGF12,GABRB2,GABRB3,GABRD,GABRR1,GLUL,PRLHR,GRIA2,GRIA3,GRID1,GRIK3,GRIK4,GRIN2A,GRM2,GRM4,GRM8,HCRTR1,HTR1B,HTR1E,HTR7,ITPKA,KCNN1,KCNQ3,KIF5A,KIT,MBP,NOS1,NPTX1,NPTX2,NTSR1,P2RX3,PLP1,PRKCG,PTGS2,PTN,RAC3,S100B,SCN2B,SLC1A6,SLC6A2,SLC8A3,SLC18…
8_Member	GO Biological Processes	GO:0099537	trans-synaptic signaling	-14.5143	-11.3718	130/618	43,134,154,183,273,321,348,777,784,815,869,991,1006,1129,1134,1138,1139,1268,1393,1524,1813,1837,1956,1959,2048,2185,2257,2561,2562,2563,2569,2752,2834,2891,2892,2894,2899,2900,2903,2912,2914,2918,3061,3351,3354,3363,3706,3780,3786,3798,3815,4155,4842,4884,4885,4923,5024,5354,5582,5743,5764,5881,6285,6327,6511,6530,6547,6571,6623,6753,6755,6844,6860,6865,6869,6900,7054,7349,7433,7476,8447,8484,84…	ACHE,ADORA1,ADRB2,AGT,AMPH,APBA2,APOE,CACNA1E,CACNB3,CAMK2A,CBLN1,CDC20,CDH8,CHRM2,CHRNA1,CHRNA5,CHRNA7,CNR1,CRHBP,CX3CR1,DRD2,DTNA,EGFR,EGR2,EPHB2,PTK2B,FGF12,GABRB2,GABRB3,GABRD,GABRR1,GLUL,PRLHR,GRIA2,GRIA3,GRID1,GRIK3,GRIK4,GRIN2A,GRM2,GRM4,GRM8,HCRTR1,HTR1B,HTR1E,HTR7,ITPKA,KCNN1,KCNQ3,KIF5A,KIT,MBP,NOS1,NPTX1,NPTX2,NTSR1,P2RX3,PLP1,PRKCG,PTGS2,PTN,RAC3,S100B,SCN2B,SLC1A6,SLC6A2,SLC8A3,SLC18…
8_Member	GO Biological Processes	GO:0007268	chemical synaptic transmission	-14.2508	-11.1809	129/616	43,134,154,183,273,321,348,777,784,815,869,991,1006,1129,1134,1138,1139,1268,1393,1524,1813,1837,1956,1959,2048,2185,2257,2561,2562,2563,2569,2752,2834,2891,2892,2894,2899,2900,2903,2912,2914,2918,3061,3351,3354,3363,3706,3780,3786,3798,3815,4155,4884,4885,4923,5024,5354,5582,5743,5764,5881,6285,6327,6511,6530,6547,6571,6623,6753,6755,6844,6860,6865,6869,6900,7054,7349,7433,7476,8447,8484,8497,86…	ACHE,ADORA1,ADRB2,AGT,AMPH,APBA2,APOE,CACNA1E,CACNB3,CAMK2A,CBLN1,CDC20,CDH8,CHRM2,CHRNA1,CHRNA5,CHRNA7,CNR1,CRHBP,CX3CR1,DRD2,DTNA,EGFR,EGR2,EPHB2,PTK2B,FGF12,GABRB2,GABRB3,GABRD,GABRR1,GLUL,PRLHR,GRIA2,GRIA3,GRID1,GRIK3,GRIK4,GRIN2A,GRM2,GRM4,GRM8,HCRTR1,HTR1B,HTR1E,HTR7,ITPKA,KCNN1,KCNQ3,KIF5A,KIT,MBP,NPTX1,NPTX2,NTSR1,P2RX3,PLP1,PRKCG,PTGS2,PTN,RAC3,S100B,SCN2B,SLC1A6,SLC6A2,SLC8A3,SLC18A2,SN…
8_Member	GO Biological Processes	GO:0098916	anterograde trans-synaptic signaling	-14.2508	-11.1809	129/616	43,134,154,183,273,321,348,777,784,815,869,991,1006,1129,1134,1138,1139,1268,1393,1524,1813,1837,1956,1959,2048,2185,2257,2561,2562,2563,2569,2752,2834,2891,2892,2894,2899,2900,2903,2912,2914,2918,3061,3351,3354,3363,3706,3780,3786,3798,3815,4155,4884,4885,4923,5024,5354,5582,5743,5764,5881,6285,6327,6511,6530,6547,6571,6623,6753,6755,6844,6860,6865,6869,6900,7054,7349,7433,7476,8447,8484,8497,86…	ACHE,ADORA1,ADRB2,AGT,AMPH,APBA2,APOE,CACNA1E,CACNB3,CAMK2A,CBLN1,CDC20,CDH8,CHRM2,CHRNA1,CHRNA5,CHRNA7,CNR1,CRHBP,CX3CR1,DRD2,DTNA,EGFR,EGR2,EPHB2,PTK2B,FGF12,GABRB2,GABRB3,GABRD,GABRR1,GLUL,PRLHR,GRIA2,GRIA3,GRID1,GRIK3,GRIK4,GRIN2A,GRM2,GRM4,GRM8,HCRTR1,HTR1B,HTR1E,HTR7,ITPKA,KCNN1,KCNQ3,KIF5A,KIT,MBP,NPTX1,NPTX2,NTSR1,P2RX3,PLP1,PRKCG,PTGS2,PTN,RAC3,S100B,SCN2B,SLC1A6,SLC6A2,SLC8A3,SLC18A2,SN…
8_Member	GO Biological Processes	GO:0007610	behavior	-9.88135	-7.44433	110/571	114,134,183,321,348,460,886,887,1051,1138,1139,1268,1393,1524,1620,1803,1813,1826,1949,1956,1959,2048,2257,2258,2353,2692,2697,2834,2894,2903,2925,3061,3084,3198,3351,3357,3725,3737,3776,3815,3949,3952,3953,4009,4326,4885,4923,4929,5024,5176,5582,5743,5764,5972,6285,6446,6547,6571,6623,6860,6865,6869,6886,6900,7054,7057,7060,7068,7200,7349,7832,8013,8061,8484,8862,9099,9378,9379,10752,10882,11245…	ADCY8,ADORA1,AGT,APBA2,APOE,ASTN1,CCKAR,CCKBR,CEBPB,CHRNA5,CHRNA7,CNR1,CRHBP,CX3CR1,BRINP1,DPP4,DRD2,DSCAM,EFNB3,EGFR,EGR2,EPHB2,FGF12,FGF13,FOS,GHRHR,GJA1,PRLHR,GRID1,GRIN2A,GRPR,HCRTR1,NRG1,HOXA1,HTR1B,HTR2B,JUN,KCNA2,KCNK2,KIT,LDLR,LEP,LEPR,LMX1A,MMP17,NPTX2,NTSR1,NR4A2,P2RX3,SERPINF1,PRKCG,PTGS2,PTN,REN,S100B,SGK1,SLC8A3,SLC18A2,SNCG,SYT4,TACR2,TACR1,TAL1,CNTN2,TH,THBS1,THBS4,THRB,TRH,UCN,BTG…
8_Member	GO Biological Processes	GO:0007611	learning or memory	-7.68421	-5.55117	54/236	114,348,1051,1139,1268,1393,1524,1620,1813,1956,1959,2048,2258,2353,2903,3725,3776,3815,3949,4009,4885,4923,5176,5582,5743,5764,6285,6446,6547,6860,6865,6869,6900,7054,7349,7832,8061,8484,9378,9379,10882,22941,22986,23542,50944,53358,54112,57144,57338,57502,64220,84502,84630,85358	ADCY8,APOE,CEBPB,CHRNA7,CNR1,CRHBP,CX3CR1,BRINP1,DRD2,EGFR,EGR2,EPHB2,FGF13,FOS,GRIN2A,JUN,KCNK2,KIT,LDLR,LMX1A,NPTX2,NTSR1,SERPINF1,PRKCG,PTGS2,PTN,S100B,SGK1,SLC8A3,SYT4,TACR2,TACR1,CNTN2,TH,UCN,BTG2,FOSL1,GALR3,NRXN1,NRXN2,C1QL1,SHANK2,SORCS3,MAPK8IP2,SHANK1,SHC3,GPR88,PAK5,JPH3,NLGN4X,STRA6,JPH4,TTBK1,SHANK3
8_Member	GO Biological Processes	GO:0050890	cognition	-6.98916	-4.98327	58/273	114,134,348,1051,1139,1268,1393,1524,1620,1813,1956,1959,2048,2258,2353,2903,3198,3725,3776,3815,3949,4009,4885,4923,5176,5582,5743,5764,6285,6446,6547,6860,6865,6869,6900,7054,7349,7832,8061,8484,9378,9379,10752,10882,22941,22986,23542,50944,53358,54112,57144,57338,57502,64220,84502,84630,85358,139411	ADCY8,ADORA1,APOE,CEBPB,CHRNA7,CNR1,CRHBP,CX3CR1,BRINP1,DRD2,EGFR,EGR2,EPHB2,FGF13,FOS,GRIN2A,HOXA1,JUN,KCNK2,KIT,LDLR,LMX1A,NPTX2,NTSR1,SERPINF1,PRKCG,PTGS2,PTN,S100B,SGK1,SLC8A3,SYT4,TACR2,TACR1,CNTN2,TH,UCN,BTG2,FOSL1,GALR3,NRXN1,NRXN2,CHL1,C1QL1,SHANK2,SORCS3,MAPK8IP2,SHANK1,SHC3,GPR88,PAK5,JPH3,NLGN4X,STRA6,JPH4,TTBK1,SHANK3,PTCHD1
8_Member	GO Biological Processes	GO:0050804	modulation of chemical synaptic transmission	-6.89551	-4.90691	63/308	43,134,154,183,348,815,869,991,1139,1268,1524,1813,1956,1959,2048,2185,2752,2899,2903,2912,2914,2918,3351,3706,3815,4923,5024,5743,5764,6285,6547,6623,6844,6860,6865,6869,6900,7349,7476,9148,9254,9378,22871,22941,22986,23349,23542,50944,55607,55638,56853,57338,57502,79772,84502,85358,91683,112755,120892,140730,347730,392862,440279	ACHE,ADORA1,ADRB2,AGT,APOE,CAMK2A,CBLN1,CDC20,CHRNA7,CNR1,CX3CR1,DRD2,EGFR,EGR2,EPHB2,PTK2B,GLUL,GRIK3,GRIN2A,GRM2,GRM4,GRM8,HTR1B,ITPKA,KIT,NTSR1,P2RX3,PTGS2,PTN,S100B,SLC8A3,SNCG,VAMP2,SYT4,TACR2,TACR1,CNTN2,UCN,WNT7A,NEURL1,CACNA2D2,NRXN1,NLGN1,SHANK2,SORCS3,PHF24,MAPK8IP2,SHANK1,PPP1R9A,SYBU,CELF4,JPH3,NLGN4X,MCTP1,JPH4,SHANK3,SYT12,STX1B,LRRK2,RIMS4,LRRTM1,GRID2IP,UNC13C
8_Member	GO Biological Processes	GO:0099177	regulation of trans-synaptic signaling	-6.89551	-4.90691	63/308	43,134,154,183,348,815,869,991,1139,1268,1524,1813,1956,1959,2048,2185,2752,2899,2903,2912,2914,2918,3351,3706,3815,4923,5024,5743,5764,6285,6547,6623,6844,6860,6865,6869,6900,7349,7476,9148,9254,9378,22871,22941,22986,23349,23542,50944,55607,55638,56853,57338,57502,79772,84502,85358,91683,112755,120892,140730,347730,392862,440279	ACHE,ADORA1,ADRB2,AGT,APOE,CAMK2A,CBLN1,CDC20,CHRNA7,CNR1,CX3CR1,DRD2,EGFR,EGR2,EPHB2,PTK2B,GLUL,GRIK3,GRIN2A,GRM2,GRM4,GRM8,HTR1B,ITPKA,KIT,NTSR1,P2RX3,PTGS2,PTN,S100B,SLC8A3,SNCG,VAMP2,SYT4,TACR2,TACR1,CNTN2,UCN,WNT7A,NEURL1,CACNA2D2,NRXN1,NLGN1,SHANK2,SORCS3,PHF24,MAPK8IP2,SHANK1,PPP1R9A,SYBU,CELF4,JPH3,NLGN4X,MCTP1,JPH4,SHANK3,SYT12,STX1B,LRRK2,RIMS4,LRRTM1,GRID2IP,UNC13C
8_Member	GO Biological Processes	GO:0007612	learning	-5.54579	-3.76918	33/136	1813,2048,2258,2353,2903,3725,3815,4885,4923,5743,5764,6547,6865,6869,6900,7054,7349,7832,8061,9378,9379,10882,22941,22986,23542,50944,54112,57144,57338,57502,64220,84502,85358	DRD2,EPHB2,FGF13,FOS,GRIN2A,JUN,KIT,NPTX2,NTSR1,PTGS2,PTN,SLC8A3,TACR2,TACR1,CNTN2,TH,UCN,BTG2,FOSL1,NRXN1,NRXN2,C1QL1,SHANK2,SORCS3,MAPK8IP2,SHANK1,GPR88,PAK5,JPH3,NLGN4X,STRA6,JPH4,SHANK3
8_Member	GO Biological Processes	GO:0048167	regulation of synaptic plasticity	-5.17663	-3.45606	36/160	134,183,348,815,869,991,1139,1524,1813,1959,2048,2185,2903,3706,3815,5024,5743,5764,6285,6547,6844,6860,6900,9148,22871,22941,22986,55607,57338,79772,84502,85358,91683,347730,392862,440279	ADORA1,AGT,APOE,CAMK2A,CBLN1,CDC20,CHRNA7,CX3CR1,DRD2,EGR2,EPHB2,PTK2B,GRIN2A,ITPKA,KIT,P2RX3,PTGS2,PTN,S100B,SLC8A3,VAMP2,SYT4,CNTN2,NEURL1,NLGN1,SHANK2,SORCS3,PPP1R9A,JPH3,MCTP1,JPH4,SHANK3,SYT12,LRRTM1,GRID2IP,UNC13C
8_Member	GO Biological Processes	GO:0007613	memory	-4.596	-2.96309	26/106	114,348,1051,1139,1268,1524,1620,1813,2258,2903,3776,3949,4009,5176,5743,6285,6446,6547,6860,6869,7054,22986,50944,57144,57338,85358	ADCY8,APOE,CEBPB,CHRNA7,CNR1,CX3CR1,BRINP1,DRD2,FGF13,GRIN2A,KCNK2,LDLR,LMX1A,SERPINF1,PTGS2,S100B,SGK1,SLC8A3,SYT4,TACR1,TH,SORCS3,SHANK1,PAK5,JPH3,SHANK3
8_Member	GO Biological Processes	GO:0050806	positive regulation of synaptic transmission	-4.09919	-2.55084	29/132	134,154,348,1139,1524,1813,1956,2048,2185,2752,2903,4923,5743,5764,6285,6547,6844,6865,6869,7476,9378,22871,22941,50944,55607,85358,91683,112755,347730	ADORA1,ADRB2,APOE,CHRNA7,CX3CR1,DRD2,EGFR,EPHB2,PTK2B,GLUL,GRIN2A,NTSR1,PTGS2,PTN,S100B,SLC8A3,VAMP2,TACR2,TACR1,WNT7A,NRXN1,NLGN1,SHANK2,SHANK1,PPP1R9A,SHANK3,SYT12,STX1B,LRRTM1
8_Member	GO Biological Processes	GO:0060291	long-term synaptic potentiation	-3.48252	-2.0322	17/66	348,1139,1524,1813,2048,2185,2903,5764,6285,6547,6844,22871,22941,55607,85358,91683,347730	APOE,CHRNA7,CX3CR1,DRD2,EPHB2,PTK2B,GRIN2A,PTN,S100B,SLC8A3,VAMP2,NLGN1,SHANK2,PPP1R9A,SHANK3,SYT12,LRRTM1
8_Member	GO Biological Processes	GO:1900271	regulation of long-term synaptic potentiation	-2.0033	-0.930319	8/30	348,1139,1524,1813,2048,2903,55607,85358	APOE,CHRNA7,CX3CR1,DRD2,EPHB2,GRIN2A,PPP1R9A,SHANK3
9_Summary	GO Biological Processes	GO:0001655	urogenital system development	-13.9194	-10.9201	81/317	183,185,301,581,650,655,947,1282,1285,1286,1396,1588,1958,2045,2048,2049,2246,2255,2296,2624,2625,3037,3207,3217,3248,3691,3976,4070,4092,4093,4326,4435,4609,4811,4824,5076,5125,5175,5176,5311,5618,5727,5972,6299,6382,6385,6422,6495,6608,6664,6928,7010,7475,7482,7484,7704,8837,9104,9510,10252,23213,23371,25976,28999,51196,51301,54361,55083,57216,64220,64321,80000,80310,84623,120892,130497,139285,…	AGT,AGTR1,ANXA1,BAX,BMP2,BMP7,CD34,COL4A1,COL4A3,COL4A4,CRIP1,CYP19A1,EGR1,EPHA7,EPHB2,EPHB3,FGF1,FGF10,FOXC1,GATA2,GATA3,HAS2,HOXA11,HOXB7,HPGD,ITGB4,LIF,TACSTD2,SMAD7,SMAD9,MMP17,CITED1,MYC,NID1,NKX3-1,PAX2,PCSK5,PECAM1,SERPINF1,PKD2,PRLR,PTCH1,REN,SALL1,SDC1,SDC4,SFRP1,SIX1,SMO,SOX11,HNF1B,TEK,WNT6,WNT2B,WNT9B,ZBTB16,CFLAR,RGN,ADAMTS1,SPRY1,SULF1,TNS2,TIPARP,KLF15,PLCE1,GCNT4,WNT4,KIF26B,VANGL…
9_Member	GO Biological Processes	GO:0001655	urogenital system development	-13.9194	-10.9201	81/317	183,185,301,581,650,655,947,1282,1285,1286,1396,1588,1958,2045,2048,2049,2246,2255,2296,2624,2625,3037,3207,3217,3248,3691,3976,4070,4092,4093,4326,4435,4609,4811,4824,5076,5125,5175,5176,5311,5618,5727,5972,6299,6382,6385,6422,6495,6608,6664,6928,7010,7475,7482,7484,7704,8837,9104,9510,10252,23213,23371,25976,28999,51196,51301,54361,55083,57216,64220,64321,80000,80310,84623,120892,130497,139285,…	AGT,AGTR1,ANXA1,BAX,BMP2,BMP7,CD34,COL4A1,COL4A3,COL4A4,CRIP1,CYP19A1,EGR1,EPHA7,EPHB2,EPHB3,FGF1,FGF10,FOXC1,GATA2,GATA3,HAS2,HOXA11,HOXB7,HPGD,ITGB4,LIF,TACSTD2,SMAD7,SMAD9,MMP17,CITED1,MYC,NID1,NKX3-1,PAX2,PCSK5,PECAM1,SERPINF1,PKD2,PRLR,PTCH1,REN,SALL1,SDC1,SDC4,SFRP1,SIX1,SMO,SOX11,HNF1B,TEK,WNT6,WNT2B,WNT9B,ZBTB16,CFLAR,RGN,ADAMTS1,SPRY1,SULF1,TNS2,TIPARP,KLF15,PLCE1,GCNT4,WNT4,KIF26B,VANGL…
9_Member	GO Biological Processes	GO:0072001	renal system development	-13.4989	-10.5603	74/281	183,185,581,650,655,947,1282,1285,1286,1958,2045,2246,2255,2296,2625,3037,3207,3217,3248,3691,3976,4070,4092,4093,4326,4435,4609,4811,4824,5076,5125,5175,5176,5311,5727,5972,6299,6382,6385,6422,6495,6608,6664,6928,7010,7475,7482,7484,7704,8837,9104,9510,10252,23213,23371,25976,28999,51196,51301,54361,55083,57216,64220,64321,80000,80310,84623,120892,130497,139285,168002,255738,255743,100133941	AGT,AGTR1,BAX,BMP2,BMP7,CD34,COL4A1,COL4A3,COL4A4,EGR1,EPHA7,FGF1,FGF10,FOXC1,GATA3,HAS2,HOXA11,HOXB7,HPGD,ITGB4,LIF,TACSTD2,SMAD7,SMAD9,MMP17,CITED1,MYC,NID1,NKX3-1,PAX2,PCSK5,PECAM1,SERPINF1,PKD2,PTCH1,REN,SALL1,SDC1,SDC4,SFRP1,SIX1,SMO,SOX11,HNF1B,TEK,WNT6,WNT2B,WNT9B,ZBTB16,CFLAR,RGN,ADAMTS1,SPRY1,SULF1,TNS2,TIPARP,KLF15,PLCE1,GCNT4,WNT4,KIF26B,VANGL2,STRA6,SOX17,GREB1L,PDGFD,KIRREL3,LRRK2,OS…
9_Member	GO Biological Processes	GO:0001822	kidney development	-13.3842	-10.464	71/265	183,185,581,650,655,947,1285,1286,1958,2045,2246,2255,2296,2625,3037,3207,3217,3248,3976,4070,4092,4093,4326,4435,4609,4811,4824,5076,5125,5175,5176,5311,5727,5972,6299,6382,6385,6422,6495,6608,6664,6928,7010,7475,7482,7484,7704,8837,9104,9510,10252,23213,23371,25976,28999,51196,51301,54361,55083,57216,64220,80000,80310,84623,120892,130497,139285,168002,255738,255743,100133941	AGT,AGTR1,BAX,BMP2,BMP7,CD34,COL4A3,COL4A4,EGR1,EPHA7,FGF1,FGF10,FOXC1,GATA3,HAS2,HOXA11,HOXB7,HPGD,LIF,TACSTD2,SMAD7,SMAD9,MMP17,CITED1,MYC,NID1,NKX3-1,PAX2,PCSK5,PECAM1,SERPINF1,PKD2,PTCH1,REN,SALL1,SDC1,SDC4,SFRP1,SIX1,SMO,SOX11,HNF1B,TEK,WNT6,WNT2B,WNT9B,ZBTB16,CFLAR,RGN,ADAMTS1,SPRY1,SULF1,TNS2,TIPARP,KLF15,PLCE1,GCNT4,WNT4,KIF26B,VANGL2,STRA6,GREB1L,PDGFD,KIRREL3,LRRK2,OSR1,AMER1,DACT2,PCSK…
9_Member	GO Biological Processes	GO:0072006	nephron development	-9.49514	-7.11906	41/138	183,650,655,947,1285,1286,1958,2246,2296,2625,3207,3217,3976,4070,4435,4609,4811,5076,5175,5311,5727,6299,6495,6608,6928,7010,7475,7482,7484,8837,23213,28999,51196,54361,55083,57216,80310,84623,130497,255743,100133941	AGT,BMP2,BMP7,CD34,COL4A3,COL4A4,EGR1,FGF1,FOXC1,GATA3,HOXA11,HOXB7,LIF,TACSTD2,CITED1,MYC,NID1,PAX2,PECAM1,PKD2,PTCH1,SALL1,SIX1,SMO,HNF1B,TEK,WNT6,WNT2B,WNT9B,CFLAR,SULF1,KLF15,PLCE1,WNT4,KIF26B,VANGL2,PDGFD,KIRREL3,OSR1,NPNT,CD24
9_Member	GO Biological Processes	GO:0001823	mesonephros development	-9.45736	-7.08643	34/102	183,650,655,2246,2255,2296,2625,3207,3217,4070,4092,4093,4435,4609,5076,5311,5727,5972,6299,6382,6385,6422,6495,6608,6928,7475,7482,7484,7704,10252,54361,55083,130497,255743	AGT,BMP2,BMP7,FGF1,FGF10,FOXC1,GATA3,HOXA11,HOXB7,TACSTD2,SMAD7,SMAD9,CITED1,MYC,PAX2,PKD2,PTCH1,REN,SALL1,SDC1,SDC4,SFRP1,SIX1,SMO,HNF1B,WNT6,WNT2B,WNT9B,ZBTB16,SPRY1,WNT4,KIF26B,OSR1,NPNT
9_Member	GO Biological Processes	GO:0001657	ureteric bud development	-8.18395	-5.96277	31/97	183,650,655,2246,2296,2625,3207,3217,4070,4092,4093,4435,4609,5076,5311,5727,6299,6382,6385,6422,6495,6608,6928,7475,7482,7484,10252,54361,55083,130497,255743	AGT,BMP2,BMP7,FGF1,FOXC1,GATA3,HOXA11,HOXB7,TACSTD2,SMAD7,SMAD9,CITED1,MYC,PAX2,PKD2,PTCH1,SALL1,SDC1,SDC4,SFRP1,SIX1,SMO,HNF1B,WNT6,WNT2B,WNT9B,SPRY1,WNT4,KIF26B,OSR1,NPNT
9_Member	GO Biological Processes	GO:0072163	mesonephric epithelium development	-8.06418	-5.87104	31/98	183,650,655,2246,2296,2625,3207,3217,4070,4092,4093,4435,4609,5076,5311,5727,6299,6382,6385,6422,6495,6608,6928,7475,7482,7484,10252,54361,55083,130497,255743	AGT,BMP2,BMP7,FGF1,FOXC1,GATA3,HOXA11,HOXB7,TACSTD2,SMAD7,SMAD9,CITED1,MYC,PAX2,PKD2,PTCH1,SALL1,SDC1,SDC4,SFRP1,SIX1,SMO,HNF1B,WNT6,WNT2B,WNT9B,SPRY1,WNT4,KIF26B,OSR1,NPNT
9_Member	GO Biological Processes	GO:0072164	mesonephric tubule development	-8.06418	-5.87104	31/98	183,650,655,2246,2296,2625,3207,3217,4070,4092,4093,4435,4609,5076,5311,5727,6299,6382,6385,6422,6495,6608,6928,7475,7482,7484,10252,54361,55083,130497,255743	AGT,BMP2,BMP7,FGF1,FOXC1,GATA3,HOXA11,HOXB7,TACSTD2,SMAD7,SMAD9,CITED1,MYC,PAX2,PKD2,PTCH1,SALL1,SDC1,SDC4,SFRP1,SIX1,SMO,HNF1B,WNT6,WNT2B,WNT9B,SPRY1,WNT4,KIF26B,OSR1,NPNT
9_Member	GO Biological Processes	GO:0060993	kidney morphogenesis	-7.43289	-5.35001	29/93	183,650,655,2246,2255,2625,3207,3217,3976,4070,4435,4609,5076,5311,5727,6299,6495,6608,6928,7475,7482,7484,51301,54361,55083,57216,120892,130497,255743	AGT,BMP2,BMP7,FGF1,FGF10,GATA3,HOXA11,HOXB7,LIF,TACSTD2,CITED1,MYC,PAX2,PKD2,PTCH1,SALL1,SIX1,SMO,HNF1B,WNT6,WNT2B,WNT9B,GCNT4,WNT4,KIF26B,VANGL2,LRRK2,OSR1,NPNT
9_Member	GO Biological Processes	GO:0001763	morphogenesis of a branching structure	-7.36356	-5.29109	47/197	183,374,650,655,1282,1813,1909,2045,2246,2255,3207,3217,4070,4233,4323,4435,4609,4824,5076,5308,5311,5727,6299,6422,6474,6495,6591,6608,6663,6768,6928,7048,7475,7482,7484,7855,9021,9723,10252,23213,53335,54361,54922,57216,59277,120892,255743	AGT,AREG,BMP2,BMP7,COL4A1,DRD2,EDNRA,EPHA7,FGF1,FGF10,HOXA11,HOXB7,TACSTD2,MET,MMP14,CITED1,MYC,NKX3-1,PAX2,PITX2,PKD2,PTCH1,SALL1,SFRP1,SHOX2,SIX1,SNAI2,SMO,SOX10,ST14,HNF1B,TGFBR2,WNT6,WNT2B,WNT9B,FZD5,SOCS3,SEMA3E,SPRY1,SULF1,BCL11A,WNT4,RASIP1,VANGL2,NTN4,LRRK2,NPNT
9_Member	GO Biological Processes	GO:0072171	mesonephric tubule morphogenesis	-7.16073	-5.11564	23/65	183,650,2246,2625,3207,3217,4070,4435,4609,5076,5311,5727,6299,6495,6608,6928,7475,7482,7484,54361,55083,130497,255743	AGT,BMP2,FGF1,GATA3,HOXA11,HOXB7,TACSTD2,CITED1,MYC,PAX2,PKD2,PTCH1,SALL1,SIX1,SMO,HNF1B,WNT6,WNT2B,WNT9B,WNT4,KIF26B,OSR1,NPNT
9_Member	GO Biological Processes	GO:0072073	kidney epithelium development	-7.14468	-5.10439	37/140	183,650,655,947,2045,2246,2296,2625,3207,3217,3976,4070,4092,4093,4435,4609,5076,5175,5311,5727,6299,6382,6385,6422,6495,6608,6928,7475,7482,7484,10252,28999,54361,55083,130497,255743,100133941	AGT,BMP2,BMP7,CD34,EPHA7,FGF1,FOXC1,GATA3,HOXA11,HOXB7,LIF,TACSTD2,SMAD7,SMAD9,CITED1,MYC,PAX2,PECAM1,PKD2,PTCH1,SALL1,SDC1,SDC4,SFRP1,SIX1,SMO,HNF1B,WNT6,WNT2B,WNT9B,SPRY1,KLF15,WNT4,KIF26B,OSR1,NPNT,CD24
9_Member	GO Biological Processes	GO:0072028	nephron morphogenesis	-6.88088	-4.89439	25/77	183,650,655,2246,2625,3207,3217,3976,4070,4435,4609,5076,5311,5727,6299,6495,6608,6928,7475,7482,7484,54361,55083,130497,255743	AGT,BMP2,BMP7,FGF1,GATA3,HOXA11,HOXB7,LIF,TACSTD2,CITED1,MYC,PAX2,PKD2,PTCH1,SALL1,SIX1,SMO,HNF1B,WNT6,WNT2B,WNT9B,WNT4,KIF26B,OSR1,NPNT
9_Member	GO Biological Processes	GO:0090183	regulation of kidney development	-6.68446	-4.72256	20/54	183,655,1958,2625,3217,3976,4070,4435,4609,5076,6495,6608,6928,7482,7484,8837,54361,80310,130497,100133941	AGT,BMP7,EGR1,GATA3,HOXB7,LIF,TACSTD2,CITED1,MYC,PAX2,SIX1,SMO,HNF1B,WNT2B,WNT9B,CFLAR,WNT4,PDGFD,OSR1,CD24
9_Member	GO Biological Processes	GO:0060675	ureteric bud morphogenesis	-6.62275	-4.66874	22/64	183,650,2246,2625,3207,3217,4070,4435,4609,5076,5311,5727,6299,6495,6608,6928,7475,7482,7484,54361,55083,255743	AGT,BMP2,FGF1,GATA3,HOXA11,HOXB7,TACSTD2,CITED1,MYC,PAX2,PKD2,PTCH1,SALL1,SIX1,SMO,HNF1B,WNT6,WNT2B,WNT9B,WNT4,KIF26B,NPNT
9_Member	GO Biological Processes	GO:0048729	tissue morphogenesis	-6.58308	-4.64256	108/638	70,183,326,374,634,650,655,960,1281,1282,1832,1839,1901,1909,1956,2045,2239,2246,2255,2295,2296,2304,2535,2625,2697,3084,3207,3217,3491,3691,3872,3976,4070,4092,4233,4323,4435,4487,4609,4824,5076,5308,5311,5727,5754,6299,6385,6422,6474,6495,6591,6608,6615,6663,6664,6768,6781,6886,6909,6928,7043,7048,7296,7430,7475,7476,7482,7484,7855,7976,8013,8091,8092,8321,9021,9314,9423,9496,9723,10252,10630,2…	ACTC1,AGT,AIRE,AREG,CEACAM1,BMP2,BMP7,CD44,COL3A1,COL4A1,DSP,HBEGF,S1PR1,EDNRA,EGFR,EPHA7,GPC4,FGF1,FGF10,FOXF2,FOXC1,FOXE1,FZD2,GATA3,GJA1,NRG1,HOXA11,HOXB7,CYR61,ITGB4,KRT17,LIF,TACSTD2,SMAD7,MET,MMP14,CITED1,MSX1,MYC,NKX3-1,PAX2,PITX2,PKD2,PTCH1,PTK7,SALL1,SDC4,SFRP1,SHOX2,SIX1,SNAI2,SMO,SNAI1,SOX10,SOX11,ST14,STC1,TAL1,TBX2,HNF1B,TGFB3,TGFBR2,TXNRD1,EZR,WNT6,WNT7A,WNT2B,WNT9B,FZD5,FZD3,NR4A3,…
9_Member	GO Biological Processes	GO:0072088	nephron epithelium morphogenesis	-6.49958	-4.5758	24/75	183,650,2246,2625,3207,3217,3976,4070,4435,4609,5076,5311,5727,6299,6495,6608,6928,7475,7482,7484,54361,55083,130497,255743	AGT,BMP2,FGF1,GATA3,HOXA11,HOXB7,LIF,TACSTD2,CITED1,MYC,PAX2,PKD2,PTCH1,SALL1,SIX1,SMO,HNF1B,WNT6,WNT2B,WNT9B,WNT4,KIF26B,OSR1,NPNT
9_Member	GO Biological Processes	GO:2000027	regulation of organ morphogenesis	-6.41561	-4.50265	53/250	183,581,634,650,655,947,1758,2239,2246,2255,2296,2535,2625,3207,3217,3249,3976,4070,4435,4487,4609,4781,4982,5076,5754,5764,6422,6495,6591,6608,6909,6928,7043,7048,7475,7482,7484,7855,7976,8321,8837,10252,10370,23213,54361,57216,57822,58524,59277,64321,80320,80326,85407	AGT,BAX,CEACAM1,BMP2,BMP7,CD34,DMP1,GPC4,FGF1,FGF10,FOXC1,FZD2,GATA3,HOXA11,HOXB7,HPN,LIF,TACSTD2,CITED1,MSX1,MYC,NFIB,TNFRSF11B,PAX2,PTK7,PTN,SFRP1,SIX1,SNAI2,SMO,TBX2,HNF1B,TGFB3,TGFBR2,WNT6,WNT2B,WNT9B,FZD5,FZD3,FZD1,CFLAR,SPRY1,CITED2,SULF1,WNT4,VANGL2,GRHL3,DMRT3,NTN4,SOX17,SP6,WNT10A,NKD1
9_Member	GO Biological Processes	GO:0061333	renal tubule morphogenesis	-6.26244	-4.37291	24/77	183,650,1282,2246,2625,3207,3217,4070,4435,4609,5076,5311,5727,6299,6495,6608,6928,7475,7482,7484,54361,55083,130497,255743	AGT,BMP2,COL4A1,FGF1,GATA3,HOXA11,HOXB7,TACSTD2,CITED1,MYC,PAX2,PKD2,PTCH1,SALL1,SIX1,SMO,HNF1B,WNT6,WNT2B,WNT9B,WNT4,KIF26B,OSR1,NPNT
9_Member	GO Biological Processes	GO:0072078	nephron tubule morphogenesis	-6.12135	-4.25074	23/73	183,650,2246,2625,3207,3217,4070,4435,4609,5076,5311,5727,6299,6495,6608,6928,7475,7482,7484,54361,55083,130497,255743	AGT,BMP2,FGF1,GATA3,HOXA11,HOXB7,TACSTD2,CITED1,MYC,PAX2,PKD2,PTCH1,SALL1,SIX1,SMO,HNF1B,WNT6,WNT2B,WNT9B,WNT4,KIF26B,OSR1,NPNT
9_Member	GO Biological Processes	GO:0061138	morphogenesis of a branching epithelium	-6.10166	-4.23267	42/184	183,374,650,655,1282,1909,2246,2255,3207,3217,4070,4233,4323,4435,4609,4824,5076,5308,5311,5727,6299,6422,6495,6591,6608,6663,6768,6928,7048,7475,7482,7484,7855,9021,9723,10252,23213,54361,54922,57216,59277,255743	AGT,AREG,BMP2,BMP7,COL4A1,EDNRA,FGF1,FGF10,HOXA11,HOXB7,TACSTD2,MET,MMP14,CITED1,MYC,NKX3-1,PAX2,PITX2,PKD2,PTCH1,SALL1,SFRP1,SIX1,SNAI2,SMO,SOX10,ST14,HNF1B,TGFBR2,WNT6,WNT2B,WNT9B,FZD5,SOCS3,SEMA3E,SPRY1,SULF1,WNT4,RASIP1,VANGL2,NTN4,NPNT
9_Member	GO Biological Processes	GO:0001658	branching involved in ureteric bud morphogenesis	-5.96839	-4.11873	20/59	183,650,2246,3207,3217,4070,4435,4609,5076,5311,5727,6299,6495,6608,6928,7475,7482,7484,54361,255743	AGT,BMP2,FGF1,HOXA11,HOXB7,TACSTD2,CITED1,MYC,PAX2,PKD2,PTCH1,SALL1,SIX1,SMO,HNF1B,WNT6,WNT2B,WNT9B,WNT4,NPNT
9_Member	GO Biological Processes	GO:0072009	nephron epithelium development	-5.81132	-3.98663	29/109	183,650,947,2246,2296,2625,3207,3217,3976,4070,4435,4609,5076,5175,5311,5727,6299,6495,6608,6928,7475,7482,7484,28999,54361,55083,130497,255743,100133941	AGT,BMP2,CD34,FGF1,FOXC1,GATA3,HOXA11,HOXB7,LIF,TACSTD2,CITED1,MYC,PAX2,PECAM1,PKD2,PTCH1,SALL1,SIX1,SMO,HNF1B,WNT6,WNT2B,WNT9B,KLF15,WNT4,KIF26B,OSR1,NPNT,CD24
9_Member	GO Biological Processes	GO:0061326	renal tubule development	-5.61965	-3.82365	26/94	183,650,1282,2246,2625,3207,3217,3976,4070,4435,4609,5076,5311,5727,6299,6495,6608,6928,7475,7482,7484,54361,55083,130497,255743,100133941	AGT,BMP2,COL4A1,FGF1,GATA3,HOXA11,HOXB7,LIF,TACSTD2,CITED1,MYC,PAX2,PKD2,PTCH1,SALL1,SIX1,SMO,HNF1B,WNT6,WNT2B,WNT9B,WNT4,KIF26B,OSR1,NPNT,CD24
9_Member	GO Biological Processes	GO:0072080	nephron tubule development	-5.27784	-3.54333	25/92	183,650,2246,2625,3207,3217,3976,4070,4435,4609,5076,5311,5727,6299,6495,6608,6928,7475,7482,7484,54361,55083,130497,255743,100133941	AGT,BMP2,FGF1,GATA3,HOXA11,HOXB7,LIF,TACSTD2,CITED1,MYC,PAX2,PKD2,PTCH1,SALL1,SIX1,SMO,HNF1B,WNT6,WNT2B,WNT9B,WNT4,KIF26B,OSR1,NPNT,CD24
9_Member	GO Biological Processes	GO:0002009	morphogenesis of an epithelium	-4.89425	-3.20668	87/530	183,326,374,634,650,655,960,1282,1839,1909,1956,2045,2239,2246,2255,2295,2304,2535,2625,2697,3207,3217,3491,3872,3976,4070,4233,4323,4435,4609,4824,5076,5308,5311,5727,5754,6299,6385,6422,6495,6591,6608,6615,6663,6664,6768,6909,6928,7048,7430,7475,7476,7482,7484,7855,7976,8092,8321,9021,9314,9423,9496,9723,10252,10630,23213,23242,23245,23616,23767,27086,51384,54361,54922,55083,57167,57216,57822,5…	AGT,AIRE,AREG,CEACAM1,BMP2,BMP7,CD44,COL4A1,HBEGF,EDNRA,EGFR,EPHA7,GPC4,FGF1,FGF10,FOXF2,FOXE1,FZD2,GATA3,GJA1,HOXA11,HOXB7,CYR61,KRT17,LIF,TACSTD2,MET,MMP14,CITED1,MYC,NKX3-1,PAX2,PITX2,PKD2,PTCH1,PTK7,SALL1,SDC4,SFRP1,SIX1,SNAI2,SMO,SNAI1,SOX10,SOX11,ST14,TBX2,HNF1B,TGFBR2,EZR,WNT6,WNT7A,WNT2B,WNT9B,FZD5,FZD3,ALX1,FZD1,SOCS3,KLF4,NTN1,TBX4,SEMA3E,SPRY1,PDPN,SULF1,COBL,ASTN2,SH3BP1,FLRT3,FOXP1,W…
9_Member	GO Biological Processes	GO:0048754	branching morphogenesis of an epithelial tube	-4.86858	-3.18523	34/152	183,374,650,655,1282,1909,2246,2255,3207,3217,4070,4233,4323,4435,4609,4824,5076,5308,5311,5727,6299,6495,6608,6928,7048,7475,7482,7484,9723,10252,54361,54922,57216,255743	AGT,AREG,BMP2,BMP7,COL4A1,EDNRA,FGF1,FGF10,HOXA11,HOXB7,TACSTD2,MET,MMP14,CITED1,MYC,NKX3-1,PAX2,PITX2,PKD2,PTCH1,SALL1,SIX1,SMO,HNF1B,TGFBR2,WNT6,WNT2B,WNT9B,SEMA3E,SPRY1,WNT4,RASIP1,VANGL2,NPNT
9_Member	GO Biological Processes	GO:0060562	epithelial tube morphogenesis	-4.85889	-3.18074	58/316	183,374,650,655,1282,1909,2045,2246,2255,2535,2625,2697,3207,3217,4070,4233,4323,4435,4609,4824,5076,5308,5311,5727,5754,6299,6385,6422,6495,6608,6664,6768,6909,6928,7048,7475,7482,7484,7976,8092,8321,9423,9723,10252,23242,27086,54361,54922,55083,57167,57216,57822,64321,81792,130497,131405,255743,339829	AGT,AREG,BMP2,BMP7,COL4A1,EDNRA,EPHA7,FGF1,FGF10,FZD2,GATA3,GJA1,HOXA11,HOXB7,TACSTD2,MET,MMP14,CITED1,MYC,NKX3-1,PAX2,PITX2,PKD2,PTCH1,PTK7,SALL1,SDC4,SFRP1,SIX1,SMO,SOX11,ST14,TBX2,HNF1B,TGFBR2,WNT6,WNT2B,WNT9B,FZD3,ALX1,FZD1,NTN1,SEMA3E,SPRY1,COBL,FOXP1,WNT4,RASIP1,KIF26B,SALL4,VANGL2,GRHL3,SOX17,ADAMTS12,OSR1,TRIM71,NPNT,CCDC39
9_Member	GO Biological Processes	GO:0060688	regulation of morphogenesis of a branching structure	-4.56562	-2.93643	17/55	183,655,2255,3217,4070,5076,6422,6474,6495,6591,6608,6928,7482,23213,53335,59277,120892	AGT,BMP7,FGF10,HOXB7,TACSTD2,PAX2,SFRP1,SHOX2,SIX1,SNAI2,SMO,HNF1B,WNT2B,SULF1,BCL11A,NTN4,LRRK2
9_Member	GO Biological Processes	GO:0090184	positive regulation of kidney development	-4.5357	-2.91296	14/40	183,1958,2625,3217,3976,4609,5076,6495,6608,7482,8837,54361,80310,100133941	AGT,EGR1,GATA3,HOXB7,LIF,MYC,PAX2,SIX1,SMO,WNT2B,CFLAR,WNT4,PDGFD,CD24
9_Member	GO Biological Processes	GO:0001656	metanephros development	-4.03932	-2.50164	22/89	655,947,1958,2255,2625,3207,3976,4435,4609,4824,5076,5311,5727,6299,6495,6608,6928,7484,10252,54361,55083,130497	BMP7,CD34,EGR1,FGF10,GATA3,HOXA11,LIF,CITED1,MYC,NKX3-1,PAX2,PKD2,PTCH1,SALL1,SIX1,SMO,HNF1B,WNT9B,SPRY1,WNT4,KIF26B,OSR1
9_Member	GO Biological Processes	GO:0061217	regulation of mesonephros development	-3.06489	-1.71587	9/26	183,2625,3217,4070,5076,6495,6608,6928,7482	AGT,GATA3,HOXB7,TACSTD2,PAX2,SIX1,SMO,HNF1B,WNT2B
9_Member	GO Biological Processes	GO:0035148	tube formation	-3.06373	-1.71568	28/144	655,2255,2535,2625,3198,4781,5076,5727,5754,6385,6422,6495,6664,6768,6928,7475,7484,7976,8092,8321,23242,54361,57167,57216,57822,84913,130497,131405	BMP7,FGF10,FZD2,GATA3,HOXA1,NFIB,PAX2,PTCH1,PTK7,SDC4,SFRP1,SIX1,SOX11,ST14,HNF1B,WNT6,WNT9B,FZD3,ALX1,FZD1,COBL,WNT4,SALL4,VANGL2,GRHL3,ATOH8,OSR1,TRIM71
9_Member	GO Biological Processes	GO:0016331	morphogenesis of embryonic epithelium	-2.87364	-1.57023	28/148	655,2255,2535,2625,5076,5727,5754,6385,6422,6495,6664,6768,6928,7475,7482,7484,7976,8092,8321,23213,23242,51384,54361,57167,57216,57822,130497,131405	BMP7,FGF10,FZD2,GATA3,PAX2,PTCH1,PTK7,SDC4,SFRP1,SIX1,SOX11,ST14,HNF1B,WNT6,WNT2B,WNT9B,FZD3,ALX1,FZD1,SULF1,COBL,WNT16,WNT4,SALL4,VANGL2,GRHL3,OSR1,TRIM71
9_Member	GO Biological Processes	GO:0090189	regulation of branching involved in ureteric bud morphogenesis	-2.7933	-1.51372	8/23	183,3217,4070,5076,6495,6608,6928,7482	AGT,HOXB7,TACSTD2,PAX2,SIX1,SMO,HNF1B,WNT2B
9_Member	GO Biological Processes	GO:0001838	embryonic epithelial tube formation	-2.78185	-1.50457	24/122	655,2535,2625,5076,5727,5754,6385,6422,6495,6664,6768,6928,7475,7484,7976,8092,8321,23242,54361,57167,57216,57822,130497,131405	BMP7,FZD2,GATA3,PAX2,PTCH1,PTK7,SDC4,SFRP1,SIX1,SOX11,ST14,HNF1B,WNT6,WNT9B,FZD3,ALX1,FZD1,COBL,WNT4,SALL4,VANGL2,GRHL3,OSR1,TRIM71
9_Member	GO Biological Processes	GO:0072175	epithelial tube formation	-2.72989	-1.46709	25/130	655,2255,2535,2625,5076,5727,5754,6385,6422,6495,6664,6768,6928,7475,7484,7976,8092,8321,23242,54361,57167,57216,57822,130497,131405	BMP7,FGF10,FZD2,GATA3,PAX2,PTCH1,PTK7,SDC4,SFRP1,SIX1,SOX11,ST14,HNF1B,WNT6,WNT9B,FZD3,ALX1,FZD1,COBL,WNT4,SALL4,VANGL2,GRHL3,OSR1,TRIM71
9_Member	GO Biological Processes	GO:1905330	regulation of morphogenesis of an epithelium	-2.69215	-1.43712	32/181	183,655,2239,2246,2255,2535,2625,3217,3976,4070,4435,5076,5754,6422,6495,6591,6608,6909,6928,7482,7484,7855,7976,8321,23213,27086,54361,57216,57822,59277,81792,85407	AGT,BMP7,GPC4,FGF1,FGF10,FZD2,GATA3,HOXB7,LIF,TACSTD2,CITED1,PAX2,PTK7,SFRP1,SIX1,SNAI2,SMO,TBX2,HNF1B,WNT2B,WNT9B,FZD5,FZD3,FZD1,SULF1,FOXP1,WNT4,VANGL2,GRHL3,NTN4,ADAMTS12,NKD1
9_Member	GO Biological Processes	GO:0045995	regulation of embryonic development	-2.68269	-1.43464	24/124	655,2535,2624,2625,4155,5754,6422,6495,6615,6909,6928,7482,7976,8321,9314,23213,26011,54361,57216,57822,60436,64321,85407,130497	BMP7,FZD2,GATA2,GATA3,MBP,PTK7,SFRP1,SIX1,SNAI1,TBX2,HNF1B,WNT2B,FZD3,FZD1,KLF4,SULF1,TENM4,WNT4,VANGL2,GRHL3,TGIF2,SOX17,NKD1,OSR1
9_Member	GO Biological Processes	GO:1905332	positive regulation of morphogenesis of an epithelium	-2.26472	-1.11204	9/33	183,2625,3217,3976,5076,6495,6608,7482,54361	AGT,GATA3,HOXB7,LIF,PAX2,SIX1,SMO,WNT2B,WNT4
9_Member	GO Biological Processes	GO:0061213	positive regulation of mesonephros development	-2.2575	-1.10821	7/22	183,2625,3217,5076,6495,6608,7482	AGT,GATA3,HOXB7,PAX2,SIX1,SMO,WNT2B
10_Summary	KEGG Pathway	hsa04080	Neuroactive ligand-receptor interaction	-13.7611	-10.7851	74/278	134,146,151,154,185,799,886,887,1129,1134,1138,1139,1268,1511,1813,1901,1903,1909,1910,2151,2555,2557,2560,2561,2562,2563,2567,2568,2569,2692,2834,2846,2891,2892,2894,2899,2900,2903,2908,2912,2914,2918,2925,3061,3351,3354,3357,3363,3952,3953,4923,5024,5029,5617,5618,5729,6751,6753,6755,6865,6869,7068,7253,7433,8484,8973,9248,9568,9934,10161,10203,27334,57105,59350,183,301,976,1233,1236,1393,1524,…	ADORA1,ADRA1D,ADRA2B,ADRB2,AGTR1,CALCR,CCKAR,CCKBR,CHRM2,CHRNA1,CHRNA5,CHRNA7,CNR1,CTSG,DRD2,S1PR1,S1PR3,EDNRA,EDNRB,F2RL2,GABRA2,GABRA4,GABRB1,GABRB2,GABRB3,GABRD,GABRG3,GABRP,GABRR1,GHRHR,PRLHR,LPAR4,GRIA2,GRIA3,GRID1,GRIK3,GRIK4,GRIN2A,NR3C1,GRM2,GRM4,GRM8,GRPR,HCRTR1,HTR1B,HTR1E,HTR2B,HTR7,LEP,LEPR,NTSR1,P2RX3,P2RY2,PRL,PRLR,PTGDR,SSTR1,SSTR3,SSTR5,TACR2,TACR1,THRB,TSHR,VIPR1,GALR3,CHRNA6,GPR…
10_Member	KEGG Pathway	hsa04080	Neuroactive ligand-receptor interaction	-13.7611	-10.7851	74/278	134,146,151,154,185,799,886,887,1129,1134,1138,1139,1268,1511,1813,1901,1903,1909,1910,2151,2555,2557,2560,2561,2562,2563,2567,2568,2569,2692,2834,2846,2891,2892,2894,2899,2900,2903,2908,2912,2914,2918,2925,3061,3351,3354,3357,3363,3952,3953,4923,5024,5029,5617,5618,5729,6751,6753,6755,6865,6869,7068,7253,7433,8484,8973,9248,9568,9934,10161,10203,27334,57105,59350	ADORA1,ADRA1D,ADRA2B,ADRB2,AGTR1,CALCR,CCKAR,CCKBR,CHRM2,CHRNA1,CHRNA5,CHRNA7,CNR1,CTSG,DRD2,S1PR1,S1PR3,EDNRA,EDNRB,F2RL2,GABRA2,GABRA4,GABRB1,GABRB2,GABRB3,GABRD,GABRG3,GABRP,GABRR1,GHRHR,PRLHR,LPAR4,GRIA2,GRIA3,GRID1,GRIK3,GRIK4,GRIN2A,NR3C1,GRM2,GRM4,GRM8,GRPR,HCRTR1,HTR1B,HTR1E,HTR2B,HTR7,LEP,LEPR,NTSR1,P2RX3,P2RY2,PRL,PRLR,PTGDR,SSTR1,SSTR3,SSTR5,TACR2,TACR1,THRB,TSHR,VIPR1,GALR3,CHRNA6,GPR…
10_Member	Reactome Gene Sets	R-HSA-500792	GPCR ligand binding	-11.8018	-9.12469	99/460	134,146,151,154,183,185,301,799,886,887,976,1129,1233,1236,1268,1393,1524,1813,1901,1903,1907,1909,1910,2015,2151,2532,2535,2692,2791,2829,2834,2846,2912,2914,2918,2920,2925,3061,3351,3354,3357,3363,3576,4922,4923,5029,5473,5727,5729,6360,6368,6608,6751,6753,6755,6865,6866,6869,7200,7253,7349,7432,7433,7475,7476,7482,7483,7484,7855,7976,8111,8321,8484,8862,9568,9718,9934,10161,10203,10268,10563,1…	ADORA1,ADRA1D,ADRA2B,ADRB2,AGT,AGTR1,ANXA1,CALCR,CCKAR,CCKBR,ADGRE5,CHRM2,CCR4,CCR7,CNR1,CRHBP,CX3CR1,DRD2,S1PR1,S1PR3,EDN2,EDNRA,EDNRB,ADGRE1,F2RL2,ACKR1,FZD2,GHRHR,GNG11,XCR1,PRLHR,LPAR4,GRM2,GRM4,GRM8,CXCL2,GRPR,HCRTR1,HTR1B,HTR1E,HTR2B,HTR7,CXCL8,NTS,NTSR1,P2RY2,PPBP,PTCH1,PTGDR,CCL16,CCL23,SMO,SSTR1,SSTR3,SSTR5,TACR2,TAC3,TACR1,TRH,TSHR,UCN,VIP,VIPR1,WNT6,WNT7A,WNT2B,WNT9A,WNT9B,FZD5,FZD3,GP…
10_Member	Reactome Gene Sets	R-HSA-373076	Class A/1 (Rhodopsin-like receptors)	-7.31927	-5.25704	67/327	134,146,151,154,183,185,301,886,887,1129,1233,1236,1268,1524,1813,1901,1903,1907,1909,1910,2151,2532,2829,2834,2846,2920,2925,3061,3351,3354,3357,3363,3576,4922,4923,5029,5473,5729,6360,6368,6751,6753,6755,6865,6866,6869,7200,7253,8111,8484,8862,9718,9934,10161,10563,11251,27334,51554,54886,57007,57105,59350,79948,84109,94233,256933,338557	ADORA1,ADRA1D,ADRA2B,ADRB2,AGT,AGTR1,ANXA1,CCKAR,CCKBR,CHRM2,CCR4,CCR7,CNR1,CX3CR1,DRD2,S1PR1,S1PR3,EDN2,EDNRA,EDNRB,F2RL2,ACKR1,XCR1,PRLHR,LPAR4,CXCL2,GRPR,HCRTR1,HTR1B,HTR1E,HTR2B,HTR7,CXCL8,NTS,NTSR1,P2RY2,PPBP,PTGDR,CCL16,CCL23,SSTR1,SSTR3,SSTR5,TACR2,TAC3,TACR1,TRH,TSHR,GPR68,GALR3,APLN,ECE2,P2RY14,LPAR6,CXCL13,PTGDR2,P2RY10,ACKR4,PLPPR1,ACKR3,CYSLTR2,RXFP1,PLPPR3,QRFPR,OPN4,NPB,FFAR4
10_Member	Reactome Gene Sets	R-HSA-375276	Peptide ligand-binding receptors	-4.82078	-3.15389	40/192	183,185,301,886,887,1233,1236,1524,1907,1909,1910,2151,2532,2829,2834,2920,2925,3061,3576,4922,4923,5473,6360,6368,6751,6753,6755,6865,6866,6869,7200,8484,8862,9718,10563,51554,57007,59350,84109,256933	AGT,AGTR1,ANXA1,CCKAR,CCKBR,CCR4,CCR7,CX3CR1,EDN2,EDNRA,EDNRB,F2RL2,ACKR1,XCR1,PRLHR,CXCL2,GRPR,HCRTR1,CXCL8,NTS,NTSR1,PPBP,CCL16,CCL23,SSTR1,SSTR3,SSTR5,TACR2,TAC3,TACR1,TRH,GALR3,APLN,ECE2,CXCL13,ACKR4,ACKR3,RXFP1,QRFPR,NPB
10_Member	Reactome Gene Sets	R-HSA-416476	G alpha (q) signalling events	-4.2362	-2.66176	41/210	146,183,185,301,886,887,1839,1907,1909,1910,1956,2151,2791,2829,2846,2925,3061,3357,4314,4922,4923,5029,5332,5583,5588,5997,6368,6865,6866,6869,7200,7225,8111,10125,10161,27334,57105,59345,84109,94233,338557	ADRA1D,AGT,AGTR1,ANXA1,CCKAR,CCKBR,HBEGF,EDN2,EDNRA,EDNRB,EGFR,F2RL2,GNG11,XCR1,LPAR4,GRPR,HCRTR1,HTR2B,MMP3,NTS,NTSR1,P2RY2,PLCB4,PRKCH,PRKCQ,RGS2,CCL23,TACR2,TAC3,TACR1,TRH,TRPC6,GPR68,RASGRP1,LPAR6,P2RY10,CYSLTR2,GNB4,QRFPR,OPN4,FFAR4
10_Member	GO Biological Processes	GO:0007200	phospholipase C-activating G-protein coupled receptor signaling pathway	-2.49066	-1.28687	22/114	146,183,185,886,887,1129,1813,1901,1910,2151,2846,2925,3357,5029,6869,8484,10161,27334,51196,55107,57105,124274	ADRA1D,AGT,AGTR1,CCKAR,CCKBR,CHRM2,DRD2,S1PR1,EDNRB,F2RL2,LPAR4,GRPR,HTR2B,P2RY2,TACR1,GALR3,LPAR6,P2RY10,PLCE1,ANO1,CYSLTR2,GPR139
11_Summary	GO Biological Processes	GO:0098609	cell-cell adhesion	-13.743	-10.7851	151/776	301,302,460,604,634,650,655,869,914,916,919,947,960,1000,1001,1002,1005,1006,1009,1010,1015,1051,1236,1326,1493,1525,1545,1803,1824,1825,1826,1829,1832,1949,1956,2045,2049,2113,2625,2651,3037,3043,3071,3383,3384,3481,3491,3569,3572,3575,3592,3600,3815,3932,3952,3958,4070,4092,4155,4685,4815,4856,4860,4897,4907,5010,5063,5175,5588,5797,5801,5818,6347,6385,6401,6403,6591,7048,7060,7216,7292,7430,77…	ANXA1,ANXA2,ASTN1,BCL6,CEACAM1,BMP2,BMP7,CBLN1,CD2,CD3E,CD247,CD34,CD44,CDH2,CDH3,CDH4,CDH7,CDH8,CDH11,CDH12,CDH17,CEBPB,CCR7,MAP3K8,CTLA4,CXADR,CYP1B1,DPP4,DSC2,DSC3,DSCAM,DSG2,DSP,EFNB3,EGFR,EPHA7,EPHB3,ETS1,GATA3,GCNT2,HAS2,HBB,NCKAP1L,ICAM1,ICAM2,IGF2,CYR61,IL6,IL6ST,IL7R,IL12A,IL15,KIT,LCK,LEP,LGALS3,TACSTD2,SMAD7,MBP,NCAM2,NINJ2,NOV,PNP,NRCAM,NT5E,CLDN11,PAK3,PECAM1,PRKCQ,PTPRM,PTPRR,NECTIN…
11_Member	GO Biological Processes	GO:0098609	cell-cell adhesion	-13.743	-10.7851	151/776	301,302,460,604,634,650,655,869,914,916,919,947,960,1000,1001,1002,1005,1006,1009,1010,1015,1051,1236,1326,1493,1525,1545,1803,1824,1825,1826,1829,1832,1949,1956,2045,2049,2113,2625,2651,3037,3043,3071,3383,3384,3481,3491,3569,3572,3575,3592,3600,3815,3932,3952,3958,4070,4092,4155,4685,4815,4856,4860,4897,4907,5010,5063,5175,5588,5797,5801,5818,6347,6385,6401,6403,6591,7048,7060,7216,7292,7430,77…	ANXA1,ANXA2,ASTN1,BCL6,CEACAM1,BMP2,BMP7,CBLN1,CD2,CD3E,CD247,CD34,CD44,CDH2,CDH3,CDH4,CDH7,CDH8,CDH11,CDH12,CDH17,CEBPB,CCR7,MAP3K8,CTLA4,CXADR,CYP1B1,DPP4,DSC2,DSC3,DSCAM,DSG2,DSP,EFNB3,EGFR,EPHA7,EPHB3,ETS1,GATA3,GCNT2,HAS2,HBB,NCKAP1L,ICAM1,ICAM2,IGF2,CYR61,IL6,IL6ST,IL7R,IL12A,IL15,KIT,LCK,LEP,LGALS3,TACSTD2,SMAD7,MBP,NCAM2,NINJ2,NOV,PNP,NRCAM,NT5E,CLDN11,PAK3,PECAM1,PRKCQ,PTPRM,PTPRR,NECTIN…
11_Member	GO Biological Processes	GO:0030155	regulation of cell adhesion	-13.0065	-10.1375	129/639	301,347,604,634,650,655,683,916,919,948,960,1029,1051,1236,1277,1307,1326,1493,1545,1758,1803,1826,1842,1901,1949,2045,2049,2065,2113,2185,2199,2335,2625,2651,2824,3037,3071,3373,3381,3383,3481,3491,3569,3572,3575,3576,3592,3600,3791,3932,3952,3958,4070,4092,4155,4323,4653,4811,4860,5054,5063,5212,5588,5618,5764,5801,5881,6347,6385,6422,6591,7010,7048,7057,7292,7704,8013,8502,8600,8631,8740,8744,…	ANXA1,APOD,BCL6,CEACAM1,BMP2,BMP7,BST1,CD3E,CD247,CD36,CD44,CDKN2A,CEBPB,CCR7,COL1A1,COL16A1,MAP3K8,CTLA4,CYP1B1,DMP1,DPP4,DSCAM,ECM2,S1PR1,EFNB3,EPHA7,EPHB3,ERBB3,ETS1,PTK2B,FBLN2,FN1,GATA3,GCNT2,GPM6B,HAS2,NCKAP1L,HYAL1,IBSP,ICAM1,IGF2,CYR61,IL6,IL6ST,IL7R,CXCL8,IL12A,IL15,KDR,LCK,LEP,LGALS3,TACSTD2,SMAD7,MBP,MMP14,MYOC,NID1,PNP,SERPINE1,PAK3,VIT,PRKCQ,PRLR,PTN,PTPRR,RAC3,CCL2,SDC4,SFRP1,SNAI2,…
11_Member	GO Biological Processes	GO:0045785	positive regulation of cell adhesion	-9.97824	-7.52923	83/386	301,604,655,916,919,948,960,1236,1307,1326,1493,1758,1803,1842,1949,2113,2185,2199,2335,2625,2651,3037,3071,3373,3381,3383,3481,3491,3569,3572,3575,3592,3600,3791,3932,3952,4092,4653,4811,4860,5063,5212,5588,5764,5881,6347,6385,6422,7010,7048,7292,7704,8013,8600,8631,8740,8744,9402,10125,10148,10370,10563,10630,10859,11221,25975,29126,29851,30835,54361,54566,55083,55604,64094,80005,80380,114548,1…	ANXA1,BCL6,BMP7,CD3E,CD247,CD36,CD44,CCR7,COL16A1,MAP3K8,CTLA4,DMP1,DPP4,ECM2,EFNB3,ETS1,PTK2B,FBLN2,FN1,GATA3,GCNT2,HAS2,NCKAP1L,HYAL1,IBSP,ICAM1,IGF2,CYR61,IL6,IL6ST,IL7R,IL12A,IL15,KDR,LCK,LEP,SMAD7,MYOC,NID1,PNP,PAK3,VIT,PRKCQ,PTN,RAC3,CCL2,SDC4,SFRP1,TEK,TGFBR2,TNFSF4,ZBTB16,NR4A3,TNFSF11,SKAP1,TNFSF14,TNFSF9,GRAP2,RASGRP1,EBI3,CITED2,CXCL13,PDPN,LILRB1,DUSP10,EGFL6,CD274,ICOS,CD209,WNT4,EPB…
11_Member	GO Biological Processes	GO:0002521	leukocyte differentiation	-7.93211	-5.75284	91/480	301,302,326,399,581,604,634,660,863,914,916,925,974,1015,1051,1236,1316,1440,1493,1943,1958,2175,2185,2322,2353,2624,2625,3071,3569,3575,3592,3600,3702,3725,3726,3815,3932,3952,3953,3958,3976,4063,4092,4318,4323,4609,4773,4860,5075,5468,6097,6422,6886,7048,7098,7099,7163,7292,7704,7855,8111,8600,8744,8809,9414,9935,10125,10221,10538,10859,11005,11035,11221,22806,26191,27086,30009,54209,54361,5499…	ANXA1,ANXA2,AIRE,RHOH,BAX,BCL6,CEACAM1,BMX,CBFA2T3,CD2,CD3E,CD8A,CD79B,CDH17,CEBPB,CCR7,KLF6,CSF3,CTLA4,EFNA2,EGR1,FANCA,PTK2B,FLT3,FOS,GATA2,GATA3,NCKAP1L,IL6,IL7R,IL12A,IL15,ITK,JUN,JUNB,KIT,LCK,LEP,LEPR,LGALS3,LIF,LY9,SMAD7,MMP9,MMP14,MYC,NFATC2,PNP,PAX1,PPARG,RORC,SFRP1,TAL1,TGFBR2,TLR3,TLR4,TPD52,TNFSF4,ZBTB16,FZD5,GPR68,TNFSF11,TNFSF9,IL18R1,TJP2,MAFB,RASGRP1,TRIB1,BATF,LILRB1,SPINK5,RIPK3,…
11_Member	GO Biological Processes	GO:0022407	regulation of cell-cell adhesion	-7.48614	-5.3953	76/385	301,604,634,650,655,916,919,960,1051,1236,1326,1493,1803,1949,2045,2049,2113,2625,2651,3037,3071,3383,3481,3569,3572,3575,3592,3600,3932,3952,3958,4092,4155,4860,5063,5588,5801,6347,6385,6591,7048,7292,7704,8013,8600,8740,8744,9314,9402,9750,10125,10148,10370,10457,10563,10630,10859,11221,23075,26191,28984,29126,29851,30009,30835,54361,54900,55083,59341,80380,114548,114897,115650,140706,201633,10…	ANXA1,BCL6,CEACAM1,BMP2,BMP7,CD3E,CD247,CD44,CEBPB,CCR7,MAP3K8,CTLA4,DPP4,EFNB3,EPHA7,EPHB3,ETS1,GATA3,GCNT2,HAS2,NCKAP1L,ICAM1,IGF2,IL6,IL6ST,IL7R,IL12A,IL15,LCK,LEP,LGALS3,SMAD7,MBP,PNP,PAK3,PRKCQ,PTPRR,CCL2,SDC4,SNAI2,TGFBR2,TNFSF4,ZBTB16,NR4A3,TNFSF11,TNFSF14,TNFSF9,KLF4,GRAP2,RIPOR2,RASGRP1,EBI3,CITED2,GPNMB,CXCL13,PDPN,LILRB1,DUSP10,SWAP70,PTPN22,RGCC,CD274,ICOS,TBX21,CD209,WNT4,LAX1,KIF26B…
11_Member	GO Biological Processes	GO:0042110	T cell activation	-7.33661	-5.27178	86/458	301,326,399,581,604,634,660,896,911,914,916,919,925,1051,1236,1326,1493,1525,1803,1949,1958,2175,2625,3071,3383,3481,3569,3572,3575,3592,3600,3702,3815,3932,3952,3953,3958,4063,4092,4773,4860,5063,5075,5588,5618,6097,6347,6385,7048,7292,7293,7704,7855,8600,8740,8744,8809,9402,9750,9935,10125,10148,10457,10538,10859,11005,11035,11221,23303,23705,26191,27086,29126,29851,30009,30835,54361,54900,5660…	ANXA1,AIRE,RHOH,BAX,BCL6,CEACAM1,BMX,CCND3,CD1C,CD2,CD3E,CD247,CD8A,CEBPB,CCR7,MAP3K8,CTLA4,CXADR,DPP4,EFNB3,EGR1,FANCA,GATA3,NCKAP1L,ICAM1,IGF2,IL6,IL6ST,IL7R,IL12A,IL15,ITK,KIT,LCK,LEP,LEPR,LGALS3,LY9,SMAD7,NFATC2,PNP,PAK3,PAX1,PRKCQ,PRLR,RORC,CCL2,SDC4,TGFBR2,TNFSF4,TNFRSF4,ZBTB16,FZD5,TNFSF11,TNFSF14,TNFSF9,IL18R1,GRAP2,RIPOR2,MAFB,RASGRP1,EBI3,GPNMB,BATF,LILRB1,SPINK5,RIPK3,DUSP10,KIF13B,CAD…
11_Member	GO Biological Processes	GO:0030217	T cell differentiation	-6.53067	-4.60151	49/222	301,326,399,604,660,914,916,925,1236,1493,1958,2175,2625,3071,3569,3575,3592,3600,3702,3815,3932,3952,3953,4063,4092,4773,4860,5075,6097,7048,7292,7704,7855,8744,8809,9935,10125,10538,11005,11035,11221,26191,27086,30009,54361,56603,114548,114836,387357	ANXA1,AIRE,RHOH,BCL6,BMX,CD2,CD3E,CD8A,CCR7,CTLA4,EGR1,FANCA,GATA3,NCKAP1L,IL6,IL7R,IL12A,IL15,ITK,KIT,LCK,LEP,LEPR,LY9,SMAD7,NFATC2,PNP,PAX1,RORC,TGFBR2,TNFSF4,ZBTB16,FZD5,TNFSF9,IL18R1,MAFB,RASGRP1,BATF,SPINK5,RIPK3,DUSP10,PTPN22,FOXP1,TBX21,WNT4,CYP26B1,NLRP3,SLAMF6,THEMIS
11_Member	GO Biological Processes	GO:0007159	leukocyte cell-cell adhesion	-6.46561	-4.54547	65/330	301,604,634,655,916,919,960,1051,1236,1326,1493,1803,1949,2113,2625,3037,3071,3383,3481,3569,3572,3575,3592,3600,3932,3952,3958,4092,4860,4907,5063,5175,5588,6347,6385,6401,6403,7048,7292,7430,7704,8013,8600,8740,8744,9314,9402,9750,10125,10148,10332,10457,10859,11221,26191,29126,29851,30009,30835,54900,80380,114548,115650,201633,100133941	ANXA1,BCL6,CEACAM1,BMP7,CD3E,CD247,CD44,CEBPB,CCR7,MAP3K8,CTLA4,DPP4,EFNB3,ETS1,GATA3,HAS2,NCKAP1L,ICAM1,IGF2,IL6,IL6ST,IL7R,IL12A,IL15,LCK,LEP,LGALS3,SMAD7,PNP,NT5E,PAK3,PECAM1,PRKCQ,CCL2,SDC4,SELE,SELP,TGFBR2,TNFSF4,EZR,ZBTB16,NR4A3,TNFSF11,TNFSF14,TNFSF9,KLF4,GRAP2,RIPOR2,RASGRP1,EBI3,CLEC4M,GPNMB,LILRB1,DUSP10,PTPN22,CD274,ICOS,TBX21,CD209,LAX1,PDCD1LG2,NLRP3,TNFRSF13C,TIGIT,CD24
11_Member	GO Biological Processes	GO:0046649	lymphocyte activation	-6.40582	-4.49463	113/681	196,301,326,399,581,604,634,660,683,896,911,914,916,919,925,958,974,1015,1051,1236,1316,1326,1493,1525,1803,1949,1958,2047,2175,2185,2255,2322,2625,3070,3071,3383,3481,3569,3572,3575,3592,3600,3702,3815,3932,3952,3953,3958,4063,4092,4323,4773,4860,5063,5075,5588,5618,6097,6347,6385,6422,6504,6664,6844,6869,7048,7099,7163,7292,7293,7704,7855,8600,8740,8744,8809,9156,9402,9750,9935,10125,10148,1045…	AHR,ANXA1,AIRE,RHOH,BAX,BCL6,CEACAM1,BMX,BST1,CCND3,CD1C,CD2,CD3E,CD247,CD8A,CD40,CD79B,CDH17,CEBPB,CCR7,KLF6,MAP3K8,CTLA4,CXADR,DPP4,EFNB3,EGR1,EPHB1,FANCA,PTK2B,FGF10,FLT3,GATA3,HELLS,NCKAP1L,ICAM1,IGF2,IL6,IL6ST,IL7R,IL12A,IL15,ITK,KIT,LCK,LEP,LEPR,LGALS3,LY9,SMAD7,MMP14,NFATC2,PNP,PAK3,PAX1,PRKCQ,PRLR,RORC,CCL2,SDC4,SFRP1,SLAMF1,SOX11,VAMP2,TACR1,TGFBR2,TLR4,TPD52,TNFSF4,TNFRSF4,ZBTB16,FZD5,T…
11_Member	GO Biological Processes	GO:0022409	positive regulation of cell-cell adhesion	-6.3015	-4.40082	53/252	301,604,655,916,919,960,1236,1326,1493,1803,1949,2113,2625,2651,3037,3071,3383,3481,3569,3572,3575,3592,3600,3932,3952,4092,4860,5063,5588,6347,7048,7292,7704,8013,8600,8740,8744,9402,10125,10148,10370,10563,10630,10859,11221,29126,29851,30835,55083,80380,114548,115650,100133941	ANXA1,BCL6,BMP7,CD3E,CD247,CD44,CCR7,MAP3K8,CTLA4,DPP4,EFNB3,ETS1,GATA3,GCNT2,HAS2,NCKAP1L,ICAM1,IGF2,IL6,IL6ST,IL7R,IL12A,IL15,LCK,LEP,SMAD7,PNP,PAK3,PRKCQ,CCL2,TGFBR2,TNFSF4,ZBTB16,NR4A3,TNFSF11,TNFSF14,TNFSF9,GRAP2,RASGRP1,EBI3,CITED2,CXCL13,PDPN,LILRB1,DUSP10,CD274,ICOS,CD209,KIF26B,PDCD1LG2,NLRP3,TNFRSF13C,CD24
11_Member	GO Biological Processes	GO:1903037	regulation of leukocyte cell-cell adhesion	-5.71885	-3.90564	58/297	301,604,634,916,919,960,1051,1236,1326,1493,1803,1949,2113,2625,3037,3071,3383,3481,3569,3572,3575,3592,3600,3932,3952,3958,4092,4860,5063,5588,6347,6385,7048,7292,7704,8013,8600,8740,8744,9314,9402,9750,10125,10148,10457,10859,11221,26191,29126,29851,30009,30835,54900,80380,114548,115650,201633,100133941	ANXA1,BCL6,CEACAM1,CD3E,CD247,CD44,CEBPB,CCR7,MAP3K8,CTLA4,DPP4,EFNB3,ETS1,GATA3,HAS2,NCKAP1L,ICAM1,IGF2,IL6,IL6ST,IL7R,IL12A,IL15,LCK,LEP,LGALS3,SMAD7,PNP,PAK3,PRKCQ,CCL2,SDC4,TGFBR2,TNFSF4,ZBTB16,NR4A3,TNFSF11,TNFSF14,TNFSF9,KLF4,GRAP2,RIPOR2,RASGRP1,EBI3,GPNMB,LILRB1,DUSP10,PTPN22,CD274,ICOS,TBX21,CD209,LAX1,PDCD1LG2,NLRP3,TNFRSF13C,TIGIT,CD24
11_Member	GO Biological Processes	GO:0030098	lymphocyte differentiation	-5.62012	-3.82365	62/327	301,326,399,581,604,660,914,916,925,974,1015,1236,1316,1493,1958,2175,2185,2322,2625,3071,3569,3575,3592,3600,3702,3815,3932,3952,3953,4063,4092,4323,4773,4860,5075,6097,6422,7048,7163,7292,7704,7855,8744,8809,9935,10125,10538,11005,11035,11221,22806,26191,27086,30009,54361,56603,57379,114548,114836,139818,222487,387357	ANXA1,AIRE,RHOH,BAX,BCL6,BMX,CD2,CD3E,CD8A,CD79B,CDH17,CCR7,KLF6,CTLA4,EGR1,FANCA,PTK2B,FLT3,GATA3,NCKAP1L,IL6,IL7R,IL12A,IL15,ITK,KIT,LCK,LEP,LEPR,LY9,SMAD7,MMP14,NFATC2,PNP,PAX1,RORC,SFRP1,TGFBR2,TPD52,TNFSF4,ZBTB16,FZD5,TNFSF9,IL18R1,MAFB,RASGRP1,BATF,SPINK5,RIPK3,DUSP10,IKZF3,PTPN22,FOXP1,TBX21,WNT4,CYP26B1,AICDA,NLRP3,SLAMF6,DOCK11,ADGRG3,THEMIS
11_Member	GO Biological Processes	GO:1903039	positive regulation of leukocyte cell-cell adhesion	-5.54385	-3.76854	46/219	301,604,916,919,960,1236,1326,1493,1803,1949,2113,2625,3037,3071,3383,3481,3569,3572,3575,3592,3600,3932,3952,4860,5063,5588,6347,7048,7292,7704,8013,8600,8740,8744,9402,10125,10148,10859,11221,29126,29851,30835,80380,114548,115650,100133941	ANXA1,BCL6,CD3E,CD247,CD44,CCR7,MAP3K8,CTLA4,DPP4,EFNB3,ETS1,GATA3,HAS2,NCKAP1L,ICAM1,IGF2,IL6,IL6ST,IL7R,IL12A,IL15,LCK,LEP,PNP,PAK3,PRKCQ,CCL2,TGFBR2,TNFSF4,ZBTB16,NR4A3,TNFSF11,TNFSF14,TNFSF9,GRAP2,RASGRP1,EBI3,LILRB1,DUSP10,CD274,ICOS,CD209,PDCD1LG2,NLRP3,TNFRSF13C,CD24
11_Member	GO Biological Processes	GO:0050865	regulation of cell activation	-5.15314	-3.43937	92/560	196,301,348,604,634,683,914,916,919,958,1051,1236,1268,1326,1490,1493,1803,1949,2175,2255,2268,2624,2625,3071,3481,3569,3572,3575,3592,3600,3929,3932,3949,3952,3958,4092,4323,4773,4860,5063,5588,6347,6385,6403,6422,6664,6844,6869,7048,7056,7057,7099,7292,7293,7704,8013,8600,8740,8744,9402,9750,10125,10148,10457,10630,10859,11005,11035,11221,22806,26191,26228,29126,29851,30009,30835,54900,55024,55…	AHR,ANXA1,APOE,BCL6,CEACAM1,BST1,CD2,CD3E,CD247,CD40,CEBPB,CCR7,CNR1,MAP3K8,CTGF,CTLA4,DPP4,EFNB3,FANCA,FGF10,FGR,GATA2,GATA3,NCKAP1L,IGF2,IL6,IL6ST,IL7R,IL12A,IL15,LBP,LCK,LDLR,LEP,LGALS3,SMAD7,MMP14,NFATC2,PNP,PAK3,PRKCQ,CCL2,SDC4,SELP,SFRP1,SOX11,VAMP2,TACR1,TGFBR2,THBD,THBS1,TLR4,TNFSF4,TNFRSF4,ZBTB16,NR4A3,TNFSF11,TNFSF14,TNFSF9,GRAP2,RIPOR2,RASGRP1,EBI3,GPNMB,PDPN,LILRB1,SPINK5,RIPK3,DUSP10…
11_Member	GO Biological Processes	GO:0002694	regulation of leukocyte activation	-4.90663	-3.21694	86/522	196,301,604,634,683,914,916,919,958,1051,1236,1268,1326,1493,1803,1949,2175,2255,2268,2624,2625,3071,3481,3569,3572,3575,3592,3600,3929,3932,3949,3952,3958,4092,4323,4773,4860,5063,5588,6347,6385,6422,6664,6844,6869,7048,7057,7099,7292,7293,7704,8013,8600,8740,8744,9402,9750,10125,10148,10457,10859,11005,11035,11221,22806,26191,26228,29126,29851,30009,30835,54900,55024,55359,56603,80149,80380,846…	AHR,ANXA1,BCL6,CEACAM1,BST1,CD2,CD3E,CD247,CD40,CEBPB,CCR7,CNR1,MAP3K8,CTLA4,DPP4,EFNB3,FANCA,FGF10,FGR,GATA2,GATA3,NCKAP1L,IGF2,IL6,IL6ST,IL7R,IL12A,IL15,LBP,LCK,LDLR,LEP,LGALS3,SMAD7,MMP14,NFATC2,PNP,PAK3,PRKCQ,CCL2,SDC4,SFRP1,SOX11,VAMP2,TACR1,TGFBR2,THBS1,TLR4,TNFSF4,TNFRSF4,ZBTB16,NR4A3,TNFSF11,TNFSF14,TNFSF9,GRAP2,RIPOR2,RASGRP1,EBI3,GPNMB,LILRB1,SPINK5,RIPK3,DUSP10,IKZF3,PTPN22,STAP1,CD274…
11_Member	GO Biological Processes	GO:0050863	regulation of T cell activation	-4.85889	-3.18074	58/316	301,604,634,914,916,919,1051,1236,1326,1493,1803,1949,2175,2625,3071,3481,3569,3572,3575,3592,3600,3932,3952,3958,4092,4773,4860,5063,5588,6347,6385,7048,7292,7704,8600,8740,8744,9402,9750,10125,10148,10457,10859,11005,11035,11221,26191,29126,29851,30009,30835,54900,56603,80380,114548,115650,201633,100133941	ANXA1,BCL6,CEACAM1,CD2,CD3E,CD247,CEBPB,CCR7,MAP3K8,CTLA4,DPP4,EFNB3,FANCA,GATA3,NCKAP1L,IGF2,IL6,IL6ST,IL7R,IL12A,IL15,LCK,LEP,LGALS3,SMAD7,NFATC2,PNP,PAK3,PRKCQ,CCL2,SDC4,TGFBR2,TNFSF4,ZBTB16,TNFSF11,TNFSF14,TNFSF9,GRAP2,RIPOR2,RASGRP1,EBI3,GPNMB,LILRB1,SPINK5,RIPK3,DUSP10,PTPN22,CD274,ICOS,TBX21,CD209,LAX1,CYP26B1,PDCD1LG2,NLRP3,TNFRSF13C,TIGIT,CD24
11_Member	GO Biological Processes	GO:0050867	positive regulation of cell activation	-4.66566	-3.01755	63/357	301,604,683,914,916,919,958,1236,1326,1490,1493,1803,1949,2255,2268,2624,2625,3071,3481,3569,3572,3575,3592,3600,3929,3932,3952,4323,4773,4860,5063,5588,6347,6403,6869,7048,7057,7099,7292,7293,7704,8013,8600,8740,8744,9402,10125,10148,10630,10859,11221,26228,29126,29851,30009,30835,80380,84630,114548,115650,120892,284467,100133941	ANXA1,BCL6,BST1,CD2,CD3E,CD247,CD40,CCR7,MAP3K8,CTGF,CTLA4,DPP4,EFNB3,FGF10,FGR,GATA2,GATA3,NCKAP1L,IGF2,IL6,IL6ST,IL7R,IL12A,IL15,LBP,LCK,LEP,MMP14,NFATC2,PNP,PAK3,PRKCQ,CCL2,SELP,TACR1,TGFBR2,THBS1,TLR4,TNFSF4,TNFRSF4,ZBTB16,NR4A3,TNFSF11,TNFSF14,TNFSF9,GRAP2,RASGRP1,EBI3,PDPN,LILRB1,DUSP10,STAP1,CD274,ICOS,TBX21,CD209,PDCD1LG2,TTBK1,NLRP3,TNFRSF13C,LRRK2,FAM19A3,CD24
11_Member	GO Biological Processes	GO:0050870	positive regulation of T cell activation	-4.33466	-2.75198	41/208	301,604,916,919,1236,1326,1493,1803,1949,2625,3071,3481,3569,3572,3575,3592,3600,3932,3952,4860,5063,5588,6347,7048,7292,7704,8600,8740,8744,9402,10125,10148,10859,11221,29126,29851,30835,80380,114548,115650,100133941	ANXA1,BCL6,CD3E,CD247,CCR7,MAP3K8,CTLA4,DPP4,EFNB3,GATA3,NCKAP1L,IGF2,IL6,IL6ST,IL7R,IL12A,IL15,LCK,LEP,PNP,PAK3,PRKCQ,CCL2,TGFBR2,TNFSF4,ZBTB16,TNFSF11,TNFSF14,TNFSF9,GRAP2,RASGRP1,EBI3,LILRB1,DUSP10,CD274,ICOS,CD209,PDCD1LG2,NLRP3,TNFRSF13C,CD24
11_Member	GO Biological Processes	GO:0002696	positive regulation of leukocyte activation	-4.28573	-2.70746	60/345	301,604,683,914,916,919,958,1236,1326,1493,1803,1949,2255,2268,2624,2625,3071,3481,3569,3572,3575,3592,3600,3929,3932,3952,4323,4773,4860,5063,5588,6347,6869,7048,7057,7099,7292,7293,7704,8013,8600,8740,8744,9402,10125,10148,10859,11221,26228,29126,29851,30009,30835,80380,84630,114548,115650,120892,284467,100133941	ANXA1,BCL6,BST1,CD2,CD3E,CD247,CD40,CCR7,MAP3K8,CTLA4,DPP4,EFNB3,FGF10,FGR,GATA2,GATA3,NCKAP1L,IGF2,IL6,IL6ST,IL7R,IL12A,IL15,LBP,LCK,LEP,MMP14,NFATC2,PNP,PAK3,PRKCQ,CCL2,TACR1,TGFBR2,THBS1,TLR4,TNFSF4,TNFRSF4,ZBTB16,NR4A3,TNFSF11,TNFSF14,TNFSF9,GRAP2,RASGRP1,EBI3,LILRB1,DUSP10,STAP1,CD274,ICOS,TBX21,CD209,PDCD1LG2,TTBK1,NLRP3,TNFRSF13C,LRRK2,FAM19A3,CD24
11_Member	GO Biological Processes	GO:0050670	regulation of lymphocyte proliferation	-4.14783	-2.58704	39/198	196,301,604,683,916,958,1051,1493,2255,3071,3481,3569,3572,3592,3600,3952,3958,4773,4860,5588,6385,6664,6869,7048,7099,7292,7293,8744,10148,10457,10859,11035,22806,26191,29126,30835,80380,115650,100133941	AHR,ANXA1,BCL6,BST1,CD3E,CD40,CEBPB,CTLA4,FGF10,NCKAP1L,IGF2,IL6,IL6ST,IL12A,IL15,LEP,LGALS3,NFATC2,PNP,PRKCQ,SDC4,SOX11,TACR1,TGFBR2,TLR4,TNFSF4,TNFRSF4,TNFSF9,EBI3,GPNMB,LILRB1,RIPK3,IKZF3,PTPN22,CD274,CD209,PDCD1LG2,TNFRSF13C,CD24
11_Member	GO Biological Processes	GO:1902105	regulation of leukocyte differentiation	-4.10813	-2.55828	47/255	301,604,634,914,1051,1493,2175,2353,2624,2625,3071,3575,3592,3600,3725,3958,3976,4092,4323,4609,4773,4860,6422,6886,7048,7098,7099,7292,7704,8111,8600,8744,9414,9935,10125,10221,10859,11005,11221,22806,27086,30009,54997,56603,81501,114548,133522	ANXA1,BCL6,CEACAM1,CD2,CEBPB,CTLA4,FANCA,FOS,GATA2,GATA3,NCKAP1L,IL7R,IL12A,IL15,JUN,LGALS3,LIF,SMAD7,MMP14,MYC,NFATC2,PNP,SFRP1,TAL1,TGFBR2,TLR3,TLR4,TNFSF4,ZBTB16,GPR68,TNFSF11,TNFSF9,TJP2,MAFB,RASGRP1,TRIB1,LILRB1,SPINK5,DUSP10,IKZF3,FOXP1,TBX21,TESC,CYP26B1,DCSTAMP,NLRP3,PPARGC1B
11_Member	GO Biological Processes	GO:0032944	regulation of mononuclear cell proliferation	-4.09838	-2.55084	39/199	196,301,604,683,916,958,1051,1493,2255,3071,3481,3569,3572,3592,3600,3952,3958,4773,4860,5588,6385,6664,6869,7048,7099,7292,7293,8744,10148,10457,10859,11035,22806,26191,29126,30835,80380,115650,100133941	AHR,ANXA1,BCL6,BST1,CD3E,CD40,CEBPB,CTLA4,FGF10,NCKAP1L,IGF2,IL6,IL6ST,IL12A,IL15,LEP,LGALS3,NFATC2,PNP,PRKCQ,SDC4,SOX11,TACR1,TGFBR2,TLR4,TNFSF4,TNFRSF4,TNFSF9,EBI3,GPNMB,LILRB1,RIPK3,IKZF3,PTPN22,CD274,CD209,PDCD1LG2,TNFRSF13C,CD24
11_Member	GO Biological Processes	GO:0046651	lymphocyte proliferation	-3.9398	-2.41396	47/259	196,301,581,604,683,896,916,958,1051,1493,2255,2322,3070,3071,3481,3569,3572,3575,3592,3600,3952,3958,4773,4860,5588,6385,6664,6869,7048,7099,7292,7293,8740,8744,10148,10457,10859,11035,22806,23705,26191,29126,30835,54361,80380,115650,100133941	AHR,ANXA1,BAX,BCL6,BST1,CCND3,CD3E,CD40,CEBPB,CTLA4,FGF10,FLT3,HELLS,NCKAP1L,IGF2,IL6,IL6ST,IL7R,IL12A,IL15,LEP,LGALS3,NFATC2,PNP,PRKCQ,SDC4,SOX11,TACR1,TGFBR2,TLR4,TNFSF4,TNFRSF4,TNFSF14,TNFSF9,EBI3,GPNMB,LILRB1,RIPK3,IKZF3,CADM1,PTPN22,CD274,CD209,WNT4,PDCD1LG2,TNFRSF13C,CD24
11_Member	GO Biological Processes	GO:0050671	positive regulation of lymphocyte proliferation	-3.88402	-2.36614	28/129	301,604,683,916,958,2255,3071,3481,3569,3572,3592,3600,3952,4773,4860,5588,6869,7048,7099,7292,7293,8744,10148,29126,30835,80380,115650,100133941	ANXA1,BCL6,BST1,CD3E,CD40,FGF10,NCKAP1L,IGF2,IL6,IL6ST,IL12A,IL15,LEP,NFATC2,PNP,PRKCQ,TACR1,TGFBR2,TLR4,TNFSF4,TNFRSF4,TNFSF9,EBI3,CD274,CD209,PDCD1LG2,TNFRSF13C,CD24
11_Member	GO Biological Processes	GO:0032943	mononuclear cell proliferation	-3.85783	-2.34281	47/261	196,301,581,604,683,896,916,958,1051,1493,2255,2322,3070,3071,3481,3569,3572,3575,3592,3600,3952,3958,4773,4860,5588,6385,6664,6869,7048,7099,7292,7293,8740,8744,10148,10457,10859,11035,22806,23705,26191,29126,30835,54361,80380,115650,100133941	AHR,ANXA1,BAX,BCL6,BST1,CCND3,CD3E,CD40,CEBPB,CTLA4,FGF10,FLT3,HELLS,NCKAP1L,IGF2,IL6,IL6ST,IL7R,IL12A,IL15,LEP,LGALS3,NFATC2,PNP,PRKCQ,SDC4,SOX11,TACR1,TGFBR2,TLR4,TNFSF4,TNFRSF4,TNFSF14,TNFSF9,EBI3,GPNMB,LILRB1,RIPK3,IKZF3,CADM1,PTPN22,CD274,CD209,WNT4,PDCD1LG2,TNFRSF13C,CD24
11_Member	GO Biological Processes	GO:0032946	positive regulation of mononuclear cell proliferation	-3.8235	-2.31131	28/130	301,604,683,916,958,2255,3071,3481,3569,3572,3592,3600,3952,4773,4860,5588,6869,7048,7099,7292,7293,8744,10148,29126,30835,80380,115650,100133941	ANXA1,BCL6,BST1,CD3E,CD40,FGF10,NCKAP1L,IGF2,IL6,IL6ST,IL12A,IL15,LEP,NFATC2,PNP,PRKCQ,TACR1,TGFBR2,TLR4,TNFSF4,TNFRSF4,TNFSF9,EBI3,CD274,CD209,PDCD1LG2,TNFRSF13C,CD24
11_Member	GO Biological Processes	GO:0070661	leukocyte proliferation	-3.79993	-2.29197	49/277	196,301,581,604,683,896,916,958,1051,1493,2255,2322,3070,3071,3481,3569,3572,3575,3592,3600,3815,3952,3958,4773,4860,5588,6385,6664,6869,7048,7099,7292,7293,8600,8740,8744,10148,10457,10859,11035,22806,23705,26191,29126,30835,54361,80380,115650,100133941	AHR,ANXA1,BAX,BCL6,BST1,CCND3,CD3E,CD40,CEBPB,CTLA4,FGF10,FLT3,HELLS,NCKAP1L,IGF2,IL6,IL6ST,IL7R,IL12A,IL15,KIT,LEP,LGALS3,NFATC2,PNP,PRKCQ,SDC4,SOX11,TACR1,TGFBR2,TLR4,TNFSF4,TNFRSF4,TNFSF11,TNFSF14,TNFSF9,EBI3,GPNMB,LILRB1,RIPK3,IKZF3,CADM1,PTPN22,CD274,CD209,WNT4,PDCD1LG2,TNFRSF13C,CD24
11_Member	GO Biological Processes	GO:1903708	positive regulation of hemopoiesis	-3.72924	-2.23641	34/172	301,604,1440,2113,2296,2309,2353,2624,2625,3071,3575,3592,3600,3725,3958,3976,4323,4860,6886,7048,7292,7704,8111,8600,8744,10125,10221,11221,54997,81501,85477,114548,133522,440712	ANXA1,BCL6,CSF3,ETS1,FOXC1,FOXO3,FOS,GATA2,GATA3,NCKAP1L,IL7R,IL12A,IL15,JUN,LGALS3,LIF,MMP14,PNP,TAL1,TGFBR2,TNFSF4,ZBTB16,GPR68,TNFSF11,TNFSF9,RASGRP1,TRIB1,DUSP10,TESC,DCSTAMP,SCIN,NLRP3,PPARGC1B,RHEX
11_Member	GO Biological Processes	GO:0070663	regulation of leukocyte proliferation	-3.63158	-2.15665	39/209	196,301,604,683,916,958,1051,1493,2255,3071,3481,3569,3572,3592,3600,3952,3958,4773,4860,5588,6385,6664,6869,7048,7099,7292,7293,8744,10148,10457,10859,11035,22806,26191,29126,30835,80380,115650,100133941	AHR,ANXA1,BCL6,BST1,CD3E,CD40,CEBPB,CTLA4,FGF10,NCKAP1L,IGF2,IL6,IL6ST,IL12A,IL15,LEP,LGALS3,NFATC2,PNP,PRKCQ,SDC4,SOX11,TACR1,TGFBR2,TLR4,TNFSF4,TNFRSF4,TNFSF9,EBI3,GPNMB,LILRB1,RIPK3,IKZF3,PTPN22,CD274,CD209,PDCD1LG2,TNFRSF13C,CD24
11_Member	GO Biological Processes	GO:0070665	positive regulation of leukocyte proliferation	-3.42412	-1.98827	28/137	301,604,683,916,958,2255,3071,3481,3569,3572,3592,3600,3952,4773,4860,5588,6869,7048,7099,7292,7293,8744,10148,29126,30835,80380,115650,100133941	ANXA1,BCL6,BST1,CD3E,CD40,FGF10,NCKAP1L,IGF2,IL6,IL6ST,IL12A,IL15,LEP,NFATC2,PNP,PRKCQ,TACR1,TGFBR2,TLR4,TNFSF4,TNFRSF4,TNFSF9,EBI3,CD274,CD209,PDCD1LG2,TNFRSF13C,CD24
11_Member	GO Biological Processes	GO:0051249	regulation of lymphocyte activation	-3.3342	-1.92315	70/451	196,301,604,634,683,914,916,919,958,1051,1236,1326,1493,1803,1949,2175,2255,2625,3071,3481,3569,3572,3575,3592,3600,3932,3952,3958,4092,4323,4773,4860,5063,5588,6347,6385,6422,6664,6869,7048,7099,7292,7293,7704,8600,8740,8744,9402,9750,10125,10148,10457,10859,11005,11035,11221,22806,26191,29126,29851,30009,30835,54900,55024,56603,80380,114548,115650,201633,100133941	AHR,ANXA1,BCL6,CEACAM1,BST1,CD2,CD3E,CD247,CD40,CEBPB,CCR7,MAP3K8,CTLA4,DPP4,EFNB3,FANCA,FGF10,GATA3,NCKAP1L,IGF2,IL6,IL6ST,IL7R,IL12A,IL15,LCK,LEP,LGALS3,SMAD7,MMP14,NFATC2,PNP,PAK3,PRKCQ,CCL2,SDC4,SFRP1,SOX11,TACR1,TGFBR2,TLR4,TNFSF4,TNFRSF4,ZBTB16,TNFSF11,TNFSF14,TNFSF9,GRAP2,RIPOR2,RASGRP1,EBI3,GPNMB,LILRB1,SPINK5,RIPK3,DUSP10,IKZF3,PTPN22,CD274,ICOS,TBX21,CD209,LAX1,BANK1,CYP26B1,PDCD1LG2,NL…
11_Member	GO Biological Processes	GO:0042098	T cell proliferation	-3.29804	-1.89034	33/174	301,581,896,916,1051,1493,3071,3481,3569,3572,3592,3600,3952,3958,4860,5588,6385,7048,7292,7293,8740,8744,10148,10457,10859,11035,23705,29126,30835,54361,80380,115650,100133941	ANXA1,BAX,CCND3,CD3E,CEBPB,CTLA4,NCKAP1L,IGF2,IL6,IL6ST,IL12A,IL15,LEP,LGALS3,PNP,PRKCQ,SDC4,TGFBR2,TNFSF4,TNFRSF4,TNFSF14,TNFSF9,EBI3,GPNMB,LILRB1,RIPK3,CADM1,CD274,CD209,WNT4,PDCD1LG2,TNFRSF13C,CD24
11_Member	GO Biological Processes	GO:0051251	positive regulation of lymphocyte activation	-2.94424	-1.62623	50/309	301,604,683,916,919,958,1236,1326,1493,1803,1949,2255,2625,3071,3481,3569,3572,3575,3592,3600,3932,3952,4323,4773,4860,5063,5588,6347,6869,7048,7099,7292,7293,7704,8600,8740,8744,9402,10125,10148,10859,11221,29126,29851,30009,30835,80380,114548,115650,100133941	ANXA1,BCL6,BST1,CD3E,CD247,CD40,CCR7,MAP3K8,CTLA4,DPP4,EFNB3,FGF10,GATA3,NCKAP1L,IGF2,IL6,IL6ST,IL7R,IL12A,IL15,LCK,LEP,MMP14,NFATC2,PNP,PAK3,PRKCQ,CCL2,TACR1,TGFBR2,TLR4,TNFSF4,TNFRSF4,ZBTB16,TNFSF11,TNFSF14,TNFSF9,GRAP2,RASGRP1,EBI3,LILRB1,DUSP10,CD274,ICOS,TBX21,CD209,PDCD1LG2,NLRP3,TNFRSF13C,CD24
11_Member	GO Biological Processes	GO:1902107	positive regulation of leukocyte differentiation	-2.87365	-1.57023	26/134	301,604,2353,2625,3071,3575,3592,3600,3725,3958,3976,4323,4860,7048,7292,7704,8111,8600,8744,10125,10221,11221,54997,81501,114548,133522	ANXA1,BCL6,FOS,GATA3,NCKAP1L,IL7R,IL12A,IL15,JUN,LGALS3,LIF,MMP14,PNP,TGFBR2,TNFSF4,ZBTB16,GPR68,TNFSF11,TNFSF9,RASGRP1,TRIB1,DUSP10,TESC,DCSTAMP,NLRP3,PPARGC1B
11_Member	GO Biological Processes	GO:0042102	positive regulation of T cell proliferation	-2.83457	-1.53953	20/94	301,916,3071,3481,3569,3572,3592,3600,3952,4860,5588,7048,7292,8744,10148,29126,30835,80380,115650,100133941	ANXA1,CD3E,NCKAP1L,IGF2,IL6,IL6ST,IL12A,IL15,LEP,PNP,PRKCQ,TGFBR2,TNFSF4,TNFSF9,EBI3,CD274,CD209,PDCD1LG2,TNFRSF13C,CD24
11_Member	GO Biological Processes	GO:0042129	regulation of T cell proliferation	-2.60023	-1.36917	27/147	301,916,1051,1493,3071,3481,3569,3572,3592,3600,3952,3958,4860,5588,6385,7048,7292,8744,10148,10457,10859,11035,29126,30835,80380,115650,100133941	ANXA1,CD3E,CEBPB,CTLA4,NCKAP1L,IGF2,IL6,IL6ST,IL12A,IL15,LEP,LGALS3,PNP,PRKCQ,SDC4,TGFBR2,TNFSF4,TNFSF9,EBI3,GPNMB,LILRB1,RIPK3,CD274,CD209,PDCD1LG2,TNFRSF13C,CD24
11_Member	GO Biological Processes	GO:0046634	regulation of alpha-beta T cell activation	-2.45205	-1.25481	16/74	301,604,916,2625,3071,3592,4092,4860,5588,7048,7292,7704,10148,10859,30009,114548	ANXA1,BCL6,CD3E,GATA3,NCKAP1L,IL12A,SMAD7,PNP,PRKCQ,TGFBR2,TNFSF4,ZBTB16,EBI3,LILRB1,TBX21,NLRP3
11_Member	GO Biological Processes	GO:0045580	regulation of T cell differentiation	-2.22288	-1.08658	23/127	301,604,914,1493,2175,2625,3071,3575,3592,3600,4092,4773,4860,7048,7292,7704,8744,10125,11005,11221,30009,56603,114548	ANXA1,BCL6,CD2,CTLA4,FANCA,GATA3,NCKAP1L,IL7R,IL12A,IL15,SMAD7,NFATC2,PNP,TGFBR2,TNFSF4,ZBTB16,TNFSF9,RASGRP1,SPINK5,DUSP10,TBX21,CYP26B1,NLRP3
12_Summary	GO Biological Processes	GO:0006935	chemotaxis	-12.7565	-9.90326	119/576	185,301,655,658,683,943,1002,1233,1236,1400,1524,1525,1588,1826,1839,1901,1907,1910,1943,1944,1949,1959,2045,2047,2048,2049,2185,2246,2255,2321,2596,2625,2674,2676,2829,2920,3071,3084,3164,3491,3569,3570,3576,3592,3603,3791,3798,3800,3815,3929,3958,4009,4233,4781,4856,4897,4902,5054,5144,5168,5288,5337,5362,5473,5587,5588,5727,5797,5818,6347,6351,6360,6368,6711,6900,7057,7060,7430,7976,8013,8061,…	AGTR1,ANXA1,BMP7,BMPR1B,BST1,TNFRSF8,CDH4,CCR4,CCR7,CRMP1,CX3CR1,CXADR,CYP19A1,DSCAM,HBEGF,S1PR1,EDN2,EDNRB,EFNA2,EFNA3,EFNB3,EGR2,EPHA7,EPHB1,EPHB2,EPHB3,PTK2B,FGF1,FGF10,FLT1,GAP43,GATA3,GFRA1,GFRA3,XCR1,CXCL2,NCKAP1L,NRG1,NR4A1,CYR61,IL6,IL6R,CXCL8,IL12A,IL16,KDR,KIF5A,KIF5C,KIT,LBP,LGALS3,LMX1A,MET,NFIB,NOV,NRCAM,NRTN,SERPINE1,PDE4D,ENPP2,PIK3C2G,PLD1,PLXNA2,PPBP,PRKD1,PRKCQ,PTCH1,PTPRM,NECTI…
12_Member	GO Biological Processes	GO:0006935	chemotaxis	-12.7565	-9.90326	119/576	185,301,655,658,683,943,1002,1233,1236,1400,1524,1525,1588,1826,1839,1901,1907,1910,1943,1944,1949,1959,2045,2047,2048,2049,2185,2246,2255,2321,2596,2625,2674,2676,2829,2920,3071,3084,3164,3491,3569,3570,3576,3592,3603,3791,3798,3800,3815,3929,3958,4009,4233,4781,4856,4897,4902,5054,5144,5168,5288,5337,5362,5473,5587,5588,5727,5797,5818,6347,6351,6360,6368,6711,6900,7057,7060,7430,7976,8013,8061,…	AGTR1,ANXA1,BMP7,BMPR1B,BST1,TNFRSF8,CDH4,CCR4,CCR7,CRMP1,CX3CR1,CXADR,CYP19A1,DSCAM,HBEGF,S1PR1,EDN2,EDNRB,EFNA2,EFNA3,EFNB3,EGR2,EPHA7,EPHB1,EPHB2,EPHB3,PTK2B,FGF1,FGF10,FLT1,GAP43,GATA3,GFRA1,GFRA3,XCR1,CXCL2,NCKAP1L,NRG1,NR4A1,CYR61,IL6,IL6R,CXCL8,IL12A,IL16,KDR,KIF5A,KIF5C,KIT,LBP,LGALS3,LMX1A,MET,NFIB,NOV,NRCAM,NRTN,SERPINE1,PDE4D,ENPP2,PIK3C2G,PLD1,PLXNA2,PPBP,PRKD1,PRKCQ,PTCH1,PTPRM,NECTI…
12_Member	GO Biological Processes	GO:0120039	plasma membrane bounded cell projection morphogenesis	-12.7332	-9.89523	125/617	348,655,658,815,886,943,960,1002,1009,1139,1382,1400,1813,1826,1833,1842,1943,1944,1949,1956,1959,2045,2047,2048,2049,2258,2335,2596,2625,2674,2676,2697,2823,3084,3475,3706,3798,3800,4009,4744,4747,4781,4825,4884,4897,4902,4929,4958,5063,5076,5168,5362,5588,5727,5797,5818,6285,6446,6474,6711,6860,6900,7224,7225,7430,7465,7476,7976,8013,8153,8482,8633,9024,9378,9423,10417,10570,10630,10631,10752,1…	APOE,BMP7,BMPR1B,CAMK2A,CCKAR,TNFRSF8,CD44,CDH4,CDH11,CHRNA7,CRABP2,CRMP1,DRD2,DSCAM,EPYC,ECM2,EFNA2,EFNA3,EFNB3,EGFR,EGR2,EPHA7,EPHB1,EPHB2,EPHB3,FGF13,FN1,GAP43,GATA3,GFRA1,GFRA3,GJA1,GPM6A,NRG1,IFRD1,ITPKA,KIF5A,KIF5C,LMX1A,NEFH,NEFL,NFIB,NKX6-1,NPTX1,NRCAM,NRTN,NR4A2,OMD,PAK3,PAX2,ENPP2,PLXNA2,PRKCQ,PTCH1,PTPRM,NECTIN1,S100B,SGK1,SHOX2,SPTBN1,SYT4,CNTN2,TRPC5,TRPC6,EZR,WEE1,WNT7A,FZD3,NR4A3,R…
12_Member	GO Biological Processes	GO:0042330	taxis	-12.702	-9.88238	119/577	185,301,655,658,683,943,1002,1233,1236,1400,1524,1525,1588,1826,1839,1901,1907,1910,1943,1944,1949,1959,2045,2047,2048,2049,2185,2246,2255,2321,2596,2625,2674,2676,2829,2920,3071,3084,3164,3491,3569,3570,3576,3592,3603,3791,3798,3800,3815,3929,3958,4009,4233,4781,4856,4897,4902,5054,5144,5168,5288,5337,5362,5473,5587,5588,5727,5797,5818,6347,6351,6360,6368,6711,6900,7057,7060,7430,7976,8013,8061,…	AGTR1,ANXA1,BMP7,BMPR1B,BST1,TNFRSF8,CDH4,CCR4,CCR7,CRMP1,CX3CR1,CXADR,CYP19A1,DSCAM,HBEGF,S1PR1,EDN2,EDNRB,EFNA2,EFNA3,EFNB3,EGR2,EPHA7,EPHB1,EPHB2,EPHB3,PTK2B,FGF1,FGF10,FLT1,GAP43,GATA3,GFRA1,GFRA3,XCR1,CXCL2,NCKAP1L,NRG1,NR4A1,CYR61,IL6,IL6R,CXCL8,IL12A,IL16,KDR,KIF5A,KIF5C,KIT,LBP,LGALS3,LMX1A,MET,NFIB,NOV,NRCAM,NRTN,SERPINE1,PDE4D,ENPP2,PIK3C2G,PLD1,PLXNA2,PPBP,PRKD1,PRKCQ,PTCH1,PTPRM,NECTI…
12_Member	GO Biological Processes	GO:0048858	cell projection morphogenesis	-12.6287	-9.84686	125/619	348,655,658,815,886,943,960,1002,1009,1139,1382,1400,1813,1826,1833,1842,1943,1944,1949,1956,1959,2045,2047,2048,2049,2258,2335,2596,2625,2674,2676,2697,2823,3084,3475,3706,3798,3800,4009,4744,4747,4781,4825,4884,4897,4902,4929,4958,5063,5076,5168,5362,5588,5727,5797,5818,6285,6446,6474,6711,6860,6900,7224,7225,7430,7465,7476,7976,8013,8153,8482,8633,9024,9378,9423,10417,10570,10630,10631,10752,1…	APOE,BMP7,BMPR1B,CAMK2A,CCKAR,TNFRSF8,CD44,CDH4,CDH11,CHRNA7,CRABP2,CRMP1,DRD2,DSCAM,EPYC,ECM2,EFNA2,EFNA3,EFNB3,EGFR,EGR2,EPHA7,EPHB1,EPHB2,EPHB3,FGF13,FN1,GAP43,GATA3,GFRA1,GFRA3,GJA1,GPM6A,NRG1,IFRD1,ITPKA,KIF5A,KIF5C,LMX1A,NEFH,NEFL,NFIB,NKX6-1,NPTX1,NRCAM,NRTN,NR4A2,OMD,PAK3,PAX2,ENPP2,PLXNA2,PRKCQ,PTCH1,PTPRM,NECTIN1,S100B,SGK1,SHOX2,SPTBN1,SYT4,CNTN2,TRPC5,TRPC6,EZR,WEE1,WNT7A,FZD3,NR4A3,R…
12_Member	GO Biological Processes	GO:0048812	neuron projection morphogenesis	-12.398	-9.65391	122/603	348,655,658,815,886,943,1002,1009,1139,1382,1400,1813,1826,1833,1842,1943,1944,1949,1956,1959,2045,2047,2048,2049,2258,2335,2596,2625,2674,2676,2697,2823,3084,3475,3706,3798,3800,4009,4744,4747,4781,4825,4884,4897,4902,4929,4958,5063,5076,5362,5588,5727,5797,5818,6285,6446,6474,6711,6860,6900,7224,7225,7430,7465,7476,7976,8013,8153,8482,8633,9024,9378,9423,10417,10570,10631,10752,11081,22854,2287…	APOE,BMP7,BMPR1B,CAMK2A,CCKAR,TNFRSF8,CDH4,CDH11,CHRNA7,CRABP2,CRMP1,DRD2,DSCAM,EPYC,ECM2,EFNA2,EFNA3,EFNB3,EGFR,EGR2,EPHA7,EPHB1,EPHB2,EPHB3,FGF13,FN1,GAP43,GATA3,GFRA1,GFRA3,GJA1,GPM6A,NRG1,IFRD1,ITPKA,KIF5A,KIF5C,LMX1A,NEFH,NEFL,NFIB,NKX6-1,NPTX1,NRCAM,NRTN,NR4A2,OMD,PAK3,PAX2,PLXNA2,PRKCQ,PTCH1,PTPRM,NECTIN1,S100B,SGK1,SHOX2,SPTBN1,SYT4,CNTN2,TRPC5,TRPC6,EZR,WEE1,WNT7A,FZD3,NR4A3,RND2,SEMA7A,…
12_Member	GO Biological Processes	GO:0032990	cell part morphogenesis	-12.0112	-9.29064	126/638	348,581,655,658,815,886,943,960,1002,1009,1139,1382,1400,1813,1826,1833,1842,1943,1944,1949,1956,1959,2045,2047,2048,2049,2258,2335,2596,2625,2674,2676,2697,2823,3084,3475,3706,3798,3800,4009,4744,4747,4781,4825,4884,4897,4902,4929,4958,5063,5076,5168,5362,5588,5727,5797,5818,6285,6446,6474,6711,6860,6900,7224,7225,7430,7465,7476,7976,8013,8153,8482,8633,9024,9378,9423,10417,10570,10630,10631,107…	APOE,BAX,BMP7,BMPR1B,CAMK2A,CCKAR,TNFRSF8,CD44,CDH4,CDH11,CHRNA7,CRABP2,CRMP1,DRD2,DSCAM,EPYC,ECM2,EFNA2,EFNA3,EFNB3,EGFR,EGR2,EPHA7,EPHB1,EPHB2,EPHB3,FGF13,FN1,GAP43,GATA3,GFRA1,GFRA3,GJA1,GPM6A,NRG1,IFRD1,ITPKA,KIF5A,KIF5C,LMX1A,NEFH,NEFL,NFIB,NKX6-1,NPTX1,NRCAM,NRTN,NR4A2,OMD,PAK3,PAX2,ENPP2,PLXNA2,PRKCQ,PTCH1,PTPRM,NECTIN1,S100B,SGK1,SHOX2,SPTBN1,SYT4,CNTN2,TRPC5,TRPC6,EZR,WEE1,WNT7A,FZD3,NR4…
12_Member	GO Biological Processes	GO:0000904	cell morphogenesis involved in differentiation	-11.8026	-9.12469	131/677	348,655,658,815,886,943,1002,1009,1139,1382,1400,1813,1826,1833,1842,1943,1944,1949,1959,2045,2047,2048,2049,2258,2335,2596,2625,2674,2676,3037,3084,3475,3706,3798,3800,4009,4070,4233,4647,4653,4744,4747,4781,4825,4884,4897,4902,4929,4958,5063,5076,5362,5588,5727,5797,5818,5881,6285,6474,6711,6768,6781,6886,6900,7010,7224,7225,7430,7476,7976,8013,8153,8482,8633,9024,9378,9423,9750,10319,10417,106…	APOE,BMP7,BMPR1B,CAMK2A,CCKAR,TNFRSF8,CDH4,CDH11,CHRNA7,CRABP2,CRMP1,DRD2,DSCAM,EPYC,ECM2,EFNA2,EFNA3,EFNB3,EGR2,EPHA7,EPHB1,EPHB2,EPHB3,FGF13,FN1,GAP43,GATA3,GFRA1,GFRA3,HAS2,NRG1,IFRD1,ITPKA,KIF5A,KIF5C,LMX1A,TACSTD2,MET,MYO7A,MYOC,NEFH,NEFL,NFIB,NKX6-1,NPTX1,NRCAM,NRTN,NR4A2,OMD,PAK3,PAX2,PLXNA2,PRKCQ,PTCH1,PTPRM,NECTIN1,RAC3,S100B,SHOX2,SPTBN1,ST14,STC1,TAL1,CNTN2,TEK,TRPC5,TRPC6,EZR,WNT7A,FZ…
12_Member	GO Biological Processes	GO:0048667	cell morphogenesis involved in neuron differentiation	-11.5746	-8.92747	111/544	348,655,658,815,886,943,1002,1009,1139,1382,1400,1813,1826,1833,1842,1943,1944,1949,1959,2045,2047,2048,2049,2258,2335,2596,2625,2674,2676,3084,3475,3706,3798,3800,4009,4647,4744,4747,4781,4825,4884,4897,4902,4929,4958,5063,5076,5362,5588,5727,5797,5818,6285,6474,6711,6900,7224,7225,7430,7476,7976,8013,8153,8482,8633,9024,9378,9423,9750,10417,10752,11081,22854,22871,22891,23242,23303,23542,23767,…	APOE,BMP7,BMPR1B,CAMK2A,CCKAR,TNFRSF8,CDH4,CDH11,CHRNA7,CRABP2,CRMP1,DRD2,DSCAM,EPYC,ECM2,EFNA2,EFNA3,EFNB3,EGR2,EPHA7,EPHB1,EPHB2,EPHB3,FGF13,FN1,GAP43,GATA3,GFRA1,GFRA3,NRG1,IFRD1,ITPKA,KIF5A,KIF5C,LMX1A,MYO7A,NEFH,NEFL,NFIB,NKX6-1,NPTX1,NRCAM,NRTN,NR4A2,OMD,PAK3,PAX2,PLXNA2,PRKCQ,PTCH1,PTPRM,NECTIN1,S100B,SHOX2,SPTBN1,CNTN2,TRPC5,TRPC6,EZR,WNT7A,FZD3,NR4A3,RND2,SEMA7A,UNC5C,BRSK2,NRXN1,NTN1,RI…
12_Member	GO Biological Processes	GO:0007409	axonogenesis	-11.3155	-8.68724	95/442	348,655,658,886,943,1002,1009,1382,1400,1813,1826,1833,1842,1943,1944,1949,1959,2045,2047,2048,2049,2258,2335,2596,2625,2674,2676,3084,3475,3798,3800,4009,4744,4747,4781,4825,4884,4897,4902,4929,4958,5063,5076,5362,5588,5727,5797,5818,6285,6474,6711,6900,7224,7430,7476,7976,8013,8153,8482,8633,9024,9378,9423,10417,10752,11081,22854,23242,23303,23767,51330,51393,53358,54674,57216,57497,57556,57622…	APOE,BMP7,BMPR1B,CCKAR,TNFRSF8,CDH4,CDH11,CRABP2,CRMP1,DRD2,DSCAM,EPYC,ECM2,EFNA2,EFNA3,EFNB3,EGR2,EPHA7,EPHB1,EPHB2,EPHB3,FGF13,FN1,GAP43,GATA3,GFRA1,GFRA3,NRG1,IFRD1,KIF5A,KIF5C,LMX1A,NEFH,NEFL,NFIB,NKX6-1,NPTX1,NRCAM,NRTN,NR4A2,OMD,PAK3,PAX2,PLXNA2,PRKCQ,PTCH1,PTPRM,NECTIN1,S100B,SHOX2,SPTBN1,CNTN2,TRPC5,EZR,WNT7A,FZD3,NR4A3,RND2,SEMA7A,UNC5C,BRSK2,NRXN1,NTN1,SPON2,CHL1,KERA,NTNG1,COBL,KIF13B,…
12_Member	GO Biological Processes	GO:0061564	axon development	-11.2952	-8.67609	101/482	347,348,655,658,886,943,1002,1009,1268,1382,1400,1813,1826,1833,1842,1943,1944,1949,1959,2045,2047,2048,2049,2258,2335,2596,2625,2674,2676,3084,3475,3725,3798,3800,4009,4685,4744,4747,4781,4825,4884,4897,4902,4929,4958,5063,5076,5354,5362,5588,5727,5797,5818,6285,6474,6711,6900,7224,7430,7476,7976,8013,8153,8482,8633,9024,9314,9378,9423,10417,10752,11081,22854,23242,23303,23767,51330,51393,53358,…	APOD,APOE,BMP7,BMPR1B,CCKAR,TNFRSF8,CDH4,CDH11,CNR1,CRABP2,CRMP1,DRD2,DSCAM,EPYC,ECM2,EFNA2,EFNA3,EFNB3,EGR2,EPHA7,EPHB1,EPHB2,EPHB3,FGF13,FN1,GAP43,GATA3,GFRA1,GFRA3,NRG1,IFRD1,JUN,KIF5A,KIF5C,LMX1A,NCAM2,NEFH,NEFL,NFIB,NKX6-1,NPTX1,NRCAM,NRTN,NR4A2,OMD,PAK3,PAX2,PLP1,PLXNA2,PRKCQ,PTCH1,PTPRM,NECTIN1,S100B,SHOX2,SPTBN1,CNTN2,TRPC5,EZR,WNT7A,FZD3,NR4A3,RND2,SEMA7A,UNC5C,BRSK2,KLF4,NRXN1,NTN1,SPON…
12_Member	GO Biological Processes	GO:0097485	neuron projection guidance	-7.31016	-5.25284	52/229	655,658,943,1002,1400,1826,1943,1944,1949,1959,2045,2047,2048,2049,2596,2625,2674,2676,3798,3800,4009,4781,4897,4902,5362,5588,5727,5797,5818,6711,6900,7430,7976,8013,8633,9378,9423,10417,10570,10752,23767,53358,57216,57556,59277,85358,91584,137970,219699,220164,347733,374946	BMP7,BMPR1B,TNFRSF8,CDH4,CRMP1,DSCAM,EFNA2,EFNA3,EFNB3,EGR2,EPHA7,EPHB1,EPHB2,EPHB3,GAP43,GATA3,GFRA1,GFRA3,KIF5A,KIF5C,LMX1A,NFIB,NRCAM,NRTN,PLXNA2,PRKCQ,PTCH1,PTPRM,NECTIN1,SPTBN1,CNTN2,EZR,FZD3,NR4A3,UNC5C,NRXN1,NTN1,SPON2,DPYSL4,CHL1,FLRT3,SHC3,VANGL2,SEMA6A,NTN4,SHANK3,PLXNA4,UNC5D,UNC5B,DOK6,TUBB2B,DRAXIN
12_Member	GO Biological Processes	GO:0007411	axon guidance	-7.02637	-5.00932	51/227	655,658,943,1002,1400,1826,1943,1944,1949,1959,2045,2047,2048,2049,2596,2625,2674,2676,3798,3800,4009,4781,4897,4902,5362,5588,5727,5797,5818,6711,6900,7430,7976,8013,8633,9378,9423,10417,10752,23767,53358,57216,57556,59277,85358,91584,137970,219699,220164,347733,374946	BMP7,BMPR1B,TNFRSF8,CDH4,CRMP1,DSCAM,EFNA2,EFNA3,EFNB3,EGR2,EPHA7,EPHB1,EPHB2,EPHB3,GAP43,GATA3,GFRA1,GFRA3,KIF5A,KIF5C,LMX1A,NFIB,NRCAM,NRTN,PLXNA2,PRKCQ,PTCH1,PTPRM,NECTIN1,SPTBN1,CNTN2,EZR,FZD3,NR4A3,UNC5C,NRXN1,NTN1,SPON2,CHL1,FLRT3,SHC3,VANGL2,SEMA6A,NTN4,SHANK3,PLXNA4,UNC5D,UNC5B,DOK6,TUBB2B,DRAXIN
13_Summary	GO Biological Processes	GO:0043269	regulation of ion transport	-12.6914	-9.88238	124/611	134,154,183,348,476,481,483,486,581,610,773,775,777,784,799,815,844,845,1193,1268,1272,1393,1612,1813,2048,2185,2257,2697,2745,2824,2946,3351,3383,3603,3737,3738,3741,3746,3754,3755,3756,3761,3763,3767,3772,3778,3781,3786,3952,3958,4318,4842,4923,5024,5144,5187,5243,5311,5593,5743,6327,6331,6332,6347,6351,6623,6769,6781,6844,6860,6865,7057,7200,7225,7349,8600,8864,8973,9071,9104,9196,9254,10008,1…	ADORA1,ADRB2,AGT,APOE,ATP1A1,ATP1B1,ATP1B3,FXYD2,BAX,HCN2,CACNA1A,CACNA1C,CACNA1E,CACNB3,CALCR,CAMK2A,CASQ1,CASQ2,CLIC2,CNR1,CNTN1,CRHBP,DAPK1,DRD2,EPHB2,PTK2B,FGF12,GJA1,GLRX,GPM6B,GSTM2,HTR1B,ICAM1,IL16,KCNA2,KCNA3,KCNA5,KCNC1,KCNF1,KCNG1,KCNH1,KCNJ4,KCNJ6,KCNJ11,KCNJ15,KCNMA1,KCNN2,KCNQ3,LEP,LGALS3,MMP9,NOS1,NTSR1,P2RX3,PDE4D,PER1,ABCB1,PKD2,PRKG2,PTGS2,SCN2B,SCN5A,SCN7A,CCL2,CCL4,SNCG,STAC,ST…
13_Member	GO Biological Processes	GO:0043269	regulation of ion transport	-12.6914	-9.88238	124/611	134,154,183,348,476,481,483,486,581,610,773,775,777,784,799,815,844,845,1193,1268,1272,1393,1612,1813,2048,2185,2257,2697,2745,2824,2946,3351,3383,3603,3737,3738,3741,3746,3754,3755,3756,3761,3763,3767,3772,3778,3781,3786,3952,3958,4318,4842,4923,5024,5144,5187,5243,5311,5593,5743,6327,6331,6332,6347,6351,6623,6769,6781,6844,6860,6865,7057,7200,7225,7349,8600,8864,8973,9071,9104,9196,9254,10008,1…	ADORA1,ADRB2,AGT,APOE,ATP1A1,ATP1B1,ATP1B3,FXYD2,BAX,HCN2,CACNA1A,CACNA1C,CACNA1E,CACNB3,CALCR,CAMK2A,CASQ1,CASQ2,CLIC2,CNR1,CNTN1,CRHBP,DAPK1,DRD2,EPHB2,PTK2B,FGF12,GJA1,GLRX,GPM6B,GSTM2,HTR1B,ICAM1,IL16,KCNA2,KCNA3,KCNA5,KCNC1,KCNF1,KCNG1,KCNH1,KCNJ4,KCNJ6,KCNJ11,KCNJ15,KCNMA1,KCNN2,KCNQ3,LEP,LGALS3,MMP9,NOS1,NTSR1,P2RX3,PDE4D,PER1,ABCB1,PKD2,PRKG2,PTGS2,SCN2B,SCN5A,SCN7A,CCL2,CCL4,SNCG,STAC,ST…
13_Member	GO Biological Processes	GO:0034765	regulation of ion transmembrane transport	-9.72119	-7.30733	90/437	154,183,481,483,486,581,610,773,775,777,784,799,844,845,1193,1393,1612,1813,2048,2185,2257,2697,2745,2946,3737,3738,3741,3746,3754,3755,3756,3761,3763,3767,3772,3778,3781,3786,4318,4842,4923,5144,5243,5311,6327,6331,6332,6769,6844,7057,7225,8864,9104,9196,9254,10008,10021,10268,22871,23542,26251,27075,27091,27092,29850,30845,50944,53405,53822,54997,56704,57214,57338,57628,57817,59284,60598,79400,…	ADRB2,AGT,ATP1B1,ATP1B3,FXYD2,BAX,HCN2,CACNA1A,CACNA1C,CACNA1E,CACNB3,CALCR,CASQ1,CASQ2,CLIC2,CRHBP,DAPK1,DRD2,EPHB2,PTK2B,FGF12,GJA1,GLRX,GSTM2,KCNA2,KCNA3,KCNA5,KCNC1,KCNF1,KCNG1,KCNH1,KCNJ4,KCNJ6,KCNJ11,KCNJ15,KCNMA1,KCNN2,KCNQ3,MMP9,NOS1,NTSR1,PDE4D,ABCB1,PKD2,SCN2B,SCN5A,SCN7A,STAC,VAMP2,THBS1,TRPC6,PER2,RGN,KCNAB3,CACNA2D2,KCNE3,HCN4,RAMP3,NLGN1,MAPK8IP2,KCNG2,TSPAN13,CACNG5,CACNG4,TRPM5,EH…
13_Member	GO Biological Processes	GO:0034762	regulation of transmembrane transport	-8.17296	-5.95958	97/517	154,183,481,483,486,581,610,773,775,777,784,799,844,845,1193,1393,1612,1813,2048,2185,2257,2697,2745,2946,3667,3737,3738,3741,3746,3754,3755,3756,3761,3763,3767,3772,3778,3781,3786,3952,4318,4842,4923,5144,5243,5311,6327,6331,6332,6769,6844,7057,7225,8013,8864,9104,9196,9254,10008,10021,10268,22871,23542,26251,27075,27091,27092,29850,30845,50944,51422,53405,53822,54997,56704,57214,57338,57628,578…	ADRB2,AGT,ATP1B1,ATP1B3,FXYD2,BAX,HCN2,CACNA1A,CACNA1C,CACNA1E,CACNB3,CALCR,CASQ1,CASQ2,CLIC2,CRHBP,DAPK1,DRD2,EPHB2,PTK2B,FGF12,GJA1,GLRX,GSTM2,IRS1,KCNA2,KCNA3,KCNA5,KCNC1,KCNF1,KCNG1,KCNH1,KCNJ4,KCNJ6,KCNJ11,KCNJ15,KCNMA1,KCNN2,KCNQ3,LEP,MMP9,NOS1,NTSR1,PDE4D,ABCB1,PKD2,SCN2B,SCN5A,SCN7A,STAC,VAMP2,THBS1,TRPC6,NR4A3,PER2,RGN,KCNAB3,CACNA2D2,KCNE3,HCN4,RAMP3,NLGN1,MAPK8IP2,KCNG2,TSPAN13,CACNG5,…
13_Member	GO Biological Processes	GO:0032409	regulation of transporter activity	-7.04259	-5.01639	54/246	154,481,483,486,784,844,845,1193,1393,1612,1813,2048,2185,2257,2697,2745,2946,3746,3755,3767,4318,4842,4923,5144,5243,5311,5444,5468,6327,6446,6769,6844,7225,9104,10008,22871,23542,27091,27092,30845,50944,53822,54997,56704,57338,59284,84502,85358,130497,219527,255057,255738,285966,338440	ADRB2,ATP1B1,ATP1B3,FXYD2,CACNB3,CASQ1,CASQ2,CLIC2,CRHBP,DAPK1,DRD2,EPHB2,PTK2B,FGF12,GJA1,GLRX,GSTM2,KCNC1,KCNG1,KCNJ11,MMP9,NOS1,NTSR1,PDE4D,ABCB1,PKD2,PON1,PPARG,SCN2B,SGK1,STAC,VAMP2,TRPC6,RGN,KCNE3,NLGN1,MAPK8IP2,CACNG5,CACNG4,EHD3,SHANK1,FXYD7,TESC,JPH1,JPH3,CACNG7,JPH4,SHANK3,OSR1,LRRC55,CBARP,PCSK9,TCAF2,ANO9
13_Member	GO Biological Processes	GO:0010959	regulation of metal ion transport	-6.92935	-4.93434	70/355	134,154,183,476,481,483,486,581,775,784,799,815,844,845,1193,1272,1813,2185,2257,2697,2745,2946,3383,3603,3741,3746,3755,3781,3958,4842,4923,5024,5144,5187,5311,5743,6327,6331,6347,6351,6769,6781,6844,7225,7349,9104,10008,10268,10859,27075,30845,51393,53822,54997,55532,56704,57214,57338,57628,57817,79570,84502,128414,130497,154215,196541,219527,255057,255738,283229	ADORA1,ADRB2,AGT,ATP1A1,ATP1B1,ATP1B3,FXYD2,BAX,CACNA1C,CACNB3,CALCR,CAMK2A,CASQ1,CASQ2,CLIC2,CNTN1,DRD2,PTK2B,FGF12,GJA1,GLRX,GSTM2,ICAM1,IL16,KCNA5,KCNC1,KCNG1,KCNN2,LGALS3,NOS1,NTSR1,P2RX3,PDE4D,PER1,PKD2,PTGS2,SCN2B,SCN5A,CCL2,CCL4,STAC,STC1,VAMP2,TRPC6,UCN,RGN,KCNE3,RAMP3,LILRB1,TSPAN13,EHD3,TRPV2,FXYD7,TESC,SLC30A10,JPH1,CEMIP,JPH3,DPP10,HAMP,NKAIN1,JPH4,NKAIN4,OSR1,NKAIN2,METTL21C,LRRC55,C…
13_Member	GO Biological Processes	GO:0022898	regulation of transmembrane transporter activity	-6.77268	-4.80071	51/231	154,481,483,486,784,844,845,1193,1393,1612,1813,2048,2185,2257,2697,2745,2946,3746,3755,3767,4318,4842,4923,5144,5243,5311,6327,6769,6844,7225,9104,10008,22871,23542,27091,27092,30845,50944,53822,54997,56704,57338,59284,84502,85358,130497,219527,255057,255738,285966,338440	ADRB2,ATP1B1,ATP1B3,FXYD2,CACNB3,CASQ1,CASQ2,CLIC2,CRHBP,DAPK1,DRD2,EPHB2,PTK2B,FGF12,GJA1,GLRX,GSTM2,KCNC1,KCNG1,KCNJ11,MMP9,NOS1,NTSR1,PDE4D,ABCB1,PKD2,SCN2B,STAC,VAMP2,TRPC6,RGN,KCNE3,NLGN1,MAPK8IP2,CACNG5,CACNG4,EHD3,SHANK1,FXYD7,TESC,JPH1,JPH3,CACNG7,JPH4,SHANK3,OSR1,LRRC55,CBARP,PCSK9,TCAF2,ANO9
13_Member	GO Biological Processes	GO:0032412	regulation of ion transmembrane transporter activity	-6.74582	-4.7779	50/225	154,481,483,486,784,844,845,1193,1393,1612,1813,2048,2185,2257,2745,2946,3746,3755,3767,4318,4842,4923,5144,5243,5311,6327,6769,6844,7225,9104,10008,22871,23542,27091,27092,30845,50944,53822,54997,56704,57338,59284,84502,85358,130497,219527,255057,255738,285966,338440	ADRB2,ATP1B1,ATP1B3,FXYD2,CACNB3,CASQ1,CASQ2,CLIC2,CRHBP,DAPK1,DRD2,EPHB2,PTK2B,FGF12,GLRX,GSTM2,KCNC1,KCNG1,KCNJ11,MMP9,NOS1,NTSR1,PDE4D,ABCB1,PKD2,SCN2B,STAC,VAMP2,TRPC6,RGN,KCNE3,NLGN1,MAPK8IP2,CACNG5,CACNG4,EHD3,SHANK1,FXYD7,TESC,JPH1,JPH3,CACNG7,JPH4,SHANK3,OSR1,LRRC55,CBARP,PCSK9,TCAF2,ANO9
13_Member	GO Biological Processes	GO:1904062	regulation of cation transmembrane transport	-6.15948	-4.28072	59/295	154,183,481,483,486,581,775,784,799,844,845,1193,1393,1612,1813,2048,2185,2257,2745,2946,3746,3755,3767,3781,4318,4842,4923,5144,5311,6327,6331,6769,6844,9104,10008,10268,22871,23542,27075,27091,27092,30845,50944,53822,54997,56704,57214,57338,57628,57817,59284,79400,84502,85358,130497,196541,219527,255057,255738	ADRB2,AGT,ATP1B1,ATP1B3,FXYD2,BAX,CACNA1C,CACNB3,CALCR,CASQ1,CASQ2,CLIC2,CRHBP,DAPK1,DRD2,EPHB2,PTK2B,FGF12,GLRX,GSTM2,KCNC1,KCNG1,KCNJ11,KCNN2,MMP9,NOS1,NTSR1,PDE4D,PKD2,SCN2B,SCN5A,STAC,VAMP2,RGN,KCNE3,RAMP3,NLGN1,MAPK8IP2,TSPAN13,CACNG5,CACNG4,EHD3,SHANK1,FXYD7,TESC,JPH1,CEMIP,JPH3,DPP10,HAMP,CACNG7,NOX5,JPH4,SHANK3,OSR1,METTL21C,LRRC55,CBARP,PCSK9
13_Member	GO Biological Processes	GO:2001257	regulation of cation channel activity	-5.58088	-3.79374	36/154	154,784,844,845,1193,1393,1612,1813,2048,2185,2257,2946,3746,3755,3767,4318,4842,4923,5144,5311,6769,6844,10008,22871,23542,27091,27092,30845,50944,56704,57338,59284,84502,85358,219527,255057	ADRB2,CACNB3,CASQ1,CASQ2,CLIC2,CRHBP,DAPK1,DRD2,EPHB2,PTK2B,FGF12,GSTM2,KCNC1,KCNG1,KCNJ11,MMP9,NOS1,NTSR1,PDE4D,PKD2,STAC,VAMP2,KCNE3,NLGN1,MAPK8IP2,CACNG5,CACNG4,EHD3,SHANK1,JPH1,JPH3,CACNG7,JPH4,SHANK3,LRRC55,CBARP
13_Member	GO Biological Processes	GO:0043270	positive regulation of ion transport	-4.14234	-2.58256	45/240	134,154,183,348,481,483,581,799,815,844,1272,1813,2048,2257,2745,2946,3746,3767,3952,3958,4842,4923,5024,5243,5311,6331,6347,6351,6769,6781,6860,6865,7200,7225,7349,8600,9104,10008,10268,30845,51393,54997,57214,85358,219527	ADORA1,ADRB2,AGT,APOE,ATP1B1,ATP1B3,BAX,CALCR,CAMK2A,CASQ1,CNTN1,DRD2,EPHB2,FGF12,GLRX,GSTM2,KCNC1,KCNJ11,LEP,LGALS3,NOS1,NTSR1,P2RX3,ABCB1,PKD2,SCN5A,CCL2,CCL4,STAC,STC1,SYT4,TACR2,TRH,TRPC6,UCN,TNFSF11,RGN,KCNE3,RAMP3,EHD3,TRPV2,TESC,CEMIP,SHANK3,LRRC55
13_Member	GO Biological Processes	GO:0051924	regulation of calcium ion transport	-4.0924	-2.54563	43/227	183,481,581,775,784,799,815,844,845,1193,1813,2185,2697,2946,3383,3603,3958,4842,4923,5024,5144,5311,5743,6347,6351,6769,6781,7225,7349,9104,10008,10268,10859,27075,30845,51393,56704,57214,57338,84502,196541,255057,283229	AGT,ATP1B1,BAX,CACNA1C,CACNB3,CALCR,CAMK2A,CASQ1,CASQ2,CLIC2,DRD2,PTK2B,GJA1,GSTM2,ICAM1,IL16,LGALS3,NOS1,NTSR1,P2RX3,PDE4D,PKD2,PTGS2,CCL2,CCL4,STAC,STC1,TRPC6,UCN,RGN,KCNE3,RAMP3,LILRB1,TSPAN13,EHD3,TRPV2,JPH1,CEMIP,JPH3,JPH4,METTL21C,CBARP,CRACR2B
13_Member	GO Biological Processes	GO:0032411	positive regulation of transporter activity	-3.52917	-2.0708	22/96	154,481,483,844,2048,2745,2946,3746,3767,4923,5243,5311,5444,6446,6769,7225,9104,10008,30845,54997,85358,219527	ADRB2,ATP1B1,ATP1B3,CASQ1,EPHB2,GLRX,GSTM2,KCNC1,KCNJ11,NTSR1,ABCB1,PKD2,PON1,SGK1,STAC,TRPC6,RGN,KCNE3,EHD3,TESC,SHANK3,LRRC55
13_Member	GO Biological Processes	GO:0032414	positive regulation of ion transmembrane transporter activity	-3.35063	-1.93337	20/86	154,481,483,844,2048,2745,2946,3746,3767,4923,5243,5311,6769,7225,9104,10008,30845,54997,85358,219527	ADRB2,ATP1B1,ATP1B3,CASQ1,EPHB2,GLRX,GSTM2,KCNC1,KCNJ11,NTSR1,ABCB1,PKD2,STAC,TRPC6,RGN,KCNE3,EHD3,TESC,SHANK3,LRRC55
13_Member	GO Biological Processes	GO:0034767	positive regulation of ion transmembrane transport	-2.77748	-1.50202	26/136	154,183,481,483,581,799,844,2048,2745,2946,3746,3767,4842,4923,5243,5311,6769,7225,9104,10008,10268,30845,54997,57214,85358,219527	ADRB2,AGT,ATP1B1,ATP1B3,BAX,CALCR,CASQ1,EPHB2,GLRX,GSTM2,KCNC1,KCNJ11,NOS1,NTSR1,ABCB1,PKD2,STAC,TRPC6,RGN,KCNE3,RAMP3,EHD3,TESC,CEMIP,SHANK3,LRRC55
13_Member	GO Biological Processes	GO:1904064	positive regulation of cation transmembrane transport	-2.58679	-1.36035	24/126	154,183,481,483,581,799,844,2048,2745,2946,3746,3767,4842,4923,5311,6769,9104,10008,10268,30845,54997,57214,85358,219527	ADRB2,AGT,ATP1B1,ATP1B3,BAX,CALCR,CASQ1,EPHB2,GLRX,GSTM2,KCNC1,KCNJ11,NOS1,NTSR1,PKD2,STAC,RGN,KCNE3,RAMP3,EHD3,TESC,CEMIP,SHANK3,LRRC55
13_Member	GO Biological Processes	GO:0051928	positive regulation of calcium ion transport	-2.44325	-1.24704	21/108	481,581,799,815,844,2946,3958,4923,5024,5311,6347,6351,6781,7225,7349,9104,10008,10268,30845,51393,57214	ATP1B1,BAX,CALCR,CAMK2A,CASQ1,GSTM2,LGALS3,NTSR1,P2RX3,PKD2,CCL2,CCL4,STC1,TRPC6,UCN,RGN,KCNE3,RAMP3,EHD3,TRPV2,CEMIP
13_Member	GO Biological Processes	GO:2001259	positive regulation of cation channel activity	-2.22783	-1.09124	13/58	154,844,2048,2946,3746,3767,4923,5311,6769,10008,30845,85358,219527	ADRB2,CASQ1,EPHB2,GSTM2,KCNC1,KCNJ11,NTSR1,PKD2,STAC,KCNE3,EHD3,SHANK3,LRRC55
14_Summary	Reactome Gene Sets	R-HSA-5334118	DNA methylation	-12.6399	-9.84686	30/65	3012,3018,8294,8331,8339,8340,8341,8342,8343,8344,8345,8346,8348,8350,8352,8353,8354,8355,8356,8357,8358,8359,8360,8361,8362,8363,8968,8970,29128,653604,713,715,716,730,958,1511,2209,2214,2903,8329,8336,8969,55506,85235,1029,1030,1051,2353,3569,3576,3725,8900,1869,4217,5606,8535,57332,84733,864,4609,56154,5588,7057,8013,902,1959,3198,3213,3221,9935,1813,2354,2791,4128,6571,7054,9586,53358,59345,3…	HIST1H2AE,HIST1H2BB,HIST1H4I,HIST1H2AJ,HIST1H2BG,HIST1H2BL,HIST1H2BN,HIST1H2BM,HIST1H2BF,HIST1H2BE,HIST1H2BH,HIST1H2BI,HIST1H2BO,HIST1H3A,HIST1H3C,HIST1H3E,HIST1H3I,HIST1H3G,HIST1H3J,HIST1H3H,HIST1H3B,HIST1H4A,HIST1H4D,HIST1H4F,HIST1H4K,HIST1H4J,HIST1H3F,HIST1H2BJ,UHRF1,HIST2H3D,C1QB,C1R,C1S,C7,CD40,CTSG,FCGR1A,FCGR3A,GRIN2A,HIST1H2AI,HIST1H2AM,HIST1H2AG,H2AFY2,HIST1H2AH,CDKN2A,CDKN2B,CEBPB,FOS,I…
14_Member	Reactome Gene Sets	R-HSA-5334118	DNA methylation	-12.6399	-9.84686	30/65	3012,3018,8294,8331,8339,8340,8341,8342,8343,8344,8345,8346,8348,8350,8352,8353,8354,8355,8356,8357,8358,8359,8360,8361,8362,8363,8968,8970,29128,653604	HIST1H2AE,HIST1H2BB,HIST1H4I,HIST1H2AJ,HIST1H2BG,HIST1H2BL,HIST1H2BN,HIST1H2BM,HIST1H2BF,HIST1H2BE,HIST1H2BH,HIST1H2BI,HIST1H2BO,HIST1H3A,HIST1H3C,HIST1H3E,HIST1H3I,HIST1H3G,HIST1H3J,HIST1H3H,HIST1H3B,HIST1H4A,HIST1H4D,HIST1H4F,HIST1H4K,HIST1H4J,HIST1H3F,HIST1H2BJ,UHRF1,HIST2H3D
14_Member	Reactome Gene Sets	R-HSA-73728	RNA Polymerase I Promoter Opening	-12.2044	-9.47223	29/63	3012,3018,8294,8331,8339,8340,8341,8342,8343,8344,8345,8346,8348,8350,8352,8353,8354,8355,8356,8357,8358,8359,8360,8361,8362,8363,8968,8970,653604	HIST1H2AE,HIST1H2BB,HIST1H4I,HIST1H2AJ,HIST1H2BG,HIST1H2BL,HIST1H2BN,HIST1H2BM,HIST1H2BF,HIST1H2BE,HIST1H2BH,HIST1H2BI,HIST1H2BO,HIST1H3A,HIST1H3C,HIST1H3E,HIST1H3I,HIST1H3G,HIST1H3J,HIST1H3H,HIST1H3B,HIST1H4A,HIST1H4D,HIST1H4F,HIST1H4K,HIST1H4J,HIST1H3F,HIST1H2BJ,HIST2H3D
14_Member	Reactome Gene Sets	R-HSA-5625886	Activated PKN1 stimulates transcription of AR (androgen receptor) regulated genes KLK2 and KLK3	-11.3698	-8.73225	29/67	3012,3018,8294,8331,8339,8340,8341,8342,8343,8344,8345,8346,8348,8350,8352,8353,8354,8355,8356,8357,8358,8359,8360,8361,8362,8363,8968,8970,653604	HIST1H2AE,HIST1H2BB,HIST1H4I,HIST1H2AJ,HIST1H2BG,HIST1H2BL,HIST1H2BN,HIST1H2BM,HIST1H2BF,HIST1H2BE,HIST1H2BH,HIST1H2BI,HIST1H2BO,HIST1H3A,HIST1H3C,HIST1H3E,HIST1H3I,HIST1H3G,HIST1H3J,HIST1H3H,HIST1H3B,HIST1H4A,HIST1H4D,HIST1H4F,HIST1H4K,HIST1H4J,HIST1H3F,HIST1H2BJ,HIST2H3D
14_Member	KEGG Pathway	hsa05322	Systemic lupus erythematosus	-11.2684	-8.66704	43/133	713,715,716,730,958,1511,2209,2214,2903,3012,3018,8294,8329,8331,8336,8339,8340,8341,8342,8343,8344,8345,8346,8348,8350,8352,8353,8354,8355,8356,8357,8358,8359,8360,8361,8362,8363,8968,8969,8970,55506,85235,653604	C1QB,C1R,C1S,C7,CD40,CTSG,FCGR1A,FCGR3A,GRIN2A,HIST1H2AE,HIST1H2BB,HIST1H4I,HIST1H2AI,HIST1H2AJ,HIST1H2AM,HIST1H2BG,HIST1H2BL,HIST1H2BN,HIST1H2BM,HIST1H2BF,HIST1H2BE,HIST1H2BH,HIST1H2BI,HIST1H2BO,HIST1H3A,HIST1H3C,HIST1H3E,HIST1H3I,HIST1H3G,HIST1H3J,HIST1H3H,HIST1H3B,HIST1H4A,HIST1H4D,HIST1H4F,HIST1H4K,HIST1H4J,HIST1H3F,HIST1H2AG,HIST1H2BJ,H2AFY2,HIST1H2AH,HIST2H3D
14_Member	Reactome Gene Sets	R-HSA-427359	SIRT1 negatively regulates rRNA expression	-11.1738	-8.58949	29/68	3012,3018,8294,8331,8339,8340,8341,8342,8343,8344,8345,8346,8348,8350,8352,8353,8354,8355,8356,8357,8358,8359,8360,8361,8362,8363,8968,8970,653604	HIST1H2AE,HIST1H2BB,HIST1H4I,HIST1H2AJ,HIST1H2BG,HIST1H2BL,HIST1H2BN,HIST1H2BM,HIST1H2BF,HIST1H2BE,HIST1H2BH,HIST1H2BI,HIST1H2BO,HIST1H3A,HIST1H3C,HIST1H3E,HIST1H3I,HIST1H3G,HIST1H3J,HIST1H3H,HIST1H3B,HIST1H4A,HIST1H4D,HIST1H4F,HIST1H4K,HIST1H4J,HIST1H3F,HIST1H2BJ,HIST2H3D
14_Member	Reactome Gene Sets	R-HSA-2559582	Senescence-Associated Secretory Phenotype (SASP)	-10.3602	-7.83802	37/110	1029,1030,1051,2353,3012,3018,3569,3576,3725,8294,8331,8339,8340,8341,8342,8343,8344,8345,8346,8348,8350,8352,8353,8354,8355,8356,8357,8358,8359,8360,8361,8362,8363,8900,8968,8970,653604	CDKN2A,CDKN2B,CEBPB,FOS,HIST1H2AE,HIST1H2BB,IL6,CXCL8,JUN,HIST1H4I,HIST1H2AJ,HIST1H2BG,HIST1H2BL,HIST1H2BN,HIST1H2BM,HIST1H2BF,HIST1H2BE,HIST1H2BH,HIST1H2BI,HIST1H2BO,HIST1H3A,HIST1H3C,HIST1H3E,HIST1H3I,HIST1H3G,HIST1H3J,HIST1H3H,HIST1H3B,HIST1H4A,HIST1H4D,HIST1H4F,HIST1H4K,HIST1H4J,CCNA1,HIST1H3F,HIST1H2BJ,HIST2H3D
14_Member	Reactome Gene Sets	R-HSA-212300	PRC2 methylates histones and DNA	-10.2601	-7.7591	29/73	3012,3018,8294,8331,8339,8340,8341,8342,8343,8344,8345,8346,8348,8350,8352,8353,8354,8355,8356,8357,8358,8359,8360,8361,8362,8363,8968,8970,653604	HIST1H2AE,HIST1H2BB,HIST1H4I,HIST1H2AJ,HIST1H2BG,HIST1H2BL,HIST1H2BN,HIST1H2BM,HIST1H2BF,HIST1H2BE,HIST1H2BH,HIST1H2BI,HIST1H2BO,HIST1H3A,HIST1H3C,HIST1H3E,HIST1H3I,HIST1H3G,HIST1H3J,HIST1H3H,HIST1H3B,HIST1H4A,HIST1H4D,HIST1H4F,HIST1H4K,HIST1H4J,HIST1H3F,HIST1H2BJ,HIST2H3D
14_Member	Reactome Gene Sets	R-HSA-2299718	Condensation of Prophase Chromosomes	-10.0895	-7.62165	29/74	3012,3018,8294,8331,8339,8340,8341,8342,8343,8344,8345,8346,8348,8350,8352,8353,8354,8355,8356,8357,8358,8359,8360,8361,8362,8363,8968,8970,653604	HIST1H2AE,HIST1H2BB,HIST1H4I,HIST1H2AJ,HIST1H2BG,HIST1H2BL,HIST1H2BN,HIST1H2BM,HIST1H2BF,HIST1H2BE,HIST1H2BH,HIST1H2BI,HIST1H2BO,HIST1H3A,HIST1H3C,HIST1H3E,HIST1H3I,HIST1H3G,HIST1H3J,HIST1H3H,HIST1H3B,HIST1H4A,HIST1H4D,HIST1H4F,HIST1H4K,HIST1H4J,HIST1H3F,HIST1H2BJ,HIST2H3D
14_Member	Reactome Gene Sets	R-HSA-3214815	HDACs deacetylate histones	-9.87545	-7.44433	33/94	3012,3018,8294,8329,8331,8336,8339,8340,8341,8342,8343,8344,8345,8346,8348,8350,8352,8353,8354,8355,8356,8357,8358,8359,8360,8361,8362,8363,8968,8969,8970,85235,653604	HIST1H2AE,HIST1H2BB,HIST1H4I,HIST1H2AI,HIST1H2AJ,HIST1H2AM,HIST1H2BG,HIST1H2BL,HIST1H2BN,HIST1H2BM,HIST1H2BF,HIST1H2BE,HIST1H2BH,HIST1H2BI,HIST1H2BO,HIST1H3A,HIST1H3C,HIST1H3E,HIST1H3I,HIST1H3G,HIST1H3J,HIST1H3H,HIST1H3B,HIST1H4A,HIST1H4D,HIST1H4F,HIST1H4K,HIST1H4J,HIST1H3F,HIST1H2AG,HIST1H2BJ,HIST1H2AH,HIST2H3D
14_Member	Reactome Gene Sets	R-HSA-2559580	Oxidative Stress Induced Senescence	-9.7641	-7.33973	39/125	1029,1030,1869,2353,3012,3018,3725,4217,5606,8294,8331,8339,8340,8341,8342,8343,8344,8345,8346,8348,8350,8352,8353,8354,8355,8356,8357,8358,8359,8360,8361,8362,8363,8535,8968,8970,57332,84733,653604	CDKN2A,CDKN2B,E2F1,FOS,HIST1H2AE,HIST1H2BB,JUN,MAP3K5,MAP2K3,HIST1H4I,HIST1H2AJ,HIST1H2BG,HIST1H2BL,HIST1H2BN,HIST1H2BM,HIST1H2BF,HIST1H2BE,HIST1H2BH,HIST1H2BI,HIST1H2BO,HIST1H3A,HIST1H3C,HIST1H3E,HIST1H3I,HIST1H3G,HIST1H3J,HIST1H3H,HIST1H3B,HIST1H4A,HIST1H4D,HIST1H4F,HIST1H4K,HIST1H4J,CBX4,HIST1H3F,HIST1H2BJ,CBX8,CBX2,HIST2H3D
14_Member	Reactome Gene Sets	R-HSA-427389	ERCC6 (CSB) and EHMT2 (G9a) positively regulate rRNA expression	-9.75927	-7.33973	29/76	3012,3018,8294,8331,8339,8340,8341,8342,8343,8344,8345,8346,8348,8350,8352,8353,8354,8355,8356,8357,8358,8359,8360,8361,8362,8363,8968,8970,653604	HIST1H2AE,HIST1H2BB,HIST1H4I,HIST1H2AJ,HIST1H2BG,HIST1H2BL,HIST1H2BN,HIST1H2BM,HIST1H2BF,HIST1H2BE,HIST1H2BH,HIST1H2BI,HIST1H2BO,HIST1H3A,HIST1H3C,HIST1H3E,HIST1H3I,HIST1H3G,HIST1H3J,HIST1H3H,HIST1H3B,HIST1H4A,HIST1H4D,HIST1H4F,HIST1H4K,HIST1H4J,HIST1H3F,HIST1H2BJ,HIST2H3D
14_Member	Reactome Gene Sets	R-HSA-201722	Formation of the beta-catenin:TCF transactivating complex	-8.94795	-6.62532	31/91	864,3012,3018,4609,8294,8331,8339,8340,8341,8342,8343,8344,8345,8346,8348,8350,8352,8353,8354,8355,8356,8357,8358,8359,8360,8361,8362,8363,8968,8970,653604	RUNX3,HIST1H2AE,HIST1H2BB,MYC,HIST1H4I,HIST1H2AJ,HIST1H2BG,HIST1H2BL,HIST1H2BN,HIST1H2BM,HIST1H2BF,HIST1H2BE,HIST1H2BH,HIST1H2BI,HIST1H2BO,HIST1H3A,HIST1H3C,HIST1H3E,HIST1H3I,HIST1H3G,HIST1H3J,HIST1H3H,HIST1H3B,HIST1H4A,HIST1H4D,HIST1H4F,HIST1H4K,HIST1H4J,HIST1H3F,HIST1H2BJ,HIST2H3D
14_Member	Reactome Gene Sets	R-HSA-912446	Meiotic recombination	-8.82588	-6.51675	30/87	3012,3018,8294,8331,8339,8340,8341,8342,8343,8344,8345,8346,8348,8350,8352,8353,8354,8355,8356,8357,8358,8359,8360,8361,8362,8363,8968,8970,56154,653604	HIST1H2AE,HIST1H2BB,HIST1H4I,HIST1H2AJ,HIST1H2BG,HIST1H2BL,HIST1H2BN,HIST1H2BM,HIST1H2BF,HIST1H2BE,HIST1H2BH,HIST1H2BI,HIST1H2BO,HIST1H3A,HIST1H3C,HIST1H3E,HIST1H3I,HIST1H3G,HIST1H3J,HIST1H3H,HIST1H3B,HIST1H4A,HIST1H4D,HIST1H4F,HIST1H4K,HIST1H4J,HIST1H3F,HIST1H2BJ,TEX15,HIST2H3D
14_Member	Reactome Gene Sets	R-HSA-8936459	RUNX1 regulates genes involved in megakaryocyte differentiation and platelet function	-8.81365	-6.50893	32/97	3012,3018,5588,7057,8013,8294,8331,8339,8340,8341,8342,8343,8344,8345,8346,8348,8350,8352,8353,8354,8355,8356,8357,8358,8359,8360,8361,8362,8363,8968,8970,653604	HIST1H2AE,HIST1H2BB,PRKCQ,THBS1,NR4A3,HIST1H4I,HIST1H2AJ,HIST1H2BG,HIST1H2BL,HIST1H2BN,HIST1H2BM,HIST1H2BF,HIST1H2BE,HIST1H2BH,HIST1H2BI,HIST1H2BO,HIST1H3A,HIST1H3C,HIST1H3E,HIST1H3I,HIST1H3G,HIST1H3J,HIST1H3H,HIST1H3B,HIST1H4A,HIST1H4D,HIST1H4F,HIST1H4K,HIST1H4J,HIST1H3F,HIST1H2BJ,HIST2H3D
14_Member	Reactome Gene Sets	R-HSA-73777	RNA Polymerase I Chain Elongation	-8.42633	-6.1713	30/90	902,3012,3018,8294,8331,8339,8340,8341,8342,8343,8344,8345,8346,8348,8350,8352,8353,8354,8355,8356,8357,8358,8359,8360,8361,8362,8363,8968,8970,653604	CCNH,HIST1H2AE,HIST1H2BB,HIST1H4I,HIST1H2AJ,HIST1H2BG,HIST1H2BL,HIST1H2BN,HIST1H2BM,HIST1H2BF,HIST1H2BE,HIST1H2BH,HIST1H2BI,HIST1H2BO,HIST1H3A,HIST1H3C,HIST1H3E,HIST1H3I,HIST1H3G,HIST1H3J,HIST1H3H,HIST1H3B,HIST1H4A,HIST1H4D,HIST1H4F,HIST1H4K,HIST1H4J,HIST1H3F,HIST1H2BJ,HIST2H3D
14_Member	Reactome Gene Sets	R-HSA-5617472	Activation of anterior HOX genes in hindbrain development during early embryogenesis	-7.77379	-5.61331	35/122	1959,3012,3018,3198,3213,3221,3725,8294,8331,8339,8340,8341,8342,8343,8344,8345,8346,8348,8350,8352,8353,8354,8355,8356,8357,8358,8359,8360,8361,8362,8363,8968,8970,9935,653604	EGR2,HIST1H2AE,HIST1H2BB,HOXA1,HOXB3,HOXC4,JUN,HIST1H4I,HIST1H2AJ,HIST1H2BG,HIST1H2BL,HIST1H2BN,HIST1H2BM,HIST1H2BF,HIST1H2BE,HIST1H2BH,HIST1H2BI,HIST1H2BO,HIST1H3A,HIST1H3C,HIST1H3E,HIST1H3I,HIST1H3G,HIST1H3J,HIST1H3H,HIST1H3B,HIST1H4A,HIST1H4D,HIST1H4F,HIST1H4K,HIST1H4J,HIST1H3F,HIST1H2BJ,MAFB,HIST2H3D
14_Member	Reactome Gene Sets	R-HSA-5619507	Activation of HOX genes during differentiation	-7.77379	-5.61331	35/122	1959,3012,3018,3198,3213,3221,3725,8294,8331,8339,8340,8341,8342,8343,8344,8345,8346,8348,8350,8352,8353,8354,8355,8356,8357,8358,8359,8360,8361,8362,8363,8968,8970,9935,653604	EGR2,HIST1H2AE,HIST1H2BB,HOXA1,HOXB3,HOXC4,JUN,HIST1H4I,HIST1H2AJ,HIST1H2BG,HIST1H2BL,HIST1H2BN,HIST1H2BM,HIST1H2BF,HIST1H2BE,HIST1H2BH,HIST1H2BI,HIST1H2BO,HIST1H3A,HIST1H3C,HIST1H3E,HIST1H3I,HIST1H3G,HIST1H3J,HIST1H3H,HIST1H3B,HIST1H4A,HIST1H4D,HIST1H4F,HIST1H4K,HIST1H4J,HIST1H3F,HIST1H2BJ,MAFB,HIST2H3D
14_Member	KEGG Pathway	hsa05034	Alcoholism	-7.73103	-5.58501	45/180	1813,2354,2791,2903,3012,3018,4128,6571,7054,8294,8329,8331,8336,8339,8340,8341,8342,8343,8344,8345,8346,8348,8350,8352,8353,8354,8355,8356,8357,8358,8359,8360,8361,8362,8363,8968,8969,8970,9586,53358,55506,59345,85235,399694,653604	DRD2,FOSB,GNG11,GRIN2A,HIST1H2AE,HIST1H2BB,MAOA,SLC18A2,TH,HIST1H4I,HIST1H2AI,HIST1H2AJ,HIST1H2AM,HIST1H2BG,HIST1H2BL,HIST1H2BN,HIST1H2BM,HIST1H2BF,HIST1H2BE,HIST1H2BH,HIST1H2BI,HIST1H2BO,HIST1H3A,HIST1H3C,HIST1H3E,HIST1H3I,HIST1H3G,HIST1H3J,HIST1H3H,HIST1H3B,HIST1H4A,HIST1H4D,HIST1H4F,HIST1H4K,HIST1H4J,HIST1H3F,HIST1H2AG,HIST1H2BJ,CREB5,SHC3,H2AFY2,GNB4,HIST1H2AH,SHC4,HIST2H3D
14_Member	Reactome Gene Sets	R-HSA-5250924	B-WICH complex positively regulates rRNA expression	-7.66907	-5.53898	29/91	3012,3018,8294,8331,8339,8340,8341,8342,8343,8344,8345,8346,8348,8350,8352,8353,8354,8355,8356,8357,8358,8359,8360,8361,8362,8363,8968,8970,653604	HIST1H2AE,HIST1H2BB,HIST1H4I,HIST1H2AJ,HIST1H2BG,HIST1H2BL,HIST1H2BN,HIST1H2BM,HIST1H2BF,HIST1H2BE,HIST1H2BH,HIST1H2BI,HIST1H2BO,HIST1H3A,HIST1H3C,HIST1H3E,HIST1H3I,HIST1H3G,HIST1H3J,HIST1H3H,HIST1H3B,HIST1H4A,HIST1H4D,HIST1H4F,HIST1H4K,HIST1H4J,HIST1H3F,HIST1H2BJ,HIST2H3D
14_Member	GO Biological Processes	GO:0006335	DNA replication-dependent nucleosome assembly	-7.6593	-5.53792	16/32	8294,8350,8352,8353,8354,8355,8356,8357,8358,8359,8360,8361,8362,8363,8968,55723	HIST1H4I,HIST1H3A,HIST1H3C,HIST1H3E,HIST1H3I,HIST1H3G,HIST1H3J,HIST1H3H,HIST1H3B,HIST1H4A,HIST1H4D,HIST1H4F,HIST1H4K,HIST1H4J,HIST1H3F,ASF1B
14_Member	GO Biological Processes	GO:0034723	DNA replication-dependent nucleosome organization	-7.6593	-5.53792	16/32	8294,8350,8352,8353,8354,8355,8356,8357,8358,8359,8360,8361,8362,8363,8968,55723	HIST1H4I,HIST1H3A,HIST1H3C,HIST1H3E,HIST1H3I,HIST1H3G,HIST1H3J,HIST1H3H,HIST1H3B,HIST1H4A,HIST1H4D,HIST1H4F,HIST1H4K,HIST1H4J,HIST1H3F,ASF1B
14_Member	Reactome Gene Sets	R-HSA-2559583	Cellular Senescence	-7.50961	-5.41337	47/195	1029,1030,1051,1869,2113,2114,2353,3007,3012,3018,3569,3576,3725,4217,5606,8091,8294,8331,8339,8340,8341,8342,8343,8344,8345,8346,8348,8350,8352,8353,8354,8355,8356,8357,8358,8359,8360,8361,8362,8363,8535,8900,8968,8970,57332,84733,653604	CDKN2A,CDKN2B,CEBPB,E2F1,ETS1,ETS2,FOS,HIST1H1D,HIST1H2AE,HIST1H2BB,IL6,CXCL8,JUN,MAP3K5,MAP2K3,HMGA2,HIST1H4I,HIST1H2AJ,HIST1H2BG,HIST1H2BL,HIST1H2BN,HIST1H2BM,HIST1H2BF,HIST1H2BE,HIST1H2BH,HIST1H2BI,HIST1H2BO,HIST1H3A,HIST1H3C,HIST1H3E,HIST1H3I,HIST1H3G,HIST1H3J,HIST1H3H,HIST1H3B,HIST1H4A,HIST1H4D,HIST1H4F,HIST1H4K,HIST1H4J,CBX4,CCNA1,HIST1H3F,HIST1H2BJ,CBX8,CBX2,HIST2H3D
14_Member	Reactome Gene Sets	R-HSA-977225	Amyloid fiber formation	-7.23985	-5.18501	30/100	3012,3018,5617,8294,8331,8339,8340,8341,8342,8343,8344,8345,8346,8348,8350,8352,8353,8354,8355,8356,8357,8358,8359,8360,8361,8362,8363,8968,8970,653604	HIST1H2AE,HIST1H2BB,PRL,HIST1H4I,HIST1H2AJ,HIST1H2BG,HIST1H2BL,HIST1H2BN,HIST1H2BM,HIST1H2BF,HIST1H2BE,HIST1H2BH,HIST1H2BI,HIST1H2BO,HIST1H3A,HIST1H3C,HIST1H3E,HIST1H3I,HIST1H3G,HIST1H3J,HIST1H3H,HIST1H3B,HIST1H4A,HIST1H4D,HIST1H4F,HIST1H4K,HIST1H4J,HIST1H3F,HIST1H2BJ,HIST2H3D
14_Member	Reactome Gene Sets	R-HSA-5625740	RHO GTPases activate PKNs	-7.20503	-5.15264	29/95	3012,3018,8294,8331,8339,8340,8341,8342,8343,8344,8345,8346,8348,8350,8352,8353,8354,8355,8356,8357,8358,8359,8360,8361,8362,8363,8968,8970,653604	HIST1H2AE,HIST1H2BB,HIST1H4I,HIST1H2AJ,HIST1H2BG,HIST1H2BL,HIST1H2BN,HIST1H2BM,HIST1H2BF,HIST1H2BE,HIST1H2BH,HIST1H2BI,HIST1H2BO,HIST1H3A,HIST1H3C,HIST1H3E,HIST1H3I,HIST1H3G,HIST1H3J,HIST1H3H,HIST1H3B,HIST1H4A,HIST1H4D,HIST1H4F,HIST1H4K,HIST1H4J,HIST1H3F,HIST1H2BJ,HIST2H3D
14_Member	Reactome Gene Sets	R-HSA-427413	NoRC negatively regulates rRNA expression	-6.61926	-4.66721	30/106	902,3012,3018,8294,8331,8339,8340,8341,8342,8343,8344,8345,8346,8348,8350,8352,8353,8354,8355,8356,8357,8358,8359,8360,8361,8362,8363,8968,8970,653604	CCNH,HIST1H2AE,HIST1H2BB,HIST1H4I,HIST1H2AJ,HIST1H2BG,HIST1H2BL,HIST1H2BN,HIST1H2BM,HIST1H2BF,HIST1H2BE,HIST1H2BH,HIST1H2BI,HIST1H2BO,HIST1H3A,HIST1H3C,HIST1H3E,HIST1H3I,HIST1H3G,HIST1H3J,HIST1H3H,HIST1H3B,HIST1H4A,HIST1H4D,HIST1H4F,HIST1H4K,HIST1H4J,HIST1H3F,HIST1H2BJ,HIST2H3D
14_Member	Reactome Gene Sets	R-HSA-5250941	Negative epigenetic regulation of rRNA expression	-6.33098	-4.42856	30/109	902,3012,3018,8294,8331,8339,8340,8341,8342,8343,8344,8345,8346,8348,8350,8352,8353,8354,8355,8356,8357,8358,8359,8360,8361,8362,8363,8968,8970,653604	CCNH,HIST1H2AE,HIST1H2BB,HIST1H4I,HIST1H2AJ,HIST1H2BG,HIST1H2BL,HIST1H2BN,HIST1H2BM,HIST1H2BF,HIST1H2BE,HIST1H2BH,HIST1H2BI,HIST1H2BO,HIST1H3A,HIST1H3C,HIST1H3E,HIST1H3I,HIST1H3G,HIST1H3J,HIST1H3H,HIST1H3B,HIST1H4A,HIST1H4D,HIST1H4F,HIST1H4K,HIST1H4J,HIST1H3F,HIST1H2BJ,HIST2H3D
14_Member	Reactome Gene Sets	R-HSA-73854	RNA Polymerase I Promoter Clearance	-6.33098	-4.42856	30/109	902,3012,3018,8294,8331,8339,8340,8341,8342,8343,8344,8345,8346,8348,8350,8352,8353,8354,8355,8356,8357,8358,8359,8360,8361,8362,8363,8968,8970,653604	CCNH,HIST1H2AE,HIST1H2BB,HIST1H4I,HIST1H2AJ,HIST1H2BG,HIST1H2BL,HIST1H2BN,HIST1H2BM,HIST1H2BF,HIST1H2BE,HIST1H2BH,HIST1H2BI,HIST1H2BO,HIST1H3A,HIST1H3C,HIST1H3E,HIST1H3I,HIST1H3G,HIST1H3J,HIST1H3H,HIST1H3B,HIST1H4A,HIST1H4D,HIST1H4F,HIST1H4K,HIST1H4J,HIST1H3F,HIST1H2BJ,HIST2H3D
14_Member	Reactome Gene Sets	R-HSA-171306	Packaging Of Telomere Ends	-6.27507	-4.37784	19/52	3012,3018,8294,8331,8339,8340,8341,8342,8343,8344,8345,8346,8348,8359,8360,8361,8362,8363,8970	HIST1H2AE,HIST1H2BB,HIST1H4I,HIST1H2AJ,HIST1H2BG,HIST1H2BL,HIST1H2BN,HIST1H2BM,HIST1H2BF,HIST1H2BE,HIST1H2BH,HIST1H2BI,HIST1H2BO,HIST1H4A,HIST1H4D,HIST1H4F,HIST1H4K,HIST1H4J,HIST1H2BJ
14_Member	GO Biological Processes	GO:0030219	megakaryocyte differentiation	-6.26609	-4.37291	27/93	1030,2313,2624,3815,5305,5588,6886,7057,8013,8294,8350,8352,8353,8354,8355,8356,8357,8358,8359,8360,8361,8362,8363,8968,54997,85477,653604	CDKN2B,FLI1,GATA2,KIT,PIP4K2A,PRKCQ,TAL1,THBS1,NR4A3,HIST1H4I,HIST1H3A,HIST1H3C,HIST1H3E,HIST1H3I,HIST1H3G,HIST1H3J,HIST1H3H,HIST1H3B,HIST1H4A,HIST1H4D,HIST1H4F,HIST1H4K,HIST1H4J,HIST1H3F,TESC,SCIN,HIST2H3D
14_Member	Reactome Gene Sets	R-HSA-5578749	Transcriptional regulation by small RNAs	-6.1769	-4.29318	29/105	3012,3018,8294,8331,8339,8340,8341,8342,8343,8344,8345,8346,8348,8350,8352,8353,8354,8355,8356,8357,8358,8359,8360,8361,8362,8363,8968,8970,653604	HIST1H2AE,HIST1H2BB,HIST1H4I,HIST1H2AJ,HIST1H2BG,HIST1H2BL,HIST1H2BN,HIST1H2BM,HIST1H2BF,HIST1H2BE,HIST1H2BH,HIST1H2BI,HIST1H2BO,HIST1H3A,HIST1H3C,HIST1H3E,HIST1H3I,HIST1H3G,HIST1H3J,HIST1H3H,HIST1H3B,HIST1H4A,HIST1H4D,HIST1H4F,HIST1H4K,HIST1H4J,HIST1H3F,HIST1H2BJ,HIST2H3D
14_Member	Reactome Gene Sets	R-HSA-5250913	Positive epigenetic regulation of rRNA expression	-6.08326	-4.21587	29/106	3012,3018,8294,8331,8339,8340,8341,8342,8343,8344,8345,8346,8348,8350,8352,8353,8354,8355,8356,8357,8358,8359,8360,8361,8362,8363,8968,8970,653604	HIST1H2AE,HIST1H2BB,HIST1H4I,HIST1H2AJ,HIST1H2BG,HIST1H2BL,HIST1H2BN,HIST1H2BM,HIST1H2BF,HIST1H2BE,HIST1H2BH,HIST1H2BI,HIST1H2BO,HIST1H3A,HIST1H3C,HIST1H3E,HIST1H3I,HIST1H3G,HIST1H3J,HIST1H3H,HIST1H3B,HIST1H4A,HIST1H4D,HIST1H4F,HIST1H4K,HIST1H4J,HIST1H3F,HIST1H2BJ,HIST2H3D
14_Member	Reactome Gene Sets	R-HSA-73864	RNA Polymerase I Transcription	-6.0561	-4.19416	30/112	902,3012,3018,8294,8331,8339,8340,8341,8342,8343,8344,8345,8346,8348,8350,8352,8353,8354,8355,8356,8357,8358,8359,8360,8361,8362,8363,8968,8970,653604	CCNH,HIST1H2AE,HIST1H2BB,HIST1H4I,HIST1H2AJ,HIST1H2BG,HIST1H2BL,HIST1H2BN,HIST1H2BM,HIST1H2BF,HIST1H2BE,HIST1H2BH,HIST1H2BI,HIST1H2BO,HIST1H3A,HIST1H3C,HIST1H3E,HIST1H3I,HIST1H3G,HIST1H3J,HIST1H3H,HIST1H3B,HIST1H4A,HIST1H4D,HIST1H4F,HIST1H4K,HIST1H4J,HIST1H3F,HIST1H2BJ,HIST2H3D
14_Member	Reactome Gene Sets	R-HSA-3214858	RMTs methylate histone arginines	-6.03532	-4.17744	24/79	595,3012,6598,8294,8329,8331,8336,8350,8352,8353,8354,8355,8356,8357,8358,8359,8360,8361,8362,8363,8968,8969,85235,653604	CCND1,HIST1H2AE,SMARCB1,HIST1H4I,HIST1H2AI,HIST1H2AJ,HIST1H2AM,HIST1H3A,HIST1H3C,HIST1H3E,HIST1H3I,HIST1H3G,HIST1H3J,HIST1H3H,HIST1H3B,HIST1H4A,HIST1H4D,HIST1H4F,HIST1H4K,HIST1H4J,HIST1H3F,HIST1H2AG,HIST1H2AH,HIST2H3D
14_Member	Reactome Gene Sets	R-HSA-8939236	RUNX1 regulates transcription of genes involved in differentiation of HSCs	-6.01409	-4.15868	33/130	902,2624,2625,3012,3018,6886,8294,8331,8339,8340,8341,8342,8343,8344,8345,8346,8348,8350,8352,8353,8354,8355,8356,8357,8358,8359,8360,8361,8362,8363,8968,8970,653604	CCNH,GATA2,GATA3,HIST1H2AE,HIST1H2BB,TAL1,HIST1H4I,HIST1H2AJ,HIST1H2BG,HIST1H2BL,HIST1H2BN,HIST1H2BM,HIST1H2BF,HIST1H2BE,HIST1H2BH,HIST1H2BI,HIST1H2BO,HIST1H3A,HIST1H3C,HIST1H3E,HIST1H3I,HIST1H3G,HIST1H3J,HIST1H3H,HIST1H3B,HIST1H4A,HIST1H4D,HIST1H4F,HIST1H4K,HIST1H4J,HIST1H3F,HIST1H2BJ,HIST2H3D
14_Member	GO Biological Processes	GO:0000183	chromatin silencing at rDNA	-5.99387	-4.14222	16/40	8294,8350,8352,8353,8354,8355,8356,8357,8358,8359,8360,8361,8362,8363,8968,653604	HIST1H4I,HIST1H3A,HIST1H3C,HIST1H3E,HIST1H3I,HIST1H3G,HIST1H3J,HIST1H3H,HIST1H3B,HIST1H4A,HIST1H4D,HIST1H4F,HIST1H4K,HIST1H4J,HIST1H3F,HIST2H3D
14_Member	Reactome Gene Sets	R-HSA-1500620	Meiosis	-5.9503	-4.10479	31/119	3012,3018,8294,8331,8339,8340,8341,8342,8343,8344,8345,8346,8348,8350,8352,8353,8354,8355,8356,8357,8358,8359,8360,8361,8362,8363,8968,8970,23224,56154,653604	HIST1H2AE,HIST1H2BB,HIST1H4I,HIST1H2AJ,HIST1H2BG,HIST1H2BL,HIST1H2BN,HIST1H2BM,HIST1H2BF,HIST1H2BE,HIST1H2BH,HIST1H2BI,HIST1H2BO,HIST1H3A,HIST1H3C,HIST1H3E,HIST1H3I,HIST1H3G,HIST1H3J,HIST1H3H,HIST1H3B,HIST1H4A,HIST1H4D,HIST1H4F,HIST1H4K,HIST1H4J,HIST1H3F,HIST1H2BJ,SYNE2,TEX15,HIST2H3D
14_Member	Reactome Gene Sets	R-HSA-8878171	Transcriptional regulation by RUNX1	-5.9126	-4.07314	50/239	595,896,902,1493,1997,2624,2625,3012,3018,3958,3977,4773,5588,6598,6886,7057,8013,8294,8331,8339,8340,8341,8342,8343,8344,8345,8346,8348,8350,8352,8353,8354,8355,8356,8357,8358,8359,8360,8361,8362,8363,8535,8968,8970,9021,57332,84333,84733,653604,100506658	CCND1,CCND3,CCNH,CTLA4,ELF1,GATA2,GATA3,HIST1H2AE,HIST1H2BB,LGALS3,LIFR,NFATC2,PRKCQ,SMARCB1,TAL1,THBS1,NR4A3,HIST1H4I,HIST1H2AJ,HIST1H2BG,HIST1H2BL,HIST1H2BN,HIST1H2BM,HIST1H2BF,HIST1H2BE,HIST1H2BH,HIST1H2BI,HIST1H2BO,HIST1H3A,HIST1H3C,HIST1H3E,HIST1H3I,HIST1H3G,HIST1H3J,HIST1H3H,HIST1H3B,HIST1H4A,HIST1H4D,HIST1H4F,HIST1H4K,HIST1H4J,CBX4,HIST1H3F,HIST1H2BJ,SOCS3,CBX8,PCGF5,CBX2,HIST2H3D,OCLN
14_Member	Reactome Gene Sets	R-HSA-3214847	HATs acetylate histones	-5.55443	-3.77521	34/142	3012,3018,5077,8294,8329,8331,8336,8339,8340,8341,8342,8343,8344,8345,8346,8348,8350,8352,8353,8354,8355,8356,8357,8358,8359,8360,8361,8362,8363,8968,8969,8970,85235,653604	HIST1H2AE,HIST1H2BB,PAX3,HIST1H4I,HIST1H2AI,HIST1H2AJ,HIST1H2AM,HIST1H2BG,HIST1H2BL,HIST1H2BN,HIST1H2BM,HIST1H2BF,HIST1H2BE,HIST1H2BH,HIST1H2BI,HIST1H2BO,HIST1H3A,HIST1H3C,HIST1H3E,HIST1H3I,HIST1H3G,HIST1H3J,HIST1H3H,HIST1H3B,HIST1H4A,HIST1H4D,HIST1H4F,HIST1H4K,HIST1H4J,HIST1H3F,HIST1H2AG,HIST1H2BJ,HIST1H2AH,HIST2H3D
14_Member	GO Biological Processes	GO:0031497	chromatin assembly	-5.55078	-3.77287	38/167	1029,3007,3018,3070,4171,4674,8091,8294,8339,8340,8341,8342,8343,8344,8345,8346,8348,8350,8352,8353,8354,8355,8356,8357,8358,8359,8360,8361,8362,8363,8968,8970,55506,55723,64105,79019,79682,653604	CDKN2A,HIST1H1D,HIST1H2BB,HELLS,MCM2,NAP1L2,HMGA2,HIST1H4I,HIST1H2BG,HIST1H2BL,HIST1H2BN,HIST1H2BM,HIST1H2BF,HIST1H2BE,HIST1H2BH,HIST1H2BI,HIST1H2BO,HIST1H3A,HIST1H3C,HIST1H3E,HIST1H3I,HIST1H3G,HIST1H3J,HIST1H3H,HIST1H3B,HIST1H4A,HIST1H4D,HIST1H4F,HIST1H4K,HIST1H4J,HIST1H3F,HIST1H2BJ,H2AFY2,ASF1B,CENPK,CENPM,CENPU,HIST2H3D
14_Member	GO Biological Processes	GO:0006334	nucleosome assembly	-5.4953	-3.72257	35/149	3007,3018,4171,4674,8294,8339,8340,8341,8342,8343,8344,8345,8346,8348,8350,8352,8353,8354,8355,8356,8357,8358,8359,8360,8361,8362,8363,8968,8970,55506,55723,64105,79019,79682,653604	HIST1H1D,HIST1H2BB,MCM2,NAP1L2,HIST1H4I,HIST1H2BG,HIST1H2BL,HIST1H2BN,HIST1H2BM,HIST1H2BF,HIST1H2BE,HIST1H2BH,HIST1H2BI,HIST1H2BO,HIST1H3A,HIST1H3C,HIST1H3E,HIST1H3I,HIST1H3G,HIST1H3J,HIST1H3H,HIST1H3B,HIST1H4A,HIST1H4D,HIST1H4F,HIST1H4K,HIST1H4J,HIST1H3F,HIST1H2BJ,H2AFY2,ASF1B,CENPK,CENPM,CENPU,HIST2H3D
14_Member	Reactome Gene Sets	R-HSA-195721	Signaling by WNT	-5.48536	-3.71521	62/330	815,864,2535,2791,3012,3018,4609,5158,5582,5593,5881,6422,7475,7476,7482,7483,7484,7855,7976,8294,8321,8331,8339,8340,8341,8342,8343,8344,8345,8346,8348,8350,8352,8353,8354,8355,8356,8357,8358,8359,8360,8361,8362,8363,8395,8968,8970,11197,23072,27123,51384,54361,57216,59345,59352,64321,79412,80326,83595,139285,284654,653604	CAMK2A,RUNX3,FZD2,GNG11,HIST1H2AE,HIST1H2BB,MYC,PDE6B,PRKCG,PRKG2,RAC3,SFRP1,WNT6,WNT7A,WNT2B,WNT9A,WNT9B,FZD5,FZD3,HIST1H4I,FZD1,HIST1H2AJ,HIST1H2BG,HIST1H2BL,HIST1H2BN,HIST1H2BM,HIST1H2BF,HIST1H2BE,HIST1H2BH,HIST1H2BI,HIST1H2BO,HIST1H3A,HIST1H3C,HIST1H3E,HIST1H3I,HIST1H3G,HIST1H3J,HIST1H3H,HIST1H3B,HIST1H4A,HIST1H4D,HIST1H4F,HIST1H4K,HIST1H4J,PIP5K1B,HIST1H3F,HIST1H2BJ,WIF1,HECW1,DKK2,WNT16,WNT…
14_Member	GO Biological Processes	GO:0051290	protein heterotetramerization	-5.46281	-3.70278	17/48	302,8294,8350,8352,8353,8354,8355,8356,8357,8358,8359,8360,8361,8362,8363,8968,22871	ANXA2,HIST1H4I,HIST1H3A,HIST1H3C,HIST1H3E,HIST1H3I,HIST1H3G,HIST1H3J,HIST1H3H,HIST1H3B,HIST1H4A,HIST1H4D,HIST1H4F,HIST1H4K,HIST1H4J,HIST1H3F,NLGN1
14_Member	Reactome Gene Sets	R-HSA-606279	Deposition of new CENPA-containing nucleosomes at the centromere	-5.41327	-3.65946	22/74	3012,3018,8294,8331,8339,8340,8341,8342,8343,8344,8345,8346,8348,8359,8360,8361,8362,8363,8970,64105,79019,79682	HIST1H2AE,HIST1H2BB,HIST1H4I,HIST1H2AJ,HIST1H2BG,HIST1H2BL,HIST1H2BN,HIST1H2BM,HIST1H2BF,HIST1H2BE,HIST1H2BH,HIST1H2BI,HIST1H2BO,HIST1H4A,HIST1H4D,HIST1H4F,HIST1H4K,HIST1H4J,HIST1H2BJ,CENPK,CENPM,CENPU
14_Member	Reactome Gene Sets	R-HSA-774815	Nucleosome assembly	-5.41327	-3.65946	22/74	3012,3018,8294,8331,8339,8340,8341,8342,8343,8344,8345,8346,8348,8359,8360,8361,8362,8363,8970,64105,79019,79682	HIST1H2AE,HIST1H2BB,HIST1H4I,HIST1H2AJ,HIST1H2BG,HIST1H2BL,HIST1H2BN,HIST1H2BM,HIST1H2BF,HIST1H2BE,HIST1H2BH,HIST1H2BI,HIST1H2BO,HIST1H4A,HIST1H4D,HIST1H4F,HIST1H4K,HIST1H4J,HIST1H2BJ,CENPK,CENPM,CENPU
14_Member	GO Biological Processes	GO:0045652	regulation of megakaryocyte differentiation	-5.20344	-3.48058	22/76	2624,5588,7057,8013,8294,8350,8352,8353,8354,8355,8356,8357,8358,8359,8360,8361,8362,8363,8968,54997,85477,653604	GATA2,PRKCQ,THBS1,NR4A3,HIST1H4I,HIST1H3A,HIST1H3C,HIST1H3E,HIST1H3I,HIST1H3G,HIST1H3J,HIST1H3H,HIST1H3B,HIST1H4A,HIST1H4D,HIST1H4F,HIST1H4K,HIST1H4J,HIST1H3F,TESC,SCIN,HIST2H3D
14_Member	Reactome Gene Sets	R-HSA-211000	Gene Silencing by RNA	-5.16906	-3.44963	32/135	3012,3018,8294,8331,8339,8340,8341,8342,8343,8344,8345,8346,8348,8350,8352,8353,8354,8355,8356,8357,8358,8359,8360,8361,8362,8363,8968,8970,56165,91646,113802,653604	HIST1H2AE,HIST1H2BB,HIST1H4I,HIST1H2AJ,HIST1H2BG,HIST1H2BL,HIST1H2BN,HIST1H2BM,HIST1H2BF,HIST1H2BE,HIST1H2BH,HIST1H2BI,HIST1H2BO,HIST1H3A,HIST1H3C,HIST1H3E,HIST1H3I,HIST1H3G,HIST1H3J,HIST1H3H,HIST1H3B,HIST1H4A,HIST1H4D,HIST1H4F,HIST1H4K,HIST1H4J,HIST1H3F,HIST1H2BJ,TDRD1,TDRD12,HENMT1,HIST2H3D
14_Member	Reactome Gene Sets	R-HSA-201681	TCF dependent signaling in response to WNT	-5.14825	-3.43673	47/233	864,2535,3012,3018,4609,6422,7483,7855,8294,8321,8331,8339,8340,8341,8342,8343,8344,8345,8346,8348,8350,8352,8353,8354,8355,8356,8357,8358,8359,8360,8361,8362,8363,8395,8968,8970,11197,23072,27123,54361,59352,64321,79412,83595,139285,284654,653604	RUNX3,FZD2,HIST1H2AE,HIST1H2BB,MYC,SFRP1,WNT9A,FZD5,HIST1H4I,FZD1,HIST1H2AJ,HIST1H2BG,HIST1H2BL,HIST1H2BN,HIST1H2BM,HIST1H2BF,HIST1H2BE,HIST1H2BH,HIST1H2BI,HIST1H2BO,HIST1H3A,HIST1H3C,HIST1H3E,HIST1H3I,HIST1H3G,HIST1H3J,HIST1H3H,HIST1H3B,HIST1H4A,HIST1H4D,HIST1H4F,HIST1H4K,HIST1H4J,PIP5K1B,HIST1H3F,HIST1H2BJ,WIF1,HECW1,DKK2,WNT4,LGR6,SOX17,KREMEN2,SOX7,AMER1,RSPO1,HIST2H3D
14_Member	Reactome Gene Sets	R-HSA-1474165	Reproduction	-4.9103	-3.21954	33/145	49,3012,3018,8294,8331,8339,8340,8341,8342,8343,8344,8345,8346,8348,8350,8352,8353,8354,8355,8356,8357,8358,8359,8360,8361,8362,8363,8968,8970,23224,56154,284359,653604	ACR,HIST1H2AE,HIST1H2BB,HIST1H4I,HIST1H2AJ,HIST1H2BG,HIST1H2BL,HIST1H2BN,HIST1H2BM,HIST1H2BF,HIST1H2BE,HIST1H2BH,HIST1H2BI,HIST1H2BO,HIST1H3A,HIST1H3C,HIST1H3E,HIST1H3I,HIST1H3G,HIST1H3J,HIST1H3H,HIST1H3B,HIST1H4A,HIST1H4D,HIST1H4F,HIST1H4K,HIST1H4J,HIST1H3F,HIST1H2BJ,SYNE2,TEX15,IZUMO1,HIST2H3D
14_Member	GO Biological Processes	GO:0006333	chromatin assembly or disassembly	-4.82078	-3.15389	40/192	1029,3007,3018,3070,4171,4674,6598,6886,8091,8294,8339,8340,8341,8342,8343,8344,8345,8346,8348,8350,8352,8353,8354,8355,8356,8357,8358,8359,8360,8361,8362,8363,8968,8970,55506,55723,64105,79019,79682,653604	CDKN2A,HIST1H1D,HIST1H2BB,HELLS,MCM2,NAP1L2,SMARCB1,TAL1,HMGA2,HIST1H4I,HIST1H2BG,HIST1H2BL,HIST1H2BN,HIST1H2BM,HIST1H2BF,HIST1H2BE,HIST1H2BH,HIST1H2BI,HIST1H2BO,HIST1H3A,HIST1H3C,HIST1H3E,HIST1H3I,HIST1H3G,HIST1H3J,HIST1H3H,HIST1H3B,HIST1H4A,HIST1H4D,HIST1H4F,HIST1H4K,HIST1H4J,HIST1H3F,HIST1H2BJ,H2AFY2,ASF1B,CENPK,CENPM,CENPU,HIST2H3D
14_Member	Reactome Gene Sets	R-HSA-2559586	DNA Damage/Telomere Stress Induced Senescence	-4.81058	-3.1461	22/80	3007,3012,3018,8091,8294,8331,8339,8340,8341,8342,8343,8344,8345,8346,8348,8359,8360,8361,8362,8363,8900,8970	HIST1H1D,HIST1H2AE,HIST1H2BB,HMGA2,HIST1H4I,HIST1H2AJ,HIST1H2BG,HIST1H2BL,HIST1H2BN,HIST1H2BM,HIST1H2BF,HIST1H2BE,HIST1H2BH,HIST1H2BI,HIST1H2BO,HIST1H4A,HIST1H4D,HIST1H4F,HIST1H4K,HIST1H4J,CCNA1,HIST1H2BJ
14_Member	GO Biological Processes	GO:0038111	interleukin-7-mediated signaling pathway	-4.63728	-2.99493	12/30	3575,3667,8350,8352,8353,8354,8355,8356,8357,8358,8968,653604	IL7R,IRS1,HIST1H3A,HIST1H3C,HIST1H3E,HIST1H3I,HIST1H3G,HIST1H3J,HIST1H3H,HIST1H3B,HIST1H3F,HIST2H3D
14_Member	GO Biological Processes	GO:0051291	protein heterooligomerization	-4.55886	-2.93245	29/125	302,330,1277,2643,3039,3040,3043,7227,8294,8350,8352,8353,8354,8355,8356,8357,8358,8359,8360,8361,8362,8363,8968,11035,22871,114897,114898,114904,222663	ANXA2,BIRC3,COL1A1,GCH1,HBA1,HBA2,HBB,TRPS1,HIST1H4I,HIST1H3A,HIST1H3C,HIST1H3E,HIST1H3I,HIST1H3G,HIST1H3J,HIST1H3H,HIST1H3B,HIST1H4A,HIST1H4D,HIST1H4F,HIST1H4K,HIST1H4J,HIST1H3F,RIPK3,NLGN1,C1QTNF1,C1QTNF2,C1QTNF6,SCUBE3
14_Member	GO Biological Processes	GO:0034728	nucleosome organization	-4.4866	-2.87199	37/178	3007,3018,4171,4674,6598,8294,8339,8340,8341,8342,8343,8344,8345,8346,8348,8350,8352,8353,8354,8355,8356,8357,8358,8359,8360,8361,8362,8363,8968,8970,26038,55506,55723,64105,79019,79682,653604	HIST1H1D,HIST1H2BB,MCM2,NAP1L2,SMARCB1,HIST1H4I,HIST1H2BG,HIST1H2BL,HIST1H2BN,HIST1H2BM,HIST1H2BF,HIST1H2BE,HIST1H2BH,HIST1H2BI,HIST1H2BO,HIST1H3A,HIST1H3C,HIST1H3E,HIST1H3I,HIST1H3G,HIST1H3J,HIST1H3H,HIST1H3B,HIST1H4A,HIST1H4D,HIST1H4F,HIST1H4K,HIST1H4J,HIST1H3F,HIST1H2BJ,CHD5,H2AFY2,ASF1B,CENPK,CENPM,CENPU,HIST2H3D
14_Member	GO Biological Processes	GO:0098760	response to interleukin-7	-4.46787	-2.85594	12/31	3575,3667,8350,8352,8353,8354,8355,8356,8357,8358,8968,653604	IL7R,IRS1,HIST1H3A,HIST1H3C,HIST1H3E,HIST1H3I,HIST1H3G,HIST1H3J,HIST1H3H,HIST1H3B,HIST1H3F,HIST2H3D
14_Member	GO Biological Processes	GO:0098761	cellular response to interleukin-7	-4.46787	-2.85594	12/31	3575,3667,8350,8352,8353,8354,8355,8356,8357,8358,8968,653604	IL7R,IRS1,HIST1H3A,HIST1H3C,HIST1H3E,HIST1H3I,HIST1H3G,HIST1H3J,HIST1H3H,HIST1H3B,HIST1H3F,HIST2H3D
14_Member	Reactome Gene Sets	R-HSA-3214842	HDMs demethylate histones	-4.42088	-2.81601	16/51	8294,8350,8352,8353,8354,8355,8356,8357,8358,8359,8360,8361,8362,8363,8968,653604	HIST1H4I,HIST1H3A,HIST1H3C,HIST1H3E,HIST1H3I,HIST1H3G,HIST1H3J,HIST1H3H,HIST1H3B,HIST1H4A,HIST1H4D,HIST1H4F,HIST1H4K,HIST1H4J,HIST1H3F,HIST2H3D
14_Member	Reactome Gene Sets	R-HSA-212165	Epigenetic regulation of gene expression	-4.37365	-2.78172	32/147	902,3012,3018,8294,8331,8339,8340,8341,8342,8343,8344,8345,8346,8348,8350,8352,8353,8354,8355,8356,8357,8358,8359,8360,8361,8362,8363,8968,8970,29128,80312,653604	CCNH,HIST1H2AE,HIST1H2BB,HIST1H4I,HIST1H2AJ,HIST1H2BG,HIST1H2BL,HIST1H2BN,HIST1H2BM,HIST1H2BF,HIST1H2BE,HIST1H2BH,HIST1H2BI,HIST1H2BO,HIST1H3A,HIST1H3C,HIST1H3E,HIST1H3I,HIST1H3G,HIST1H3J,HIST1H3H,HIST1H3B,HIST1H4A,HIST1H4D,HIST1H4F,HIST1H4K,HIST1H4J,HIST1H3F,HIST1H2BJ,UHRF1,TET1,HIST2H3D
14_Member	GO Biological Processes	GO:0051262	protein tetramerization	-4.19388	-2.62832	32/150	33,43,302,919,1807,2878,3746,3834,5311,6258,6648,6999,8294,8350,8352,8353,8354,8355,8356,8357,8358,8359,8360,8361,8362,8363,8968,8989,22871,25939,80036,140803	ACADL,ACHE,ANXA2,CD247,DPYS,GPX3,KCNC1,KIF25,PKD2,RXRG,SOD2,TDO2,HIST1H4I,HIST1H3A,HIST1H3C,HIST1H3E,HIST1H3I,HIST1H3G,HIST1H3J,HIST1H3H,HIST1H3B,HIST1H4A,HIST1H4D,HIST1H4F,HIST1H4K,HIST1H4J,HIST1H3F,TRPA1,NLGN1,SAMHD1,TRPM3,TRPM6
14_Member	GO Biological Processes	GO:0006342	chromatin silencing	-4.11111	-2.56049	27/119	3012,3070,8294,8318,8329,8336,8350,8352,8353,8354,8355,8356,8357,8358,8359,8360,8361,8362,8363,8968,8969,29128,55506,57379,80312,85235,653604	HIST1H2AE,HELLS,HIST1H4I,CDC45,HIST1H2AI,HIST1H2AM,HIST1H3A,HIST1H3C,HIST1H3E,HIST1H3I,HIST1H3G,HIST1H3J,HIST1H3H,HIST1H3B,HIST1H4A,HIST1H4D,HIST1H4F,HIST1H4K,HIST1H4J,HIST1H3F,HIST1H2AG,UHRF1,H2AFY2,AICDA,TET1,HIST1H2AH,HIST2H3D
14_Member	Reactome Gene Sets	R-HSA-68875	Mitotic Prophase	-3.94979	-2.42322	30/141	3012,3018,8294,8331,8339,8340,8341,8342,8343,8344,8345,8346,8348,8350,8352,8353,8354,8355,8356,8357,8358,8359,8360,8361,8362,8363,8968,8970,64900,653604	HIST1H2AE,HIST1H2BB,HIST1H4I,HIST1H2AJ,HIST1H2BG,HIST1H2BL,HIST1H2BN,HIST1H2BM,HIST1H2BF,HIST1H2BE,HIST1H2BH,HIST1H2BI,HIST1H2BO,HIST1H3A,HIST1H3C,HIST1H3E,HIST1H3I,HIST1H3G,HIST1H3J,HIST1H3H,HIST1H3B,HIST1H4A,HIST1H4D,HIST1H4F,HIST1H4K,HIST1H4J,HIST1H3F,HIST1H2BJ,LPIN3,HIST2H3D
14_Member	GO Biological Processes	GO:0006323	DNA packaging	-3.90551	-2.38477	40/210	1029,3007,3018,3070,4171,4674,8091,8294,8339,8340,8341,8342,8343,8344,8345,8346,8348,8350,8352,8353,8354,8355,8356,8357,8358,8359,8360,8361,8362,8363,8968,8970,26038,51203,55506,55723,64105,79019,79682,653604	CDKN2A,HIST1H1D,HIST1H2BB,HELLS,MCM2,NAP1L2,HMGA2,HIST1H4I,HIST1H2BG,HIST1H2BL,HIST1H2BN,HIST1H2BM,HIST1H2BF,HIST1H2BE,HIST1H2BH,HIST1H2BI,HIST1H2BO,HIST1H3A,HIST1H3C,HIST1H3E,HIST1H3I,HIST1H3G,HIST1H3J,HIST1H3H,HIST1H3B,HIST1H4A,HIST1H4D,HIST1H4F,HIST1H4K,HIST1H4J,HIST1H3F,HIST1H2BJ,CHD5,NUSAP1,H2AFY2,ASF1B,CENPK,CENPM,CENPU,HIST2H3D
14_Member	Reactome Gene Sets	R-HSA-1221632	Meiotic synapsis	-3.88006	-2.36289	20/79	3012,3018,8294,8331,8339,8340,8341,8342,8343,8344,8345,8346,8348,8359,8360,8361,8362,8363,8970,23224	HIST1H2AE,HIST1H2BB,HIST1H4I,HIST1H2AJ,HIST1H2BG,HIST1H2BL,HIST1H2BN,HIST1H2BM,HIST1H2BF,HIST1H2BE,HIST1H2BH,HIST1H2BI,HIST1H2BO,HIST1H4A,HIST1H4D,HIST1H4F,HIST1H4K,HIST1H4J,HIST1H2BJ,SYNE2
14_Member	Reactome Gene Sets	R-HSA-1266695	Interleukin-7 signaling	-3.73546	-2.24128	12/36	3575,3667,8350,8352,8353,8354,8355,8356,8357,8358,8968,653604	IL7R,IRS1,HIST1H3A,HIST1H3C,HIST1H3E,HIST1H3I,HIST1H3G,HIST1H3J,HIST1H3H,HIST1H3B,HIST1H3F,HIST2H3D
14_Member	GO Biological Processes	GO:0065004	protein-DNA complex assembly	-3.66647	-2.18302	44/244	902,1643,3007,3018,3070,4171,4674,5890,6666,6928,8294,8318,8339,8340,8341,8342,8343,8344,8345,8346,8348,8350,8352,8353,8354,8355,8356,8357,8358,8359,8360,8361,8362,8363,8968,8970,55506,55723,64105,79019,79682,81620,117154,653604	CCNH,DDB2,HIST1H1D,HIST1H2BB,HELLS,MCM2,NAP1L2,RAD51B,SOX12,HNF1B,HIST1H4I,CDC45,HIST1H2BG,HIST1H2BL,HIST1H2BN,HIST1H2BM,HIST1H2BF,HIST1H2BE,HIST1H2BH,HIST1H2BI,HIST1H2BO,HIST1H3A,HIST1H3C,HIST1H3E,HIST1H3I,HIST1H3G,HIST1H3J,HIST1H3H,HIST1H3B,HIST1H4A,HIST1H4D,HIST1H4F,HIST1H4K,HIST1H4J,HIST1H3F,HIST1H2BJ,H2AFY2,ASF1B,CENPK,CENPM,CENPU,CDT1,DACH2,HIST2H3D
14_Member	Reactome Gene Sets	R-HSA-157579	Telomere Maintenance	-3.64326	-2.16411	20/82	3012,3018,5111,8294,8331,8339,8340,8341,8342,8343,8344,8345,8346,8348,8359,8360,8361,8362,8363,8970	HIST1H2AE,HIST1H2BB,PCNA,HIST1H4I,HIST1H2AJ,HIST1H2BG,HIST1H2BL,HIST1H2BN,HIST1H2BM,HIST1H2BF,HIST1H2BE,HIST1H2BH,HIST1H2BI,HIST1H2BO,HIST1H4A,HIST1H4D,HIST1H4F,HIST1H4K,HIST1H4J,HIST1H2BJ
14_Member	GO Biological Processes	GO:0051259	protein complex oligomerization	-3.4394	-2.00193	80/526	33,43,302,330,348,581,916,919,974,1277,1807,2643,2697,2752,2878,3039,3040,3043,3512,3737,3738,3741,3746,3754,3755,3834,4257,4314,5024,5311,5366,6258,6648,6999,7010,7227,8294,8350,8352,8353,8354,8355,8356,8357,8358,8359,8360,8361,8362,8363,8600,8968,8989,9750,10125,10361,11035,22871,23475,25939,26251,30844,30845,51129,57528,79187,80036,80149,81035,84708,114548,114897,114898,114904,140803,197259,22…	ACADL,ACHE,ANXA2,BIRC3,APOE,BAX,CD3E,CD247,CD79B,COL1A1,DPYS,GCH1,GJA1,GLUL,GPX3,HBA1,HBA2,HBB,JCHAIN,KCNA2,KCNA3,KCNA5,KCNC1,KCNF1,KCNG1,KIF25,MGST1,MMP3,P2RX3,PKD2,PMAIP1,RXRG,SOD2,TDO2,TEK,TRPS1,HIST1H4I,HIST1H3A,HIST1H3C,HIST1H3E,HIST1H3I,HIST1H3G,HIST1H3J,HIST1H3H,HIST1H3B,HIST1H4A,HIST1H4D,HIST1H4F,HIST1H4K,HIST1H4J,TNFSF11,HIST1H3F,TRPA1,RIPOR2,RASGRP1,NPM2,RIPK3,NLGN1,QPRT,SAMHD1,KCNG2,EH…
14_Member	GO Biological Processes	GO:0071824	protein-DNA complex subunit organization	-3.32284	-1.91235	47/275	902,1643,3007,3018,3070,4171,4609,4674,5890,6598,6666,6928,8294,8318,8339,8340,8341,8342,8343,8344,8345,8346,8348,8350,8352,8353,8354,8355,8356,8357,8358,8359,8360,8361,8362,8363,8968,8970,26038,55506,55723,64105,79019,79682,81620,117154,653604	CCNH,DDB2,HIST1H1D,HIST1H2BB,HELLS,MCM2,MYC,NAP1L2,RAD51B,SMARCB1,SOX12,HNF1B,HIST1H4I,CDC45,HIST1H2BG,HIST1H2BL,HIST1H2BN,HIST1H2BM,HIST1H2BF,HIST1H2BE,HIST1H2BH,HIST1H2BI,HIST1H2BO,HIST1H3A,HIST1H3C,HIST1H3E,HIST1H3I,HIST1H3G,HIST1H3J,HIST1H3H,HIST1H3B,HIST1H4A,HIST1H4D,HIST1H4F,HIST1H4K,HIST1H4J,HIST1H3F,HIST1H2BJ,CHD5,H2AFY2,ASF1B,CENPK,CENPM,CENPU,CDT1,DACH2,HIST2H3D
14_Member	Reactome Gene Sets	R-HSA-5693571	Nonhomologous End-Joining (NHEJ)	-3.239	-1.84873	17/69	3018,8294,8339,8340,8341,8342,8343,8344,8345,8346,8348,8359,8360,8361,8362,8363,8970	HIST1H2BB,HIST1H4I,HIST1H2BG,HIST1H2BL,HIST1H2BN,HIST1H2BM,HIST1H2BF,HIST1H2BE,HIST1H2BH,HIST1H2BI,HIST1H2BO,HIST1H4A,HIST1H4D,HIST1H4F,HIST1H4K,HIST1H4J,HIST1H2BJ
14_Member	GO Biological Processes	GO:0045814	negative regulation of gene expression, epigenetic	-3.17028	-1.79762	27/135	3012,3070,8294,8318,8329,8336,8350,8352,8353,8354,8355,8356,8357,8358,8359,8360,8361,8362,8363,8968,8969,29128,55506,57379,80312,85235,653604	HIST1H2AE,HELLS,HIST1H4I,CDC45,HIST1H2AI,HIST1H2AM,HIST1H3A,HIST1H3C,HIST1H3E,HIST1H3I,HIST1H3G,HIST1H3J,HIST1H3H,HIST1H3B,HIST1H4A,HIST1H4D,HIST1H4F,HIST1H4K,HIST1H4J,HIST1H3F,HIST1H2AG,UHRF1,H2AFY2,AICDA,TET1,HIST1H2AH,HIST2H3D
14_Member	Reactome Gene Sets	R-HSA-3214841	PKMTs methylate histone lysines	-3.08676	-1.72692	17/71	2122,8294,8350,8352,8353,8354,8355,8356,8357,8358,8359,8360,8361,8362,8363,8968,653604	MECOM,HIST1H4I,HIST1H3A,HIST1H3C,HIST1H3E,HIST1H3I,HIST1H3G,HIST1H3J,HIST1H3H,HIST1H3B,HIST1H4A,HIST1H4D,HIST1H4F,HIST1H4K,HIST1H4J,HIST1H3F,HIST2H3D
14_Member	Reactome Gene Sets	R-HSA-73886	Chromosome Maintenance	-3.06161	-1.71404	23/110	3012,3018,5111,8294,8331,8339,8340,8341,8342,8343,8344,8345,8346,8348,8359,8360,8361,8362,8363,8970,64105,79019,79682	HIST1H2AE,HIST1H2BB,PCNA,HIST1H4I,HIST1H2AJ,HIST1H2BG,HIST1H2BL,HIST1H2BN,HIST1H2BM,HIST1H2BF,HIST1H2BE,HIST1H2BH,HIST1H2BI,HIST1H2BO,HIST1H4A,HIST1H4D,HIST1H4F,HIST1H4K,HIST1H4J,HIST1H2BJ,CENPK,CENPM,CENPU
14_Member	Reactome Gene Sets	R-HSA-5693607	Processing of DNA double-strand break ends	-2.98907	-1.65392	21/98	3018,8294,8339,8340,8341,8342,8343,8344,8345,8346,8348,8359,8360,8361,8362,8363,8900,8970,9156,63967,83990	HIST1H2BB,HIST1H4I,HIST1H2BG,HIST1H2BL,HIST1H2BN,HIST1H2BM,HIST1H2BF,HIST1H2BE,HIST1H2BH,HIST1H2BI,HIST1H2BO,HIST1H4A,HIST1H4D,HIST1H4F,HIST1H4K,HIST1H4J,CCNA1,HIST1H2BJ,EXO1,CLSPN,BRIP1
14_Member	GO Biological Processes	GO:0071103	DNA conformation change	-2.96656	-1.63702	48/293	301,1029,1643,3007,3018,3070,4171,4173,4674,8091,8294,8318,8339,8340,8341,8342,8343,8344,8345,8346,8348,8350,8352,8353,8354,8355,8356,8357,8358,8359,8360,8361,8362,8363,8968,8970,9837,26038,51203,51659,55506,55723,64105,79019,79682,83990,84296,653604	ANXA1,CDKN2A,DDB2,HIST1H1D,HIST1H2BB,HELLS,MCM2,MCM4,NAP1L2,HMGA2,HIST1H4I,CDC45,HIST1H2BG,HIST1H2BL,HIST1H2BN,HIST1H2BM,HIST1H2BF,HIST1H2BE,HIST1H2BH,HIST1H2BI,HIST1H2BO,HIST1H3A,HIST1H3C,HIST1H3E,HIST1H3I,HIST1H3G,HIST1H3J,HIST1H3H,HIST1H3B,HIST1H4A,HIST1H4D,HIST1H4F,HIST1H4K,HIST1H4J,HIST1H3F,HIST1H2BJ,GINS1,CHD5,NUSAP1,GINS2,H2AFY2,ASF1B,CENPK,CENPM,CENPU,BRIP1,GINS4,HIST2H3D
14_Member	GO Biological Processes	GO:0045815	positive regulation of gene expression, epigenetic	-2.9636	-1.63499	18/79	8294,8350,8352,8353,8354,8355,8356,8357,8358,8359,8360,8361,8362,8363,8968,57379,80312,653604	HIST1H4I,HIST1H3A,HIST1H3C,HIST1H3E,HIST1H3I,HIST1H3G,HIST1H3J,HIST1H3H,HIST1H3B,HIST1H4A,HIST1H4D,HIST1H4F,HIST1H4K,HIST1H4J,HIST1H3F,AICDA,TET1,HIST2H3D
14_Member	GO Biological Processes	GO:0060218	hematopoietic stem cell differentiation	-2.89493	-1.58889	23/113	2296,2624,2625,6422,6886,8294,8350,8352,8353,8354,8355,8356,8357,8358,8359,8360,8361,8362,8363,8968,10538,121340,653604	FOXC1,GATA2,GATA3,SFRP1,TAL1,HIST1H4I,HIST1H3A,HIST1H3C,HIST1H3E,HIST1H3I,HIST1H3G,HIST1H3J,HIST1H3H,HIST1H3B,HIST1H4A,HIST1H4D,HIST1H4F,HIST1H4K,HIST1H4J,HIST1H3F,BATF,SP7,HIST2H3D
14_Member	Reactome Gene Sets	R-HSA-69473	G2/M DNA damage checkpoint	-2.77585	-1.5008	20/95	3018,7465,8294,8339,8340,8341,8342,8343,8344,8345,8346,8348,8359,8360,8361,8362,8363,8970,9156,83990	HIST1H2BB,WEE1,HIST1H4I,HIST1H2BG,HIST1H2BL,HIST1H2BN,HIST1H2BM,HIST1H2BF,HIST1H2BE,HIST1H2BH,HIST1H2BI,HIST1H2BO,HIST1H4A,HIST1H4D,HIST1H4F,HIST1H4K,HIST1H4J,HIST1H2BJ,EXO1,BRIP1
14_Member	Reactome Gene Sets	R-HSA-5693565	Recruitment and ATM-mediated phosphorylation of repair and signaling proteins at DNA double strand b	-2.73785	-1.47305	17/76	3018,8294,8339,8340,8341,8342,8343,8344,8345,8346,8348,8359,8360,8361,8362,8363,8970	HIST1H2BB,HIST1H4I,HIST1H2BG,HIST1H2BL,HIST1H2BN,HIST1H2BM,HIST1H2BF,HIST1H2BE,HIST1H2BH,HIST1H2BI,HIST1H2BO,HIST1H4A,HIST1H4D,HIST1H4F,HIST1H4K,HIST1H4J,HIST1H2BJ
14_Member	Reactome Gene Sets	R-HSA-5693606	DNA Double Strand Break Response	-2.67305	-1.42731	17/77	3018,8294,8339,8340,8341,8342,8343,8344,8345,8346,8348,8359,8360,8361,8362,8363,8970	HIST1H2BB,HIST1H4I,HIST1H2BG,HIST1H2BL,HIST1H2BN,HIST1H2BM,HIST1H2BF,HIST1H2BE,HIST1H2BH,HIST1H2BI,HIST1H2BO,HIST1H4A,HIST1H4D,HIST1H4F,HIST1H4K,HIST1H4J,HIST1H2BJ
14_Member	Reactome Gene Sets	R-HSA-2262752	Cellular responses to stress	-2.66749	-1.42328	64/429	343,815,1029,1030,1051,1780,1869,2034,2113,2114,2353,2878,2882,2908,3007,3012,3018,3569,3576,3725,4217,4306,5606,6648,7277,7296,8091,8294,8331,8339,8340,8341,8342,8343,8344,8345,8346,8348,8350,8352,8353,8354,8355,8356,8357,8358,8359,8360,8361,8362,8363,8535,8900,8968,8970,9588,10370,57332,79400,84733,112714,113457,347733,653604	AQP8,CAMK2A,CDKN2A,CDKN2B,CEBPB,DYNC1I1,E2F1,EPAS1,ETS1,ETS2,FOS,GPX3,GPX7,NR3C1,HIST1H1D,HIST1H2AE,HIST1H2BB,IL6,CXCL8,JUN,MAP3K5,NR3C2,MAP2K3,SOD2,TUBA4A,TXNRD1,HMGA2,HIST1H4I,HIST1H2AJ,HIST1H2BG,HIST1H2BL,HIST1H2BN,HIST1H2BM,HIST1H2BF,HIST1H2BE,HIST1H2BH,HIST1H2BI,HIST1H2BO,HIST1H3A,HIST1H3C,HIST1H3E,HIST1H3I,HIST1H3G,HIST1H3J,HIST1H3H,HIST1H3B,HIST1H4A,HIST1H4D,HIST1H4F,HIST1H4K,HIST1H4J,CBX4…
14_Member	GO Biological Processes	GO:0060968	regulation of gene silencing	-2.54383	-1.32374	25/134	1956,5468,7538,8294,8318,8350,8352,8353,8354,8355,8356,8357,8358,8359,8360,8361,8362,8363,8968,29128,57379,80149,80312,131405,653604	EGFR,PPARG,ZFP36,HIST1H4I,CDC45,HIST1H3A,HIST1H3C,HIST1H3E,HIST1H3I,HIST1H3G,HIST1H3J,HIST1H3H,HIST1H3B,HIST1H4A,HIST1H4D,HIST1H4F,HIST1H4K,HIST1H4J,HIST1H3F,UHRF1,AICDA,ZC3H12A,TET1,TRIM71,HIST2H3D
14_Member	GO Biological Processes	GO:0060964	regulation of gene silencing by miRNA	-2.49325	-1.28841	21/107	1956,5468,7538,8294,8350,8352,8353,8354,8355,8356,8357,8358,8359,8360,8361,8362,8363,8968,80149,131405,653604	EGFR,PPARG,ZFP36,HIST1H4I,HIST1H3A,HIST1H3C,HIST1H3E,HIST1H3I,HIST1H3G,HIST1H3J,HIST1H3H,HIST1H3B,HIST1H4A,HIST1H4D,HIST1H4F,HIST1H4K,HIST1H4J,HIST1H3F,ZC3H12A,TRIM71,HIST2H3D
14_Member	GO Biological Processes	GO:1902036	regulation of hematopoietic stem cell differentiation	-2.34637	-1.17956	20/103	2296,2624,2625,6886,8294,8350,8352,8353,8354,8355,8356,8357,8358,8359,8360,8361,8362,8363,8968,653604	FOXC1,GATA2,GATA3,TAL1,HIST1H4I,HIST1H3A,HIST1H3C,HIST1H3E,HIST1H3I,HIST1H3G,HIST1H3J,HIST1H3H,HIST1H3B,HIST1H4A,HIST1H4D,HIST1H4F,HIST1H4K,HIST1H4J,HIST1H3F,HIST2H3D
14_Member	Reactome Gene Sets	R-HSA-5693567	HDR through Homologous Recombination (HR) or Single Strand Annealing (SSA)	-2.31747	-1.15351	24/132	3018,5111,5890,8294,8339,8340,8341,8342,8343,8344,8345,8346,8348,8359,8360,8361,8362,8363,8900,8970,9156,63967,83990,146956	HIST1H2BB,PCNA,RAD51B,HIST1H4I,HIST1H2BG,HIST1H2BL,HIST1H2BN,HIST1H2BM,HIST1H2BF,HIST1H2BE,HIST1H2BH,HIST1H2BI,HIST1H2BO,HIST1H4A,HIST1H4D,HIST1H4F,HIST1H4K,HIST1H4J,CCNA1,HIST1H2BJ,EXO1,CLSPN,BRIP1,EME1
14_Member	GO Biological Processes	GO:0060147	regulation of posttranscriptional gene silencing	-2.29878	-1.13767	21/111	1956,5468,7538,8294,8350,8352,8353,8354,8355,8356,8357,8358,8359,8360,8361,8362,8363,8968,80149,131405,653604	EGFR,PPARG,ZFP36,HIST1H4I,HIST1H3A,HIST1H3C,HIST1H3E,HIST1H3I,HIST1H3G,HIST1H3J,HIST1H3H,HIST1H3B,HIST1H4A,HIST1H4D,HIST1H4F,HIST1H4K,HIST1H4J,HIST1H3F,ZC3H12A,TRIM71,HIST2H3D
14_Member	GO Biological Processes	GO:0060966	regulation of gene silencing by RNA	-2.29878	-1.13767	21/111	1956,5468,7538,8294,8350,8352,8353,8354,8355,8356,8357,8358,8359,8360,8361,8362,8363,8968,80149,131405,653604	EGFR,PPARG,ZFP36,HIST1H4I,HIST1H3A,HIST1H3C,HIST1H3E,HIST1H3I,HIST1H3G,HIST1H3J,HIST1H3H,HIST1H3B,HIST1H4A,HIST1H4D,HIST1H4F,HIST1H4K,HIST1H4J,HIST1H3F,ZC3H12A,TRIM71,HIST2H3D
14_Member	Reactome Gene Sets	R-HSA-194315	Signaling by Rho GTPases	-2.25176	-1.10492	64/447	332,399,699,991,1780,3012,3018,3071,3798,5063,5881,5924,7277,8294,8331,8339,8340,8341,8342,8343,8344,8345,8346,8348,8350,8352,8353,8354,8355,8356,8357,8358,8359,8360,8361,8362,8363,8968,8970,9459,9754,11004,11130,22899,23092,23263,27237,55789,57514,58480,58504,64105,79019,79658,79682,91614,112714,113457,116984,121512,347733,445328,644150,653604	BIRC5,RHOH,BUB1,CDC20,DYNC1I1,HIST1H2AE,HIST1H2BB,NCKAP1L,KIF5A,PAK3,RAC3,RASGRF2,TUBA4A,HIST1H4I,HIST1H2AJ,HIST1H2BG,HIST1H2BL,HIST1H2BN,HIST1H2BM,HIST1H2BF,HIST1H2BE,HIST1H2BH,HIST1H2BI,HIST1H2BO,HIST1H3A,HIST1H3C,HIST1H3E,HIST1H3I,HIST1H3G,HIST1H3J,HIST1H3H,HIST1H3B,HIST1H4A,HIST1H4D,HIST1H4F,HIST1H4K,HIST1H4J,HIST1H3F,HIST1H2BJ,ARHGEF6,STARD8,KIF2C,ZWINT,ARHGEF15,ARHGAP26,MCF2L,ARHGEF16,DEPDC…
14_Member	KEGG Pathway	hsa05203	Viral carcinogenesis	-2.23871	-1.09536	33/201	581,595,896,991,1029,1030,1233,1959,3018,3249,3572,3725,4792,5366,8294,8339,8340,8341,8342,8343,8344,8345,8346,8348,8359,8360,8361,8362,8363,8900,8970,9586,85477	BAX,CCND1,CCND3,CDC20,CDKN2A,CDKN2B,CCR4,EGR2,HIST1H2BB,HPN,IL6ST,JUN,NFKBIA,PMAIP1,HIST1H4I,HIST1H2BG,HIST1H2BL,HIST1H2BN,HIST1H2BM,HIST1H2BF,HIST1H2BE,HIST1H2BH,HIST1H2BI,HIST1H2BO,HIST1H4A,HIST1H4D,HIST1H4F,HIST1H4K,HIST1H4J,CCNA1,HIST1H2BJ,CREB5,SCIN
14_Member	GO Biological Processes	GO:0045653	negative regulation of megakaryocyte differentiation	-2.10487	-0.995407	6/18	8294,8359,8360,8361,8362,8363	HIST1H4I,HIST1H4A,HIST1H4D,HIST1H4F,HIST1H4K,HIST1H4J
14_Member	Reactome Gene Sets	R-HSA-5693538	Homology Directed Repair	-2.07354	-0.970185	24/138	3018,5111,5890,8294,8339,8340,8341,8342,8343,8344,8345,8346,8348,8359,8360,8361,8362,8363,8900,8970,9156,63967,83990,146956	HIST1H2BB,PCNA,RAD51B,HIST1H4I,HIST1H2BG,HIST1H2BL,HIST1H2BN,HIST1H2BM,HIST1H2BF,HIST1H2BE,HIST1H2BH,HIST1H2BI,HIST1H2BO,HIST1H4A,HIST1H4D,HIST1H4F,HIST1H4K,HIST1H4J,CCNA1,HIST1H2BJ,EXO1,CLSPN,BRIP1,EME1
14_Member	Reactome Gene Sets	R-HSA-8953897	Cellular responses to external stimuli	-2.06041	-0.959807	70/506	343,815,1029,1030,1051,1780,1869,2034,2113,2114,2353,2878,2882,2908,3007,3012,3018,3569,3576,3725,4217,4306,4494,4499,4502,5563,5606,6648,7277,7296,8091,8294,8331,8339,8340,8341,8342,8343,8344,8345,8346,8348,8350,8352,8353,8354,8355,8356,8357,8358,8359,8360,8361,8362,8363,8535,8900,8968,8970,9588,10370,23710,51422,57332,79400,84733,112714,113457,347733,653604	AQP8,CAMK2A,CDKN2A,CDKN2B,CEBPB,DYNC1I1,E2F1,EPAS1,ETS1,ETS2,FOS,GPX3,GPX7,NR3C1,HIST1H1D,HIST1H2AE,HIST1H2BB,IL6,CXCL8,JUN,MAP3K5,NR3C2,MT1F,MT1M,MT2A,PRKAA2,MAP2K3,SOD2,TUBA4A,TXNRD1,HMGA2,HIST1H4I,HIST1H2AJ,HIST1H2BG,HIST1H2BL,HIST1H2BN,HIST1H2BM,HIST1H2BF,HIST1H2BE,HIST1H2BH,HIST1H2BI,HIST1H2BO,HIST1H3A,HIST1H3C,HIST1H3E,HIST1H3I,HIST1H3G,HIST1H3J,HIST1H3H,HIST1H3B,HIST1H4A,HIST1H4D,HIST1H4F,…
14_Member	GO Biological Processes	GO:0002244	hematopoietic progenitor cell differentiation	-2.0119	-0.935816	30/185	2296,2322,2624,2625,3213,3815,4291,6422,6547,6886,8294,8350,8352,8353,8354,8355,8356,8357,8358,8359,8360,8361,8362,8363,8968,10538,55512,121340,255631,653604	FOXC1,FLT3,GATA2,GATA3,HOXB3,KIT,MLF1,SFRP1,SLC8A3,TAL1,HIST1H4I,HIST1H3A,HIST1H3C,HIST1H3E,HIST1H3I,HIST1H3G,HIST1H3J,HIST1H3H,HIST1H3B,HIST1H4A,HIST1H4D,HIST1H4F,HIST1H4K,HIST1H4J,HIST1H3F,BATF,SMPD3,SP7,COL24A1,HIST2H3D
15_Summary	GO Biological Processes	GO:0051960	regulation of nervous system development	-12.4704	-9.70152	146/768	151,183,348,443,576,604,650,655,869,943,991,1000,1002,1268,1272,1281,1382,1400,1524,1620,1638,1813,1826,1910,1944,1949,2045,2047,2048,2049,2185,2258,2309,2335,2535,2624,2625,3084,3213,3418,3475,3572,3706,3815,3949,3976,4009,4058,4674,4747,4825,4842,4897,5063,5076,5121,5176,5362,5468,5583,5587,5754,5764,5818,5881,6285,6422,6474,6495,6608,6663,6664,6860,6900,7224,7225,7476,7976,8153,8200,8321,8482,…	ADRA2B,AGT,APOE,ASPA,ADGRB2,BCL6,BMP2,BMP7,CBLN1,TNFRSF8,CDC20,CDH2,CDH4,CNR1,CNTN1,COL3A1,CRABP2,CRMP1,CX3CR1,BRINP1,DCT,DRD2,DSCAM,EDNRB,EFNA3,EFNB3,EPHA7,EPHB1,EPHB2,EPHB3,PTK2B,FGF13,FOXO3,FN1,FZD2,GATA2,GATA3,NRG1,HOXB3,IDH2,IFRD1,IL6ST,ITPKA,KIT,LDLR,LIF,LMX1A,LTK,NAP1L2,NEFL,NKX6-1,NOS1,NRCAM,PAK3,PAX2,PCP4,SERPINF1,PLXNA2,PPARG,PRKCH,PRKD1,PTK7,PTN,NECTIN1,RAC3,S100B,SFRP1,SHOX2,SIX1,SMO,…
15_Member	GO Biological Processes	GO:0051960	regulation of nervous system development	-12.4704	-9.70152	146/768	151,183,348,443,576,604,650,655,869,943,991,1000,1002,1268,1272,1281,1382,1400,1524,1620,1638,1813,1826,1910,1944,1949,2045,2047,2048,2049,2185,2258,2309,2335,2535,2624,2625,3084,3213,3418,3475,3572,3706,3815,3949,3976,4009,4058,4674,4747,4825,4842,4897,5063,5076,5121,5176,5362,5468,5583,5587,5754,5764,5818,5881,6285,6422,6474,6495,6608,6663,6664,6860,6900,7224,7225,7476,7976,8153,8200,8321,8482,…	ADRA2B,AGT,APOE,ASPA,ADGRB2,BCL6,BMP2,BMP7,CBLN1,TNFRSF8,CDC20,CDH2,CDH4,CNR1,CNTN1,COL3A1,CRABP2,CRMP1,CX3CR1,BRINP1,DCT,DRD2,DSCAM,EDNRB,EFNA3,EFNB3,EPHA7,EPHB1,EPHB2,EPHB3,PTK2B,FGF13,FOXO3,FN1,FZD2,GATA2,GATA3,NRG1,HOXB3,IDH2,IFRD1,IL6ST,ITPKA,KIT,LDLR,LIF,LMX1A,LTK,NAP1L2,NEFL,NKX6-1,NOS1,NRCAM,PAK3,PAX2,PCP4,SERPINF1,PLXNA2,PPARG,PRKCH,PRKD1,PTK7,PTN,NECTIN1,RAC3,S100B,SFRP1,SHOX2,SIX1,SMO,…
15_Member	GO Biological Processes	GO:0051962	positive regulation of nervous system development	-10.0257	-7.56419	95/465	151,183,348,443,576,604,650,655,869,991,1002,1268,1272,1382,1524,1620,1638,1813,1826,2047,2048,2049,2185,2335,2624,3084,3572,3706,3815,3976,4058,4674,4747,4825,4897,5063,5076,5121,5176,5468,5583,5587,5754,5764,6285,6474,6608,6663,6664,6860,7224,7225,7476,7976,8153,8200,8321,8482,8507,8837,9148,9378,9423,11075,22859,22871,22891,23767,23769,26011,29904,51330,51393,54674,55607,57554,57556,57795,6043…	ADRA2B,AGT,APOE,ASPA,ADGRB2,BCL6,BMP2,BMP7,CBLN1,CDC20,CDH4,CNR1,CNTN1,CRABP2,CX3CR1,BRINP1,DCT,DRD2,DSCAM,EPHB1,EPHB2,EPHB3,PTK2B,FN1,GATA2,NRG1,IL6ST,ITPKA,KIT,LIF,LTK,NAP1L2,NEFL,NKX6-1,NRCAM,PAK3,PAX2,PCP4,SERPINF1,PPARG,PRKCH,PRKD1,PTK7,PTN,S100B,SHOX2,SMO,SOX10,SOX11,SYT4,TRPC5,TRPC6,WNT7A,FZD3,RND2,GDF5,FZD1,SEMA7A,ENC1,CFLAR,NEURL1,NRXN1,NTN1,STMN2,ADGRL1,NLGN1,ZNF365,FLRT3,FLRT1,TENM4,EE…
15_Member	GO Biological Processes	GO:0050767	regulation of neurogenesis	-9.58538	-7.19884	124/677	151,183,348,443,604,650,655,943,1000,1002,1268,1272,1281,1382,1400,1524,1620,1638,1813,1826,1910,1944,1949,2045,2048,2049,2185,2258,2309,2335,2624,2625,3084,3213,3418,3475,3572,3706,3815,3949,3976,4009,4058,4674,4747,4825,4842,4897,5063,5121,5176,5362,5468,5583,5587,5754,5764,5881,6422,6474,6495,6608,6663,6664,6860,6900,7224,7225,7476,7976,8153,8200,8321,8482,8507,8837,8864,9148,9314,9423,9745,10…	ADRA2B,AGT,APOE,ASPA,BCL6,BMP2,BMP7,TNFRSF8,CDH2,CDH4,CNR1,CNTN1,COL3A1,CRABP2,CRMP1,CX3CR1,BRINP1,DCT,DRD2,DSCAM,EDNRB,EFNA3,EFNB3,EPHA7,EPHB2,EPHB3,PTK2B,FGF13,FOXO3,FN1,GATA2,GATA3,NRG1,HOXB3,IDH2,IFRD1,IL6ST,ITPKA,KIT,LDLR,LIF,LMX1A,LTK,NAP1L2,NEFL,NKX6-1,NOS1,NRCAM,PAK3,PCP4,SERPINF1,PLXNA2,PPARG,PRKCH,PRKD1,PTK7,PTN,RAC3,SFRP1,SHOX2,SIX1,SMO,SOX10,SOX11,SYT4,CNTN2,TRPC5,TRPC6,WNT7A,FZD3,RND…
15_Member	GO Biological Processes	GO:0090066	regulation of anatomical structure size	-7.69879	-5.5598	87/457	134,146,151,154,183,185,348,1002,1236,1382,1440,1826,1907,1909,1910,1956,2045,2185,2258,2296,2335,2643,2697,3043,3071,3084,3351,3357,3363,3383,3475,3575,3741,3778,3783,3952,4747,4825,4842,4881,4897,4922,5029,5063,5076,5362,5729,5743,5997,6648,6711,6869,6900,6928,7224,7349,7430,7476,7484,8153,8482,8862,8864,9423,10178,10602,23075,23616,23645,51330,51393,51474,54551,55604,55607,55971,59272,59341,65…	ADORA1,ADRA1D,ADRA2B,ADRB2,AGT,AGTR1,APOE,CDH4,CCR7,CRABP2,CSF3,DSCAM,EDN2,EDNRA,EDNRB,EGFR,EPHA7,PTK2B,FGF13,FOXC1,FN1,GCH1,GJA1,HBB,NCKAP1L,NRG1,HTR1B,HTR2B,HTR7,ICAM1,IFRD1,IL7R,KCNA5,KCNMA1,KCNN4,LEP,NEFL,NKX6-1,NOS1,NPR1,NRCAM,NTS,P2RY2,PAK3,PAX2,PLXNA2,PTGDR,PTGS2,RGS2,SOD2,SPTBN1,TACR1,CNTN2,HNF1B,TRPC5,UCN,EZR,WNT7A,WNT9B,RND2,SEMA7A,APLN,PER2,NTN1,TENM1,CDC42EP3,SWAP70,SH3BP1,PPP1R15A,TN…
15_Member	GO Biological Processes	GO:0048589	developmental growth	-7.62129	-5.50563	106/595	154,183,301,321,347,348,374,658,1002,1134,1382,1588,1735,1813,1826,1901,2045,2069,2246,2255,2258,2261,2296,2309,2335,2593,2596,2625,2661,2692,2697,3084,3207,3475,3776,3952,3953,4322,4656,4815,4825,4856,4897,5144,5362,5617,5618,5727,5754,6299,6422,6495,6608,6663,6781,6860,6909,6928,7048,7224,7298,7430,7476,8153,8200,8470,8482,8837,9254,9423,9837,10252,10365,10631,11221,23242,23371,23767,23769,2601…	ADRB2,AGT,ANXA1,APBA2,APOD,APOE,AREG,BMPR1B,CDH4,CHRNA1,CRABP2,CYP19A1,DIO3,DRD2,DSCAM,S1PR1,EPHA7,EREG,FGF1,FGF10,FGF13,FGFR3,FOXC1,FOXO3,FN1,GAMT,GAP43,GATA3,GDF9,GHRHR,GJA1,NRG1,HOXA11,IFRD1,KCNK2,LEP,LEPR,MMP13,MYOG,NINJ2,NKX6-1,NOV,NRCAM,PDE4D,PLXNA2,PRL,PRLR,PTCH1,PTK7,SALL1,SFRP1,SIX1,SMO,SOX10,STC1,SYT4,TBX2,HNF1B,TGFBR2,TRPC5,TYMS,EZR,WNT7A,RND2,GDF5,SORBS2,SEMA7A,CFLAR,CACNA2D2,NTN1,GIN…
15_Member	GO Biological Processes	GO:0010720	positive regulation of cell development	-6.99564	-4.98754	87/473	151,183,348,443,604,650,655,1002,1268,1272,1382,1524,1620,1638,1813,1826,2048,2185,2335,2624,3037,3084,3207,3572,3706,3815,3976,4058,4653,4656,4674,4747,4825,4897,5063,5121,5176,5468,5583,5587,5754,5764,5881,6474,6608,6663,6664,6860,7224,7225,7976,8111,8153,8200,8321,8482,8507,8600,8837,9148,9423,10221,11075,22891,26011,29904,51330,51393,55604,55607,57554,57556,57795,57817,60436,80005,84258,84630…	ADRA2B,AGT,APOE,ASPA,BCL6,BMP2,BMP7,CDH4,CNR1,CNTN1,CRABP2,CX3CR1,BRINP1,DCT,DRD2,DSCAM,EPHB2,PTK2B,FN1,GATA2,HAS2,NRG1,HOXA11,IL6ST,ITPKA,KIT,LIF,LTK,MYOC,MYOG,NAP1L2,NEFL,NKX6-1,NRCAM,PAK3,PCP4,SERPINF1,PPARG,PRKCH,PRKD1,PTK7,PTN,RAC3,SHOX2,SMO,SOX10,SOX11,SYT4,TRPC5,TRPC6,FZD3,GPR68,RND2,GDF5,FZD1,SEMA7A,ENC1,TNFSF11,CFLAR,NEURL1,NTN1,TRIB1,STMN2,ZNF365,TENM4,EEF2K,TNFRSF12A,TRPV2,CARMIL1,PPP1…
15_Member	GO Biological Processes	GO:0050769	positive regulation of neurogenesis	-6.81993	-4.83972	76/399	151,183,348,443,604,650,655,1002,1268,1272,1382,1524,1620,1638,1813,1826,2048,2185,2335,2624,3084,3572,3706,3815,3976,4058,4674,4747,4825,4897,5063,5121,5176,5468,5583,5587,5754,5764,6474,6608,6663,6664,6860,7224,7225,7976,8153,8200,8321,8482,8507,8837,9148,9423,11075,22891,26011,29904,51330,51393,55607,57554,57556,57795,60436,84258,84630,85358,90527,91752,127833,257194,339479,347733,392255,402117	ADRA2B,AGT,APOE,ASPA,BCL6,BMP2,BMP7,CDH4,CNR1,CNTN1,CRABP2,CX3CR1,BRINP1,DCT,DRD2,DSCAM,EPHB2,PTK2B,FN1,GATA2,NRG1,IL6ST,ITPKA,KIT,LIF,LTK,NAP1L2,NEFL,NKX6-1,NRCAM,PAK3,PCP4,SERPINF1,PPARG,PRKCH,PRKD1,PTK7,PTN,SHOX2,SMO,SOX10,SOX11,SYT4,TRPC5,TRPC6,FZD3,RND2,GDF5,FZD1,SEMA7A,ENC1,CFLAR,NEURL1,NTN1,STMN2,ZNF365,TENM4,EEF2K,TNFRSF12A,TRPV2,PPP1R9A,LRRC7,SEMA6A,BRINP2,TGIF2,SYT3,TTBK1,SHANK3,DUOXA1,…
15_Member	GO Biological Processes	GO:0045664	regulation of neuron differentiation	-6.56042	-4.62368	95/542	151,183,348,604,650,655,943,1002,1268,1272,1382,1400,1620,1826,1910,1944,1949,2045,2048,2049,2185,2258,2309,2335,2624,2625,3084,3475,3706,4009,4058,4674,4747,4825,4897,5063,5121,5176,5362,5587,5754,5764,5881,6422,6474,6495,6664,6860,6900,7224,7225,7476,8153,8200,8321,8482,8507,8837,9314,9423,9745,11075,22871,22891,23303,29904,51330,51393,53335,54986,55607,57540,57554,57795,59341,60436,65078,80725…	ADRA2B,AGT,APOE,BCL6,BMP2,BMP7,TNFRSF8,CDH4,CNR1,CNTN1,CRABP2,CRMP1,BRINP1,DSCAM,EDNRB,EFNA3,EFNB3,EPHA7,EPHB2,EPHB3,PTK2B,FGF13,FOXO3,FN1,GATA2,GATA3,NRG1,IFRD1,ITPKA,LMX1A,LTK,NAP1L2,NEFL,NKX6-1,NRCAM,PAK3,PCP4,SERPINF1,PLXNA2,PRKD1,PTK7,PTN,RAC3,SFRP1,SHOX2,SIX1,SOX11,SYT4,CNTN2,TRPC5,TRPC6,WNT7A,RND2,GDF5,FZD1,SEMA7A,ENC1,CFLAR,KLF4,NTN1,ZNF536,STMN2,NLGN1,ZNF365,KIF13B,EEF2K,TNFRSF12A,TRPV2,…
15_Member	GO Biological Processes	GO:0060560	developmental growth involved in morphogenesis	-6.26164	-4.37291	46/207	348,374,1002,1382,1826,1901,2045,2246,2255,2258,2335,3084,3475,4825,4897,5362,5754,6299,6422,6495,6860,6909,6928,7048,7224,8153,8482,9423,10252,10631,23242,23767,23769,51330,51393,53335,55083,57216,65078,84258,85407,91584,127833,203228,344901,374946	APOE,AREG,CDH4,CRABP2,DSCAM,S1PR1,EPHA7,FGF1,FGF10,FGF13,FN1,NRG1,IFRD1,NKX6-1,NRCAM,PLXNA2,PTK7,SALL1,SFRP1,SIX1,SYT4,TBX2,HNF1B,TGFBR2,TRPC5,RND2,SEMA7A,NTN1,SPRY1,POSTN,COBL,FLRT3,FLRT1,TNFRSF12A,TRPV2,BCL11A,KIF26B,VANGL2,RTN4R,SYT3,NKD1,PLXNA4,SYT2,C9orf72,OSTN,DRAXIN
15_Member	GO Biological Processes	GO:0040008	regulation of growth	-6.04778	-4.18833	108/654	154,183,185,348,486,604,634,948,1002,1029,1382,1490,1511,1735,1813,1826,1839,1956,2045,2185,2258,2261,2296,2335,2593,2596,2661,2692,2697,3084,3249,3373,3475,3489,3491,3776,3872,3929,3952,4009,4323,4487,4494,4499,4502,4739,4825,4856,4881,4897,5362,5468,5588,5617,5727,6422,6446,6495,6608,6860,6909,6928,7048,7224,7349,7430,8091,8153,8200,8482,8804,8838,8839,9021,9254,9423,10071,11170,11221,23677,265…	ADRB2,AGT,AGTR1,APOE,FXYD2,BCL6,CEACAM1,CD36,CDH4,CDKN2A,CRABP2,CTGF,CTSG,DIO3,DRD2,DSCAM,HBEGF,EGFR,EPHA7,PTK2B,FGF13,FGFR3,FOXC1,FN1,GAMT,GAP43,GDF9,GHRHR,GJA1,NRG1,HPN,HYAL1,IFRD1,IGFBP6,CYR61,KCNK2,KRT17,LBP,LEP,LMX1A,MMP14,MSX1,MT1F,MT1M,MT2A,NEDD9,NKX6-1,NOV,NPR1,NRCAM,PLXNA2,PPARG,PRKCQ,PRL,PTCH1,SFRP1,SGK1,SIX1,SMO,SYT4,TBX2,HNF1B,TGFBR2,TRPC5,UCN,EZR,HMGA2,RND2,GDF5,SEMA7A,CREG1,WISP3,WI…
15_Member	GO Biological Processes	GO:0001558	regulation of cell growth	-5.62402	-3.82365	71/391	183,185,348,486,604,634,1002,1029,1382,1490,1826,1839,1956,2045,2185,2258,2335,2661,2697,3084,3249,3373,3475,3489,3491,3872,4009,4323,4487,4825,4856,4881,4897,5362,5468,5588,6422,6446,6860,7224,7349,8153,8482,8838,8839,9423,10071,11170,23677,51196,51232,51330,51393,53335,55506,55540,57817,58189,64321,65078,81501,84258,84722,91584,94031,127833,147906,340719,344901,347252,374946	AGT,AGTR1,APOE,FXYD2,BCL6,CEACAM1,CDH4,CDKN2A,CRABP2,CTGF,DSCAM,HBEGF,EGFR,EPHA7,PTK2B,FGF13,FN1,GDF9,GJA1,NRG1,HPN,HYAL1,IFRD1,IGFBP6,CYR61,KRT17,LMX1A,MMP14,MSX1,NKX6-1,NOV,NPR1,NRCAM,PLXNA2,PPARG,PRKCQ,SFRP1,SGK1,SYT4,TRPC5,UCN,RND2,SEMA7A,WISP3,WISP2,NTN1,MUC12,FAM107A,SH3BP4,PLCE1,CRIM1,TNFRSF12A,TRPV2,BCL11A,H2AFY2,IL17RB,HAMP,WFDC1,SOX17,RTN4R,DCSTAMP,SYT3,PSRC1,PLXNA4,HTRA3,SYT2,DACT3,NAN…
15_Member	GO Biological Processes	GO:0010975	regulation of neuron projection development	-5.58307	-3.79374	71/392	183,348,943,1002,1268,1272,1382,1400,1826,1949,2045,2048,2049,2185,2258,2335,2625,3084,3475,3706,4058,4747,4825,4897,5063,5176,5362,5587,5754,5764,6422,6474,6860,6900,7224,7225,7476,8153,8321,8482,8507,8837,9314,9423,11075,22871,22891,23303,29904,51330,51393,53335,54986,55607,57554,59341,65078,80725,81618,84258,84894,85358,91584,91752,112755,120892,127833,257194,344901,347733,374946	AGT,APOE,TNFRSF8,CDH4,CNR1,CNTN1,CRABP2,CRMP1,DSCAM,EFNB3,EPHA7,EPHB2,EPHB3,PTK2B,FGF13,FN1,GATA3,NRG1,IFRD1,ITPKA,LTK,NEFL,NKX6-1,NRCAM,PAK3,SERPINF1,PLXNA2,PRKD1,PTK7,PTN,SFRP1,SHOX2,SYT4,CNTN2,TRPC5,TRPC6,WNT7A,RND2,FZD1,SEMA7A,ENC1,CFLAR,KLF4,NTN1,STMN2,NLGN1,ZNF365,KIF13B,EEF2K,TNFRSF12A,TRPV2,BCL11A,ULK4,PPP1R9A,LRRC7,TRPV4,RTN4R,SRCIN1,ITM2C,SYT3,LINGO1,SHANK3,PLXNA4,ZNF804A,STX1B,LRRK2,SY…
15_Member	GO Biological Processes	GO:0016049	cell growth	-5.57466	-3.78901	83/480	183,185,348,486,604,634,1002,1029,1382,1490,1826,1839,1956,2012,2045,2185,2258,2335,2661,2697,3084,3249,3373,3475,3489,3491,3575,3872,4009,4323,4487,4825,4856,4881,4897,5362,5468,5588,6422,6446,6860,7043,7048,7224,7349,8153,8470,8482,8838,8839,9423,10071,10631,11170,23242,23677,23767,23769,51196,51232,51330,51393,53335,55506,55540,57144,57817,58189,64321,65078,81501,84258,84722,91584,94031,127833…	AGT,AGTR1,APOE,FXYD2,BCL6,CEACAM1,CDH4,CDKN2A,CRABP2,CTGF,DSCAM,HBEGF,EGFR,EMP1,EPHA7,PTK2B,FGF13,FN1,GDF9,GJA1,NRG1,HPN,HYAL1,IFRD1,IGFBP6,CYR61,IL7R,KRT17,LMX1A,MMP14,MSX1,NKX6-1,NOV,NPR1,NRCAM,PLXNA2,PPARG,PRKCQ,SFRP1,SGK1,SYT4,TGFB3,TGFBR2,TRPC5,UCN,RND2,SORBS2,SEMA7A,WISP3,WISP2,NTN1,MUC12,POSTN,FAM107A,COBL,SH3BP4,FLRT3,FLRT1,PLCE1,CRIM1,TNFRSF12A,TRPV2,BCL11A,H2AFY2,IL17RB,PAK5,HAMP,WFDC1,…
15_Member	GO Biological Processes	GO:0120035	regulation of plasma membrane bounded cell projection organization	-5.43775	-3.68147	95/574	183,348,943,960,1002,1236,1268,1272,1382,1400,1826,1949,2045,2048,2049,2185,2258,2335,2596,2625,2823,3084,3383,3475,3706,3815,4058,4070,4747,4825,4897,5063,5168,5176,5337,5362,5587,5754,5764,6422,6474,6860,6900,7043,7224,7225,7430,7476,8153,8321,8482,8507,8837,9148,9314,9423,9750,10178,10602,10630,11075,22871,22891,23224,23242,23303,26051,26228,29904,51330,51393,53335,54986,55604,55607,57465,5755…	AGT,APOE,TNFRSF8,CD44,CDH4,CCR7,CNR1,CNTN1,CRABP2,CRMP1,DSCAM,EFNB3,EPHA7,EPHB2,EPHB3,PTK2B,FGF13,FN1,GAP43,GATA3,GPM6A,NRG1,ICAM1,IFRD1,ITPKA,KIT,LTK,TACSTD2,NEFL,NKX6-1,NRCAM,PAK3,ENPP2,SERPINF1,PLD1,PLXNA2,PRKD1,PTK7,PTN,SFRP1,SHOX2,SYT4,CNTN2,TGFB3,TRPC5,TRPC6,EZR,WNT7A,RND2,FZD1,SEMA7A,ENC1,CFLAR,NEURL1,KLF4,NTN1,RIPOR2,TENM1,CDC42EP3,PDPN,STMN2,NLGN1,ZNF365,SYNE2,COBL,KIF13B,PPP1R16B,STAP1,…
15_Member	GO Biological Processes	GO:0031344	regulation of cell projection organization	-5.3604	-3.61393	96/584	183,348,943,960,1002,1236,1268,1272,1382,1400,1826,1949,2045,2048,2049,2185,2258,2335,2596,2625,2823,3084,3383,3475,3706,3815,4058,4070,4747,4825,4897,5063,5168,5176,5337,5362,5587,5754,5764,6422,6474,6860,6900,7043,7224,7225,7430,7476,8153,8321,8482,8507,8837,9148,9314,9423,9750,10178,10602,10630,11075,22871,22891,23224,23242,23303,26051,26228,29904,51330,51393,51762,53335,54986,55604,55607,5746…	AGT,APOE,TNFRSF8,CD44,CDH4,CCR7,CNR1,CNTN1,CRABP2,CRMP1,DSCAM,EFNB3,EPHA7,EPHB2,EPHB3,PTK2B,FGF13,FN1,GAP43,GATA3,GPM6A,NRG1,ICAM1,IFRD1,ITPKA,KIT,LTK,TACSTD2,NEFL,NKX6-1,NRCAM,PAK3,ENPP2,SERPINF1,PLD1,PLXNA2,PRKD1,PTK7,PTN,SFRP1,SHOX2,SYT4,CNTN2,TGFB3,TRPC5,TRPC6,EZR,WNT7A,RND2,FZD1,SEMA7A,ENC1,CFLAR,NEURL1,KLF4,NTN1,RIPOR2,TENM1,CDC42EP3,PDPN,STMN2,NLGN1,ZNF365,SYNE2,COBL,KIF13B,PPP1R16B,STAP1,…
15_Member	GO Biological Processes	GO:0022604	regulation of cell morphogenesis	-5.09122	-3.38193	75/434	301,348,960,1002,1382,1826,1949,2045,2048,2049,2185,2258,2268,2335,3037,3084,3249,3383,3475,3706,3791,3815,4070,4653,4747,4825,4897,5063,5168,5362,5764,5881,6285,6347,6474,6860,6900,7224,7225,7430,7476,8153,8482,9423,9723,10602,10630,10631,22871,23303,29904,51330,51393,53335,54873,55604,55607,57464,58480,65078,80005,80725,84258,84630,84894,85358,91584,120892,121512,127833,152273,161176,344901,347…	ANXA1,APOE,CD44,CDH4,CRABP2,DSCAM,EFNB3,EPHA7,EPHB2,EPHB3,PTK2B,FGF13,FGR,FN1,HAS2,NRG1,HPN,ICAM1,IFRD1,ITPKA,KDR,KIT,TACSTD2,MYOC,NEFL,NKX6-1,NRCAM,PAK3,ENPP2,PLXNA2,PTN,RAC3,S100B,CCL2,SHOX2,SYT4,CNTN2,TRPC5,TRPC6,EZR,WNT7A,RND2,SEMA7A,NTN1,SEMA3E,CDC42EP3,PDPN,POSTN,NLGN1,KIF13B,EEF2K,TNFRSF12A,TRPV2,BCL11A,PALMD,CARMIL1,PPP1R9A,STRIP2,RHOU,RTN4R,DOCK5,SRCIN1,SYT3,TTBK1,LINGO1,SHANK3,PLXNA4,LR…
15_Member	GO Biological Processes	GO:0045666	positive regulation of neuron differentiation	-4.80997	-3.1461	57/310	151,183,348,604,650,655,1002,1268,1272,1382,1620,1826,2185,2335,2624,3084,3706,4058,4674,4747,4825,4897,5063,5121,5176,5587,5754,5764,6474,6664,6860,7224,7225,8153,8200,8321,8482,8507,8837,9423,11075,29904,51330,51393,55607,57554,57795,60436,84258,90527,91752,127833,257194,339479,347733,392255,402117	ADRA2B,AGT,APOE,BCL6,BMP2,BMP7,CDH4,CNR1,CNTN1,CRABP2,BRINP1,DSCAM,PTK2B,FN1,GATA2,NRG1,ITPKA,LTK,NAP1L2,NEFL,NKX6-1,NRCAM,PAK3,PCP4,SERPINF1,PRKD1,PTK7,PTN,SHOX2,SOX11,SYT4,TRPC5,TRPC6,RND2,GDF5,FZD1,SEMA7A,ENC1,CFLAR,NTN1,STMN2,EEF2K,TNFRSF12A,TRPV2,PPP1R9A,LRRC7,BRINP2,TGIF2,SYT3,DUOXA1,ZNF804A,SYT2,NEGR1,BRINP3,TUBB2B,GDF6,VWC2L
15_Member	GO Biological Processes	GO:0010769	regulation of cell morphogenesis involved in differentiation	-4.37474	-2.78195	48/256	348,1002,1382,1826,1949,2045,2048,2049,2258,2335,3037,3084,3475,3706,4070,4653,4747,4825,4897,5063,5362,5881,6474,6900,7224,7225,7476,8153,8482,9423,10630,10631,22871,23303,29904,51330,51393,55604,55607,65078,80005,80725,84894,85358,91584,120892,347733,374946	APOE,CDH4,CRABP2,DSCAM,EFNB3,EPHA7,EPHB2,EPHB3,FGF13,FN1,HAS2,NRG1,IFRD1,ITPKA,TACSTD2,MYOC,NEFL,NKX6-1,NRCAM,PAK3,PLXNA2,RAC3,SHOX2,CNTN2,TRPC5,TRPC6,WNT7A,RND2,SEMA7A,NTN1,PDPN,POSTN,NLGN1,KIF13B,EEF2K,TNFRSF12A,TRPV2,CARMIL1,PPP1R9A,RTN4R,DOCK5,SRCIN1,LINGO1,SHANK3,PLXNA4,LRRK2,TUBB2B,DRAXIN
15_Member	GO Biological Processes	GO:0050770	regulation of axonogenesis	-4.02103	-2.48485	32/153	348,1002,1382,1826,1949,2045,2048,2049,2258,2335,3084,3475,4747,4825,4897,5063,5362,6474,6900,7224,7476,8153,8482,9423,23303,51330,51393,65078,84894,91584,347733,374946	APOE,CDH4,CRABP2,DSCAM,EFNB3,EPHA7,EPHB2,EPHB3,FGF13,FN1,NRG1,IFRD1,NEFL,NKX6-1,NRCAM,PAK3,PLXNA2,SHOX2,CNTN2,TRPC5,WNT7A,RND2,SEMA7A,NTN1,KIF13B,TNFRSF12A,TRPV2,RTN4R,LINGO1,PLXNA4,TUBB2B,DRAXIN
15_Member	GO Biological Processes	GO:0061387	regulation of extent of cell growth	-3.58051	-2.11202	21/89	348,1002,1382,1826,2045,2258,2335,3084,3475,4825,4897,5362,7224,8153,8482,9423,51330,51393,65078,91584,374946	APOE,CDH4,CRABP2,DSCAM,EPHA7,FGF13,FN1,NRG1,IFRD1,NKX6-1,NRCAM,PLXNA2,TRPC5,RND2,SEMA7A,NTN1,TNFRSF12A,TRPV2,RTN4R,PLXNA4,DRAXIN
15_Member	GO Biological Processes	GO:0048588	developmental cell growth	-3.40235	-1.96985	37/200	183,348,1002,1382,1826,2045,2258,2335,2661,3084,3475,4825,4897,5362,6860,7048,7224,8153,8470,8482,9423,10631,23242,23767,23769,51330,51393,53335,57817,65078,84258,91584,127833,203228,344901,374946,407010	AGT,APOE,CDH4,CRABP2,DSCAM,EPHA7,FGF13,FN1,GDF9,NRG1,IFRD1,NKX6-1,NRCAM,PLXNA2,SYT4,TGFBR2,TRPC5,RND2,SORBS2,SEMA7A,NTN1,POSTN,COBL,FLRT3,FLRT1,TNFRSF12A,TRPV2,BCL11A,HAMP,RTN4R,SYT3,PLXNA4,SYT2,C9orf72,OSTN,DRAXIN,MIR23A
15_Member	GO Biological Processes	GO:0048638	regulation of developmental growth	-3.34031	-1.92588	52/312	154,348,1002,1382,1735,1813,1826,2045,2258,2261,2296,2335,2593,2692,2697,3084,3475,3776,3952,4825,4897,5362,5617,5727,6422,6495,6608,6860,6909,6928,7048,7224,7430,8153,8200,8482,9254,9423,11221,26524,51316,51330,51393,53335,57817,65078,84258,85407,91584,127833,344901,374946	ADRB2,APOE,CDH4,CRABP2,DIO3,DRD2,DSCAM,EPHA7,FGF13,FGFR3,FOXC1,FN1,GAMT,GHRHR,GJA1,NRG1,IFRD1,KCNK2,LEP,NKX6-1,NRCAM,PLXNA2,PRL,PTCH1,SFRP1,SIX1,SMO,SYT4,TBX2,HNF1B,TGFBR2,TRPC5,EZR,RND2,GDF5,SEMA7A,CACNA2D2,NTN1,DUSP10,LATS2,PLAC8,TNFRSF12A,TRPV2,BCL11A,HAMP,RTN4R,SYT3,NKD1,PLXNA4,SYT2,OSTN,DRAXIN
15_Member	GO Biological Processes	GO:0031346	positive regulation of cell projection organization	-3.01747	-1.6752	52/322	183,348,1002,1236,1268,1272,1382,1826,2185,2335,2823,3084,3706,3815,4058,4747,5063,5168,5176,5587,5754,5764,6474,6860,7043,7224,8153,8321,8482,8507,8837,9148,9423,9750,10178,10602,11075,22871,23242,29904,51330,51393,51762,55604,55607,57554,84258,91752,127833,139818,257194,347733	AGT,APOE,CDH4,CCR7,CNR1,CNTN1,CRABP2,DSCAM,PTK2B,FN1,GPM6A,NRG1,ITPKA,KIT,LTK,NEFL,PAK3,ENPP2,SERPINF1,PRKD1,PTK7,PTN,SHOX2,SYT4,TGFB3,TRPC5,RND2,FZD1,SEMA7A,ENC1,CFLAR,NEURL1,NTN1,RIPOR2,TENM1,CDC42EP3,STMN2,NLGN1,COBL,EEF2K,TNFRSF12A,TRPV2,RAB8B,CARMIL1,PPP1R9A,LRRC7,SYT3,ZNF804A,SYT2,DOCK11,NEGR1,TUBB2B
15_Member	GO Biological Processes	GO:0008361	regulation of cell size	-2.87364	-1.57023	28/148	348,1002,1382,1826,2045,2258,2335,3084,3475,3575,3778,3783,4825,4897,5362,7224,7349,7430,8153,8482,9423,51330,51393,59341,65078,85358,91584,374946	APOE,CDH4,CRABP2,DSCAM,EPHA7,FGF13,FN1,NRG1,IFRD1,IL7R,KCNMA1,KCNN4,NKX6-1,NRCAM,PLXNA2,TRPC5,UCN,EZR,RND2,SEMA7A,NTN1,TNFRSF12A,TRPV2,TRPV4,RTN4R,SHANK3,PLXNA4,DRAXIN
15_Member	GO Biological Processes	GO:0030516	regulation of axon extension	-2.80423	-1.52059	17/75	348,1002,1826,2335,3084,3475,4825,4897,5362,7224,8482,9423,51330,51393,65078,91584,374946	APOE,CDH4,DSCAM,FN1,NRG1,IFRD1,NKX6-1,NRCAM,PLXNA2,TRPC5,SEMA7A,NTN1,TNFRSF12A,TRPV2,RTN4R,PLXNA4,DRAXIN
15_Member	GO Biological Processes	GO:0032535	regulation of cellular component size	-2.75478	-1.48421	51/323	348,1002,1236,1382,1440,1826,2045,2185,2258,2335,3071,3084,3383,3475,3575,3778,3783,4747,4825,4897,5063,5362,6711,6900,7224,7349,7430,7476,8153,8482,9423,10178,10602,23075,23616,23645,51330,51393,51474,54551,55604,55607,55971,59341,65078,80206,85358,85477,91584,130271,374946	APOE,CDH4,CCR7,CRABP2,CSF3,DSCAM,EPHA7,PTK2B,FGF13,FN1,NCKAP1L,NRG1,ICAM1,IFRD1,IL7R,KCNMA1,KCNN4,NEFL,NKX6-1,NRCAM,PAK3,PLXNA2,SPTBN1,CNTN2,TRPC5,UCN,EZR,WNT7A,RND2,SEMA7A,NTN1,TENM1,CDC42EP3,SWAP70,SH3BP1,PPP1R15A,TNFRSF12A,TRPV2,LIMA1,MAGEL2,CARMIL1,PPP1R9A,BAIAP2L1,TRPV4,RTN4R,FHOD3,SHANK3,SCIN,PLXNA4,PLEKHH2,DRAXIN
15_Member	GO Biological Processes	GO:0010976	positive regulation of neuron projection development	-2.67459	-1.42846	38/226	183,348,1002,1268,1272,1382,1826,2185,2335,3084,3706,4058,4747,5063,5176,5587,5754,5764,6474,6860,7224,8153,8321,8482,8507,8837,9423,11075,29904,51330,51393,55607,57554,84258,91752,127833,257194,347733	AGT,APOE,CDH4,CNR1,CNTN1,CRABP2,DSCAM,PTK2B,FN1,NRG1,ITPKA,LTK,NEFL,PAK3,SERPINF1,PRKD1,PTK7,PTN,SHOX2,SYT4,TRPC5,RND2,FZD1,SEMA7A,ENC1,CFLAR,NTN1,STMN2,EEF2K,TNFRSF12A,TRPV2,PPP1R9A,LRRC7,SYT3,ZNF804A,SYT2,NEGR1,TUBB2B
15_Member	GO Biological Processes	GO:1990138	neuron projection extension	-2.50613	-1.29495	26/142	348,1002,1826,2335,3084,3475,4825,4897,5362,6860,7224,8482,9423,10631,23767,23769,51330,51393,53335,65078,84258,91584,127833,203228,344901,374946	APOE,CDH4,DSCAM,FN1,NRG1,IFRD1,NKX6-1,NRCAM,PLXNA2,SYT4,TRPC5,SEMA7A,NTN1,POSTN,FLRT3,FLRT1,TNFRSF12A,TRPV2,BCL11A,RTN4R,SYT3,PLXNA4,SYT2,C9orf72,OSTN,DRAXIN
16_Summary	GO Biological Processes	GO:0009636	response to toxic substance	-11.9143	-9.21603	104/491	70,196,301,348,374,581,595,655,761,948,1134,1138,1139,1193,1268,1277,1393,1440,1545,1813,1843,1958,2113,2185,2309,2353,2560,2625,2643,2878,2882,2903,2946,2947,3039,3040,3043,3240,3248,3351,3383,3569,3725,3741,3746,3767,3778,3791,3952,4151,4155,4217,4233,4257,4487,4747,4825,4929,5076,5111,5444,5446,5743,5831,6327,6351,6382,6571,6648,6869,7054,7173,7200,7225,7296,7298,8013,8061,8807,8973,8989,9104,…	ACTC1,AHR,ANXA1,APOE,AREG,BAX,CCND1,BMP7,CA3,CD36,CHRNA1,CHRNA5,CHRNA7,CLIC2,CNR1,COL1A1,CRHBP,CSF3,CYP1B1,DRD2,DUSP1,EGR1,ETS1,PTK2B,FOXO3,FOS,GABRB1,GATA3,GCH1,GPX3,GPX7,GRIN2A,GSTM2,GSTM3,HBA1,HBA2,HBB,HP,HPGD,HTR1B,ICAM1,IL6,JUN,KCNA5,KCNC1,KCNJ11,KCNMA1,KDR,LEP,MB,MBP,MAP3K5,MET,MGST1,MSX1,NEFL,NKX6-1,NR4A2,PAX2,PCNA,PON1,PON3,PTGS2,PYCR1,SCN2B,CCL4,SDC1,SLC18A2,SOD2,TACR1,TH,TPO,TRH,TRPC6,T…
16_Member	GO Biological Processes	GO:0009636	response to toxic substance	-11.9143	-9.21603	104/491	70,196,301,348,374,581,595,655,761,948,1134,1138,1139,1193,1268,1277,1393,1440,1545,1813,1843,1958,2113,2185,2309,2353,2560,2625,2643,2878,2882,2903,2946,2947,3039,3040,3043,3240,3248,3351,3383,3569,3725,3741,3746,3767,3778,3791,3952,4151,4155,4217,4233,4257,4487,4747,4825,4929,5076,5111,5444,5446,5743,5831,6327,6351,6382,6571,6648,6869,7054,7173,7200,7225,7296,7298,8013,8061,8807,8973,8989,9104,…	ACTC1,AHR,ANXA1,APOE,AREG,BAX,CCND1,BMP7,CA3,CD36,CHRNA1,CHRNA5,CHRNA7,CLIC2,CNR1,COL1A1,CRHBP,CSF3,CYP1B1,DRD2,DUSP1,EGR1,ETS1,PTK2B,FOXO3,FOS,GABRB1,GATA3,GCH1,GPX3,GPX7,GRIN2A,GSTM2,GSTM3,HBA1,HBA2,HBB,HP,HPGD,HTR1B,ICAM1,IL6,JUN,KCNA5,KCNC1,KCNJ11,KCNMA1,KDR,LEP,MB,MBP,MAP3K5,MET,MGST1,MSX1,NEFL,NKX6-1,NR4A2,PAX2,PCNA,PON1,PON3,PTGS2,PYCR1,SCN2B,CCL4,SDC1,SLC18A2,SOD2,TACR1,TH,TPO,TRH,TRPC6,T…
16_Member	GO Biological Processes	GO:0097237	cellular response to toxic substance	-6.49748	-4.57552	50/229	301,348,655,948,1193,1545,1958,2113,2309,2643,2878,2882,2946,2947,3039,3040,3043,3240,3569,3767,3791,4217,4233,4257,4487,5076,5111,5743,5831,6648,7054,7173,7225,7296,8013,8807,9104,9314,9588,10365,10974,26034,50506,53905,55607,57332,80149,80310,120892,125336	ANXA1,APOE,BMP7,CD36,CLIC2,CYP1B1,EGR1,ETS1,FOXO3,GCH1,GPX3,GPX7,GSTM2,GSTM3,HBA1,HBA2,HBB,HP,IL6,KCNJ11,KDR,MAP3K5,MET,MGST1,MSX1,PAX2,PCNA,PTGS2,PYCR1,SOD2,TH,TPO,TRPC6,TXNRD1,NR4A3,IL18RAP,RGN,KLF4,PRDX6,KLF2,ADIRF,IPCEF1,DUOX2,DUOX1,PPP1R9A,CBX8,ZC3H12A,PDGFD,LRRK2,LOXHD1
16_Member	GO Biological Processes	GO:0098754	detoxification	-5.15396	-3.43937	27/105	348,655,948,1193,2643,2878,2882,2946,2947,3039,3040,3043,3240,4257,5446,5743,6648,7173,7296,9104,9588,26034,50506,53905,54996,64757,125336	APOE,BMP7,CD36,CLIC2,GCH1,GPX3,GPX7,GSTM2,GSTM3,HBA1,HBA2,HBB,HP,MGST1,PON3,PTGS2,SOD2,TPO,TXNRD1,RGN,PRDX6,IPCEF1,DUOX2,DUOX1,MARC2,MARC1,LOXHD1
16_Member	GO Biological Processes	GO:1990748	cellular detoxification	-4.1291	-2.57538	24/100	348,655,948,1193,2643,2878,2882,2946,2947,3039,3040,3043,3240,4257,5743,6648,7173,7296,9104,9588,26034,50506,53905,125336	APOE,BMP7,CD36,CLIC2,GCH1,GPX3,GPX7,GSTM2,GSTM3,HBA1,HBA2,HBB,HP,MGST1,PTGS2,SOD2,TPO,TXNRD1,RGN,PRDX6,IPCEF1,DUOX2,DUOX1,LOXHD1
16_Member	GO Biological Processes	GO:0098869	cellular oxidant detoxification	-3.97072	-2.44121	23/96	348,655,948,1193,2643,2878,2882,2946,3039,3040,3043,3240,4257,5743,6648,7173,7296,9104,9588,26034,50506,53905,125336	APOE,BMP7,CD36,CLIC2,GCH1,GPX3,GPX7,GSTM2,HBA1,HBA2,HBB,HP,MGST1,PTGS2,SOD2,TPO,TXNRD1,RGN,PRDX6,IPCEF1,DUOX2,DUOX1,LOXHD1
16_Member	GO Biological Processes	GO:0042744	hydrogen peroxide catabolic process	-3.69522	-2.20845	9/22	2878,3039,3040,3043,3240,7173,9588,50506,53905	GPX3,HBA1,HBA2,HBB,HP,TPO,PRDX6,DUOX2,DUOX1
16_Member	GO Biological Processes	GO:0042737	drug catabolic process	-3.04484	-1.70018	24/117	43,1118,1580,1807,2731,2878,3039,3040,3043,3081,3240,4128,4842,4907,6303,6783,7173,9588,23475,50506,53905,80150,157739,259307	ACHE,CHIT1,CYP4B1,DPYS,GLDC,GPX3,HBA1,HBA2,HBB,HGD,HP,MAOA,NOS1,NT5E,SAT1,SULT1E1,TPO,PRDX6,QPRT,DUOX2,DUOX1,ASRGL1,TDH,IL4I1
16_Member	GO Biological Processes	GO:0042743	hydrogen peroxide metabolic process	-2.85166	-1.55131	12/44	1956,2878,3039,3040,3043,3240,4314,7173,9588,50506,53905,90527	EGFR,GPX3,HBA1,HBA2,HBB,HP,MMP3,TPO,PRDX6,DUOX2,DUOX1,DUOXA1
17_Summary	GO Biological Processes	GO:0009612	response to mechanical stimulus	-11.2223	-8.62956	57/209	183,476,943,958,1277,1281,1813,1956,2113,2185,2353,2354,2697,3249,3725,3726,3727,3741,3746,3776,3815,4316,4323,4792,5024,5138,5311,5468,5493,5727,5743,6869,7048,7057,7098,7099,7349,7832,8061,8200,8740,8797,8989,9311,9378,9379,9750,10628,10631,23349,51284,54532,59341,64220,85358,114780,125336	AGT,ATP1A1,TNFRSF8,CD40,COL1A1,COL3A1,DRD2,EGFR,ETS1,PTK2B,FOS,FOSB,GJA1,HPN,JUN,JUNB,JUND,KCNA5,KCNC1,KCNK2,KIT,MMP7,MMP14,NFKBIA,P2RX3,PDE2A,PKD2,PPARG,PPL,PTCH1,PTGS2,TACR1,TGFBR2,THBS1,TLR3,TLR4,UCN,BTG2,FOSL1,GDF5,TNFSF14,TNFRSF10A,TRPA1,ASIC3,NRXN1,NRXN2,RIPOR2,TXNIP,POSTN,PHF24,TLR7,USP53,TRPV4,STRA6,SHANK3,PKD1L2,LOXHD1
17_Member	GO Biological Processes	GO:0009612	response to mechanical stimulus	-11.2223	-8.62956	57/209	183,476,943,958,1277,1281,1813,1956,2113,2185,2353,2354,2697,3249,3725,3726,3727,3741,3746,3776,3815,4316,4323,4792,5024,5138,5311,5468,5493,5727,5743,6869,7048,7057,7098,7099,7349,7832,8061,8200,8740,8797,8989,9311,9378,9379,9750,10628,10631,23349,51284,54532,59341,64220,85358,114780,125336	AGT,ATP1A1,TNFRSF8,CD40,COL1A1,COL3A1,DRD2,EGFR,ETS1,PTK2B,FOS,FOSB,GJA1,HPN,JUN,JUNB,JUND,KCNA5,KCNC1,KCNK2,KIT,MMP7,MMP14,NFKBIA,P2RX3,PDE2A,PKD2,PPARG,PPL,PTCH1,PTGS2,TACR1,TGFBR2,THBS1,TLR3,TLR4,UCN,BTG2,FOSL1,GDF5,TNFSF14,TNFRSF10A,TRPA1,ASIC3,NRXN1,NRXN2,RIPOR2,TXNIP,POSTN,PHF24,TLR7,USP53,TRPV4,STRA6,SHANK3,PKD1L2,LOXHD1
17_Member	GO Biological Processes	GO:0071260	cellular response to mechanical stimulus	-2.21717	-1.08116	16/78	183,476,943,958,1277,1956,2697,4316,5138,5743,7098,7099,8740,8797,9750,51284	AGT,ATP1A1,TNFRSF8,CD40,COL1A1,EGFR,GJA1,MMP7,PDE2A,PTGS2,TLR3,TLR4,TNFSF14,TNFRSF10A,RIPOR2,TLR7
18_Summary	GO Biological Processes	GO:0051591	response to cAMP	-10.6743	-8.12977	35/98	196,343,366,374,610,1261,1277,1393,1843,2185,2353,2354,3725,3726,3727,4327,4435,5138,5187,5311,5798,5972,6382,6547,6781,7010,7056,7430,8061,10021,10411,29904,50506,53905,133522,3767,5024,5743,7298,10518,845,2946,5468,360,595,1800,1956,3756,3778,6331,7057,10628,22871	AHR,AQP8,AQP9,AREG,HCN2,CNGA3,COL1A1,CRHBP,DUSP1,PTK2B,FOS,FOSB,JUN,JUNB,JUND,MMP19,CITED1,PDE2A,PER1,PKD2,PTPRN,REN,SDC1,SLC8A3,STC1,TEK,THBD,EZR,FOSL1,HCN4,RAPGEF3,EEF2K,DUOX2,DUOX1,PPARGC1B,KCNJ11,P2RX3,PTGS2,TYMS,CIB2,CASQ2,GSTM2,PPARG,AQP3,CCND1,DPEP1,EGFR,KCNH1,KCNMA1,SCN5A,THBS1,TXNIP,NLGN1
18_Member	GO Biological Processes	GO:0051591	response to cAMP	-10.6743	-8.12977	35/98	196,343,366,374,610,1261,1277,1393,1843,2185,2353,2354,3725,3726,3727,4327,4435,5138,5187,5311,5798,5972,6382,6547,6781,7010,7056,7430,8061,10021,10411,29904,50506,53905,133522	AHR,AQP8,AQP9,AREG,HCN2,CNGA3,COL1A1,CRHBP,DUSP1,PTK2B,FOS,FOSB,JUN,JUNB,JUND,MMP19,CITED1,PDE2A,PER1,PKD2,PTPRN,REN,SDC1,SLC8A3,STC1,TEK,THBD,EZR,FOSL1,HCN4,RAPGEF3,EEF2K,DUOX2,DUOX1,PPARGC1B
18_Member	GO Biological Processes	GO:0046683	response to organophosphorus	-9.67797	-7.26971	40/131	196,343,366,374,610,1261,1277,1393,1843,2185,2353,2354,3725,3726,3727,3767,4327,4435,5024,5138,5187,5311,5743,5798,5972,6382,6547,6781,7010,7056,7298,7430,8061,10021,10411,10518,29904,50506,53905,133522	AHR,AQP8,AQP9,AREG,HCN2,CNGA3,COL1A1,CRHBP,DUSP1,PTK2B,FOS,FOSB,JUN,JUNB,JUND,KCNJ11,MMP19,CITED1,P2RX3,PDE2A,PER1,PKD2,PTGS2,PTPRN,REN,SDC1,SLC8A3,STC1,TEK,THBD,TYMS,EZR,FOSL1,HCN4,RAPGEF3,CIB2,EEF2K,DUOX2,DUOX1,PPARGC1B
18_Member	GO Biological Processes	GO:0014074	response to purine-containing compound	-9.12766	-6.79579	42/147	196,343,366,374,610,845,1261,1277,1393,1843,2185,2353,2354,2946,3725,3726,3727,3767,4327,4435,5024,5138,5187,5311,5468,5743,5798,5972,6382,6547,6781,7010,7056,7430,8061,10021,10411,10518,29904,50506,53905,133522	AHR,AQP8,AQP9,AREG,HCN2,CASQ2,CNGA3,COL1A1,CRHBP,DUSP1,PTK2B,FOS,FOSB,GSTM2,JUN,JUNB,JUND,KCNJ11,MMP19,CITED1,P2RX3,PDE2A,PER1,PKD2,PPARG,PTGS2,PTPRN,REN,SDC1,SLC8A3,STC1,TEK,THBD,EZR,FOSL1,HCN4,RAPGEF3,CIB2,EEF2K,DUOX2,DUOX1,PPARGC1B
18_Member	GO Biological Processes	GO:0071320	cellular response to cAMP	-2.66785	-1.42328	13/52	196,343,366,610,1393,5138,5311,6547,6781,7430,10021,10411,29904	AHR,AQP8,AQP9,HCN2,CRHBP,PDE2A,PKD2,SLC8A3,STC1,EZR,HCN4,RAPGEF3,EEF2K
18_Member	GO Biological Processes	GO:0051592	response to calcium ion	-2.1281	-1.00816	22/122	360,595,845,1393,1800,1843,1956,2185,2353,2354,3725,3726,3727,3756,3778,5311,6331,6382,7057,10628,22871,29904	AQP3,CCND1,CASQ2,CRHBP,DPEP1,DUSP1,EGFR,PTK2B,FOS,FOSB,JUN,JUNB,JUND,KCNH1,KCNMA1,PKD2,SCN5A,SDC1,THBS1,TXNIP,NLGN1,EEF2K
19_Summary	Reactome Gene Sets	R-HSA-112316	Neuronal System	-10.6198	-8.0829	82/369	43,114,321,610,773,777,784,815,1134,1138,1139,2555,2557,2560,2561,2562,2567,2569,2752,2791,2891,2892,2899,2900,2903,3737,3738,3741,3746,3754,3755,3756,3761,3763,3767,3772,3776,3778,3780,3781,3783,3786,4128,4747,5582,5924,6511,6538,6571,6844,8497,8973,9196,9254,9378,9379,9568,10021,10052,11094,22871,22941,26251,27092,50944,57497,57502,57622,59345,80059,85358,89822,91683,94030,127833,131096,143425,…	ACHE,ADCY8,APBA2,HCN2,CACNA1A,CACNA1E,CACNB3,CAMK2A,CHRNA1,CHRNA5,CHRNA7,GABRA2,GABRA4,GABRB1,GABRB2,GABRB3,GABRG3,GABRR1,GLUL,GNG11,GRIA2,GRIA3,GRIK3,GRIK4,GRIN2A,KCNA2,KCNA3,KCNA5,KCNC1,KCNF1,KCNG1,KCNH1,KCNJ4,KCNJ6,KCNJ11,KCNJ15,KCNK2,KCNMA1,KCNN1,KCNN2,KCNN4,KCNQ3,MAOA,NEFL,PRKCG,RASGRF2,SLC1A6,SLC6A11,SLC18A2,VAMP2,PPFIA4,CHRNA6,KCNAB3,CACNA2D2,NRXN1,NRXN2,GABBR2,HCN4,GJC1,CACFD1,NLGN1,SHANK…
19_Member	Reactome Gene Sets	R-HSA-112316	Neuronal System	-10.6198	-8.0829	82/369	43,114,321,610,773,777,784,815,1134,1138,1139,2555,2557,2560,2561,2562,2567,2569,2752,2791,2891,2892,2899,2900,2903,3737,3738,3741,3746,3754,3755,3756,3761,3763,3767,3772,3776,3778,3780,3781,3783,3786,4128,4747,5582,5924,6511,6538,6571,6844,8497,8973,9196,9254,9378,9379,9568,10021,10052,11094,22871,22941,26251,27092,50944,57497,57502,57622,59345,80059,85358,89822,91683,94030,127833,131096,143425,…	ACHE,ADCY8,APBA2,HCN2,CACNA1A,CACNA1E,CACNB3,CAMK2A,CHRNA1,CHRNA5,CHRNA7,GABRA2,GABRA4,GABRB1,GABRB2,GABRB3,GABRG3,GABRR1,GLUL,GNG11,GRIA2,GRIA3,GRIK3,GRIK4,GRIN2A,KCNA2,KCNA3,KCNA5,KCNC1,KCNF1,KCNG1,KCNH1,KCNJ4,KCNJ6,KCNJ11,KCNJ15,KCNK2,KCNMA1,KCNN1,KCNN2,KCNN4,KCNQ3,MAOA,NEFL,PRKCG,RASGRF2,SLC1A6,SLC6A11,SLC18A2,VAMP2,PPFIA4,CHRNA6,KCNAB3,CACNA2D2,NRXN1,NRXN2,GABBR2,HCN4,GJC1,CACFD1,NLGN1,SHANK…
19_Member	KEGG Pathway	hsa05032	Morphine addiction	-5.37066	-3.62176	25/91	114,134,408,773,2555,2557,2560,2561,2562,2563,2567,2568,2569,2791,3763,5138,5143,5144,5582,8622,9568,10846,50940,59345,196883	ADCY8,ADORA1,ARRB1,CACNA1A,GABRA2,GABRA4,GABRB1,GABRB2,GABRB3,GABRD,GABRG3,GABRP,GABRR1,GNG11,KCNJ6,PDE2A,PDE4C,PDE4D,PRKCG,PDE8B,GABBR2,PDE10A,PDE11A,GNB4,ADCY4
19_Member	KEGG Pathway	hsa05033	Nicotine addiction	-5.24281	-3.51533	15/40	773,1139,2555,2557,2560,2561,2562,2563,2567,2568,2569,2891,2892,2903,8973	CACNA1A,CHRNA7,GABRA2,GABRA4,GABRB1,GABRB2,GABRB3,GABRD,GABRG3,GABRP,GABRR1,GRIA2,GRIA3,GRIN2A,CHRNA6
19_Member	Reactome Gene Sets	R-HSA-112315	Transmission across Chemical Synapses	-4.13824	-2.57982	43/226	43,114,773,777,784,815,1134,1138,1139,2555,2557,2560,2561,2562,2567,2569,2752,2791,2891,2892,2899,2900,2903,3761,3763,3772,4128,4747,5582,5924,6511,6538,6571,6844,8497,8973,9254,9568,11094,27092,59345,196883,441509	ACHE,ADCY8,CACNA1A,CACNA1E,CACNB3,CAMK2A,CHRNA1,CHRNA5,CHRNA7,GABRA2,GABRA4,GABRB1,GABRB2,GABRB3,GABRG3,GABRR1,GLUL,GNG11,GRIA2,GRIA3,GRIK3,GRIK4,GRIN2A,KCNJ4,KCNJ6,KCNJ15,MAOA,NEFL,PRKCG,RASGRF2,SLC1A6,SLC6A11,SLC18A2,VAMP2,PPFIA4,CHRNA6,CACNA2D2,GABBR2,CACFD1,CACNG4,GNB4,ADCY4,GLRA4
19_Member	KEGG Pathway	hsa04727	GABAergic synapse	-3.6531	-2.17162	21/88	114,773,775,2555,2557,2560,2561,2562,2563,2567,2568,2569,2752,2791,3763,5582,6538,9568,23710,59345,196883	ADCY8,CACNA1A,CACNA1C,GABRA2,GABRA4,GABRB1,GABRB2,GABRB3,GABRD,GABRG3,GABRP,GABRR1,GLUL,GNG11,KCNJ6,PRKCG,SLC6A11,GABBR2,GABARAPL1,GNB4,ADCY4
19_Member	GO Biological Processes	GO:0007214	gamma-aminobutyric acid signaling pathway	-3.35948	-1.93994	9/24	2555,2557,2560,2561,2562,2567,2569,9568,23349	GABRA2,GABRA4,GABRB1,GABRB2,GABRB3,GABRG3,GABRR1,GABBR2,PHF24
19_Member	KEGG Pathway	hsa04723	Retrograde endocannabinoid signaling	-3.20486	-1.82261	22/101	114,773,775,1268,2555,2557,2560,2561,2562,2563,2567,2568,2569,2791,2891,2892,3763,5332,5582,5743,59345,196883	ADCY8,CACNA1A,CACNA1C,CNR1,GABRA2,GABRA4,GABRB1,GABRB2,GABRB3,GABRD,GABRG3,GABRP,GABRR1,GNG11,GRIA2,GRIA3,KCNJ6,PLCB4,PRKCG,PTGS2,GNB4,ADCY4
19_Member	Reactome Gene Sets	R-HSA-112314	Neurotransmitter receptors and postsynaptic signal transmission	-3.20441	-1.82261	30/155	114,815,1134,1138,1139,2555,2557,2560,2561,2562,2567,2569,2791,2891,2892,2899,2900,2903,3761,3763,3772,4747,5582,5924,8973,9568,27092,59345,196883,441509	ADCY8,CAMK2A,CHRNA1,CHRNA5,CHRNA7,GABRA2,GABRA4,GABRB1,GABRB2,GABRB3,GABRG3,GABRR1,GNG11,GRIA2,GRIA3,GRIK3,GRIK4,GRIN2A,KCNJ4,KCNJ6,KCNJ15,NEFL,PRKCG,RASGRF2,CHRNA6,GABBR2,CACNG4,GNB4,ADCY4,GLRA4
19_Member	Reactome Gene Sets	R-HSA-977441	GABA A receptor activation	-2.94026	-1.62623	6/13	2555,2557,2560,2561,2562,2567	GABRA2,GABRA4,GABRB1,GABRB2,GABRB3,GABRG3
19_Member	Reactome Gene Sets	R-HSA-977443	GABA receptor activation	-2.43723	-1.24171	13/55	114,2555,2557,2560,2561,2562,2567,2569,3761,3763,3772,9568,196883	ADCY8,GABRA2,GABRA4,GABRB1,GABRB2,GABRB3,GABRG3,GABRR1,KCNJ4,KCNJ6,KCNJ15,GABBR2,ADCY4
19_Member	GO Biological Processes	GO:0006821	chloride transport	-2.06616	-0.963692	20/109	1193,2555,2557,2560,2561,2562,2563,2567,2568,2569,5243,5593,8542,53405,55107,57101,84561,115111,338440,441509	CLIC2,GABRA2,GABRA4,GABRB1,GABRB2,GABRB3,GABRD,GABRG3,GABRP,GABRR1,ABCB1,PRKG2,APOL1,CLIC5,ANO1,ANO2,SLC12A8,SLC26A7,ANO9,GLRA4
19_Member	GO Biological Processes	GO:1902476	chloride transmembrane transport	-2.05457	-0.955335	18/95	1193,2555,2557,2560,2561,2562,2563,2567,2568,2569,8542,53405,55107,57101,84561,115111,338440,441509	CLIC2,GABRA2,GABRA4,GABRB1,GABRB2,GABRB3,GABRD,GABRG3,GABRP,GABRR1,APOL1,CLIC5,ANO1,ANO2,SLC12A8,SLC26A7,ANO9,GLRA4
20_Summary	GO Biological Processes	GO:0042391	regulation of membrane potential	-10.2865	-7.7785	87/407	134,154,476,481,483,581,610,773,775,777,784,845,869,1134,1138,1139,1261,1268,1525,1813,1824,1829,1832,2185,2257,2258,2562,2697,2745,2891,2892,2894,2899,2900,2903,3725,3737,3741,3756,3767,3776,3778,3781,3783,3786,3791,4092,4653,4897,4923,5024,5366,5764,5831,6327,6331,6332,6511,6547,6869,7224,7476,8973,9378,10008,10021,10052,22871,23542,27092,30845,50944,54112,54532,55607,56853,57502,60598,85358,89…	ADORA1,ADRB2,ATP1A1,ATP1B1,ATP1B3,BAX,HCN2,CACNA1A,CACNA1C,CACNA1E,CACNB3,CASQ2,CBLN1,CHRNA1,CHRNA5,CHRNA7,CNGA3,CNR1,CXADR,DRD2,DSC2,DSG2,DSP,PTK2B,FGF12,FGF13,GABRB3,GJA1,GLRX,GRIA2,GRIA3,GRID1,GRIK3,GRIK4,GRIN2A,JUN,KCNA2,KCNA5,KCNH1,KCNJ11,KCNK2,KCNMA1,KCNN2,KCNN4,KCNQ3,KDR,SMAD7,MYOC,NRCAM,NTSR1,P2RX3,PMAIP1,PTN,PYCR1,SCN2B,SCN5A,SCN7A,SLC1A6,SLC8A3,TACR1,TRPC5,WNT7A,CHRNA6,NRXN1,KCNE3,HCN4,…
20_Member	GO Biological Processes	GO:0042391	regulation of membrane potential	-10.2865	-7.7785	87/407	134,154,476,481,483,581,610,773,775,777,784,845,869,1134,1138,1139,1261,1268,1525,1813,1824,1829,1832,2185,2257,2258,2562,2697,2745,2891,2892,2894,2899,2900,2903,3725,3737,3741,3756,3767,3776,3778,3781,3783,3786,3791,4092,4653,4897,4923,5024,5366,5764,5831,6327,6331,6332,6511,6547,6869,7224,7476,8973,9378,10008,10021,10052,22871,23542,27092,30845,50944,54112,54532,55607,56853,57502,60598,85358,89…	ADORA1,ADRB2,ATP1A1,ATP1B1,ATP1B3,BAX,HCN2,CACNA1A,CACNA1C,CACNA1E,CACNB3,CASQ2,CBLN1,CHRNA1,CHRNA5,CHRNA7,CNGA3,CNR1,CXADR,DRD2,DSC2,DSG2,DSP,PTK2B,FGF12,FGF13,GABRB3,GJA1,GLRX,GRIA2,GRIA3,GRID1,GRIK3,GRIK4,GRIN2A,JUN,KCNA2,KCNA5,KCNH1,KCNJ11,KCNK2,KCNMA1,KCNN2,KCNN4,KCNQ3,KDR,SMAD7,MYOC,NRCAM,NTSR1,P2RX3,PMAIP1,PTN,PYCR1,SCN2B,SCN5A,SCN7A,SLC1A6,SLC8A3,TACR1,TRPC5,WNT7A,CHRNA6,NRXN1,KCNE3,HCN4,…
20_Member	GO Biological Processes	GO:0099565	chemical synaptic transmission, postsynaptic	-5.9673	-4.11873	30/113	134,154,869,1134,1138,1139,1813,2185,2562,2891,2892,2894,2899,2900,2903,4923,5024,7476,8973,9378,22871,23542,50944,55607,56853,57502,85358,112755,120892,441509	ADORA1,ADRB2,CBLN1,CHRNA1,CHRNA5,CHRNA7,DRD2,PTK2B,GABRB3,GRIA2,GRIA3,GRID1,GRIK3,GRIK4,GRIN2A,NTSR1,P2RX3,WNT7A,CHRNA6,NRXN1,NLGN1,MAPK8IP2,SHANK1,PPP1R9A,CELF4,NLGN4X,SHANK3,STX1B,LRRK2,GLRA4
20_Member	GO Biological Processes	GO:0060078	regulation of postsynaptic membrane potential	-5.9503	-4.10479	31/119	134,154,869,1134,1138,1139,1813,2185,2562,2891,2892,2894,2899,2900,2903,4923,5024,6547,7476,8973,9378,22871,23542,50944,55607,56853,57502,85358,112755,120892,441509	ADORA1,ADRB2,CBLN1,CHRNA1,CHRNA5,CHRNA7,DRD2,PTK2B,GABRB3,GRIA2,GRIA3,GRID1,GRIK3,GRIK4,GRIN2A,NTSR1,P2RX3,SLC8A3,WNT7A,CHRNA6,NRXN1,NLGN1,MAPK8IP2,SHANK1,PPP1R9A,CELF4,NLGN4X,SHANK3,STX1B,LRRK2,GLRA4
20_Member	GO Biological Processes	GO:0060079	excitatory postsynaptic potential	-5.48045	-3.71285	28/107	134,154,869,1134,1138,1139,1813,2185,2891,2892,2894,2899,2900,2903,5024,7476,8973,9378,22871,23542,50944,55607,56853,57502,85358,112755,120892,441509	ADORA1,ADRB2,CBLN1,CHRNA1,CHRNA5,CHRNA7,DRD2,PTK2B,GRIA2,GRIA3,GRID1,GRIK3,GRIK4,GRIN2A,P2RX3,WNT7A,CHRNA6,NRXN1,NLGN1,MAPK8IP2,SHANK1,PPP1R9A,CELF4,NLGN4X,SHANK3,STX1B,LRRK2,GLRA4
20_Member	GO Biological Processes	GO:0051966	regulation of synaptic transmission, glutamatergic	-4.71189	-3.05989	18/59	134,1268,1813,1956,2185,2752,2899,2912,2914,2918,3351,5743,7349,9378,22871,23542,85358,120892	ADORA1,CNR1,DRD2,EGFR,PTK2B,GLUL,GRIK3,GRM2,GRM4,GRM8,HTR1B,PTGS2,UCN,NRXN1,NLGN1,MAPK8IP2,SHANK3,LRRK2
20_Member	GO Biological Processes	GO:0035249	synaptic transmission, glutamatergic	-4.65479	-3.01053	21/76	134,1006,1268,1813,1956,2185,2752,2891,2899,2912,2914,2918,3351,5743,7349,9378,22871,23542,53358,85358,120892	ADORA1,CDH8,CNR1,DRD2,EGFR,PTK2B,GLUL,GRIA2,GRIK3,GRM2,GRM4,GRM8,HTR1B,PTGS2,UCN,NRXN1,NLGN1,MAPK8IP2,SHC3,SHANK3,LRRK2
20_Member	GO Biological Processes	GO:0098815	modulation of excitatory postsynaptic potential	-4.2722	-2.69612	13/37	154,869,1139,2185,7476,9378,22871,50944,56853,57502,85358,112755,120892	ADRB2,CBLN1,CHRNA7,PTK2B,WNT7A,NRXN1,NLGN1,SHANK1,CELF4,NLGN4X,SHANK3,STX1B,LRRK2
20_Member	GO Biological Processes	GO:2000463	positive regulation of excitatory postsynaptic potential	-3.35948	-1.93994	9/24	154,1139,2185,7476,9378,22871,50944,85358,112755	ADRB2,CHRNA7,PTK2B,WNT7A,NRXN1,NLGN1,SHANK1,SHANK3,STX1B
20_Member	GO Biological Processes	GO:0051968	positive regulation of synaptic transmission, glutamatergic	-2.38345	-1.20654	7/21	1956,2185,2752,5743,9378,22871,85358	EGFR,PTK2B,GLUL,PTGS2,NRXN1,NLGN1,SHANK3
