# Supplementary material for: Altered chromatin landscape and enhancer engagement underlie transcriptional dysregulation in MED12 mutant uterine leiomyomas
Source: Nat Commun. 2020 Feb 24;11:1019. doi: 10.1038/s41467-020-14701-6 (PMC7040020; doi:10.1038/s41467-020-14701-6)
Supplement: Supplementary file 8 — Supplementary Data 5 [file 41467_2020_14701_MOESM8_ESM.xlsx]

## Sheet: Supplementary table 9
GroupID	Category	Term	Description	LogP	Log(q-value)	InTerm_InList	Genes	Symbols
1_Summary	Reactome Gene Sets	R-HSA-1640170	Cell Cycle	-63.4232	-59.1056	190/643	332,472,580,641,675,699,701,890,891,894,983,990,991,993,995,1017,1030,1163,1719,1763,1780,1869,2237,2305,2491,3014,3015,3161,3320,3326,4001,4085,4171,4172,4173,4174,4175,4176,4605,4869,4926,4927,4998,5347,5422,5424,5425,5426,5427,5516,5520,5557,5698,5699,5708,5720,5888,5905,5932,5933,5934,5982,5983,5984,5985,6117,6232,6241,6790,7027,7083,7112,7158,7277,7280,7283,7298,7334,7443,7468,7532,7533,7534…	BIRC5,ATM,BARD1,BLM,BRCA2,BUB1,BUB1B,CCNA2,CCNB1,CCND2,CDK1,CDC6,CDC20,CDC25A,CDC25C,CDK2,CDKN2B,CKS1B,DHFR,DNA2,DYNC1I1,E2F1,FEN1,FOXM1,CENPI,H2AX,H2AZ1,HMMR,HSP90AA1,HSP90AB1,LMNB1,MAD2L1,MCM2,MCM3,MCM4,MCM5,MCM6,MCM7,MYBL2,NPM1,NUMA1,NUP88,ORC1,PLK1,POLA1,POLD1,POLD2,POLE,POLE2,PPP2CB,PPP2R2A,PRIM1,PSMB9,PSMB10,PSMD2,PSME1,RAD51,RANGAP1,RBBP8,RBL1,RBL2,RFC2,RFC3,RFC4,RFC5,RPA1,RPS27,RRM2,AURKA…
1_Member	Reactome Gene Sets	R-HSA-1640170	Cell Cycle	-63.4232	-59.1056	190/643	332,472,580,641,675,699,701,890,891,894,983,990,991,993,995,1017,1030,1163,1719,1763,1780,1869,2237,2305,2491,3014,3015,3161,3320,3326,4001,4085,4171,4172,4173,4174,4175,4176,4605,4869,4926,4927,4998,5347,5422,5424,5425,5426,5427,5516,5520,5557,5698,5699,5708,5720,5888,5905,5932,5933,5934,5982,5983,5984,5985,6117,6232,6241,6790,7027,7083,7112,7158,7277,7280,7283,7298,7334,7443,7468,7532,7533,7534…	BIRC5,ATM,BARD1,BLM,BRCA2,BUB1,BUB1B,CCNA2,CCNB1,CCND2,CDK1,CDC6,CDC20,CDC25A,CDC25C,CDK2,CDKN2B,CKS1B,DHFR,DNA2,DYNC1I1,E2F1,FEN1,FOXM1,CENPI,H2AX,H2AZ1,HMMR,HSP90AA1,HSP90AB1,LMNB1,MAD2L1,MCM2,MCM3,MCM4,MCM5,MCM6,MCM7,MYBL2,NPM1,NUMA1,NUP88,ORC1,PLK1,POLA1,POLD1,POLD2,POLE,POLE2,PPP2CB,PPP2R2A,PRIM1,PSMB9,PSMB10,PSMD2,PSME1,RAD51,RANGAP1,RBBP8,RBL1,RBL2,RFC2,RFC3,RFC4,RFC5,RPA1,RPS27,RRM2,AURKA…
1_Member	Reactome Gene Sets	R-HSA-69278	Cell Cycle, Mitotic	-57.4322	-53.4157	165/538	332,699,701,890,891,894,983,990,991,993,995,1017,1030,1163,1719,1763,1780,1869,2237,2305,2491,3014,3015,3161,3320,3326,4001,4085,4171,4172,4173,4174,4175,4176,4605,4926,4927,4998,5347,5422,5424,5425,5426,5427,5516,5520,5557,5698,5699,5708,5720,5905,5933,5934,5982,5983,5984,5985,6117,6232,6241,6790,7027,7083,7112,7277,7280,7283,7298,7443,7532,8317,8318,8334,8347,8365,9088,9133,9134,9184,9212,9232,…	BIRC5,BUB1,BUB1B,CCNA2,CCNB1,CCND2,CDK1,CDC6,CDC20,CDC25A,CDC25C,CDK2,CDKN2B,CKS1B,DHFR,DNA2,DYNC1I1,E2F1,FEN1,FOXM1,CENPI,H2AX,H2AZ1,HMMR,HSP90AA1,HSP90AB1,LMNB1,MAD2L1,MCM2,MCM3,MCM4,MCM5,MCM6,MCM7,MYBL2,NUMA1,NUP88,ORC1,PLK1,POLA1,POLD1,POLD2,POLE,POLE2,PPP2CB,PPP2R2A,PRIM1,PSMB9,PSMB10,PSMD2,PSME1,RANGAP1,RBL1,RBL2,RFC2,RFC3,RFC4,RFC5,RPA1,RPS27,RRM2,AURKA,TFDP1,TK1,TMPO,TUBA4A,TUBB2A,TUBG1,T…
1_Member	Reactome Gene Sets	R-HSA-69620	Cell Cycle Checkpoints	-33.6345	-29.7941	93/293	332,472,580,641,699,701,890,891,983,990,991,993,995,1017,1763,1780,2491,3014,4085,4171,4172,4173,4174,4175,4176,4998,5347,5516,5698,5699,5708,5720,5905,5932,5982,5983,5984,5985,6117,6232,7158,7334,7468,7532,7533,7534,8317,8318,8347,8365,9088,9133,9134,9156,9184,9212,9735,10213,10403,10926,11004,11065,11073,11130,22919,23594,51512,54821,55055,55143,55166,55388,55839,57082,57122,57405,63967,64105,7…	BIRC5,ATM,BARD1,BLM,BUB1,BUB1B,CCNA2,CCNB1,CDK1,CDC6,CDC20,CDC25A,CDC25C,CDK2,DNA2,DYNC1I1,CENPI,H2AX,MAD2L1,MCM2,MCM3,MCM4,MCM5,MCM6,MCM7,ORC1,PLK1,PPP2CB,PSMB9,PSMB10,PSMD2,PSME1,RANGAP1,RBBP8,RFC2,RFC3,RFC4,RFC5,RPA1,RPS27,TP53BP1,UBE2N,NSD2,YWHAG,YWHAH,YWHAZ,CDC7,CDC45,H2BC4,H4C8,PKMYT1,CCNB2,CCNE2,EXO1,BUB3,AURKB,KNTC1,PSMD14,NDC80,DBF4,KIF2C,UBE2C,TOPBP1,ZWINT,MAPRE1,ORC6,GTSE1,ERCC6L,ZWILC…
1_Member	Reactome Gene Sets	R-HSA-68886	M Phase	-27.1769	-23.7625	100/395	332,699,701,891,983,991,1780,2491,3014,3015,3320,4001,4085,4926,4927,5347,5516,5520,5698,5699,5708,5720,5905,6232,7112,7277,7280,7283,7443,7532,8334,8347,8365,9133,9184,9212,9232,9493,9631,9688,9700,9735,9818,10213,10376,10383,10403,10592,10733,10762,11004,11065,11130,22919,23165,23310,23397,26271,29781,54801,54821,54892,55055,55143,55166,55706,55722,55839,57082,57122,57405,64105,64151,64900,7901…	BIRC5,BUB1,BUB1B,CCNB1,CDK1,CDC20,DYNC1I1,CENPI,H2AX,H2AZ1,HSP90AA1,LMNB1,MAD2L1,NUMA1,NUP88,PLK1,PPP2CB,PPP2R2A,PSMB9,PSMB10,PSMD2,PSME1,RANGAP1,RPS27,TMPO,TUBA4A,TUBB2A,TUBG1,VRK1,YWHAG,H2AC6,H2BC4,H4C8,CCNB2,BUB3,AURKB,PTTG1,KIF23,NUP155,NUP93,ESPL1,KNTC1,NUP58,PSMD14,TUBA1B,TUBB4B,NDC80,SMC2,PLK4,NUP50,KIF2C,UBE2C,ZWINT,MAPRE1,NUP205,NCAPD3,NCAPH,FBXO5,NCAPH2,HAUS6,ERCC6L,NCAPG2,ZWILCH,CDCA8,…
1_Member	Reactome Gene Sets	R-HSA-68877	Mitotic Prometaphase	-25.0966	-21.893	66/200	332,699,701,891,983,991,1780,2491,3320,4085,4926,5347,5516,5905,6232,7277,7280,7283,7532,9133,9184,9212,9735,10376,10383,10403,10592,10733,11004,11130,22919,23397,54801,54821,55055,55143,55166,55722,55839,57082,57122,57405,64105,64151,79019,79172,79682,79902,81930,83540,84131,84617,84790,85378,91687,93323,113130,114791,121441,147841,151246,151648,203068,220134,347733,440145	BIRC5,BUB1,BUB1B,CCNB1,CDK1,CDC20,DYNC1I1,CENPI,HSP90AA1,MAD2L1,NUMA1,PLK1,PPP2CB,RANGAP1,RPS27,TUBA4A,TUBB2A,TUBG1,YWHAG,CCNB2,BUB3,AURKB,KNTC1,TUBA1B,TUBB4B,NDC80,SMC2,PLK4,KIF2C,ZWINT,MAPRE1,NCAPH,HAUS6,ERCC6L,ZWILCH,CDCA8,CENPQ,CEP72,CENPN,KNL1,NUP107,SPC25,CENPK,NCAPG,CENPM,CENPO,CENPU,NUP85,KIF18A,NUF2,CEP78,TUBB6,TUBA1C,TUBGCP6,CENPL,HAUS8,CDCA5,TUBGCP5,NEDD1,SPC24,SGO2,SGO1,TUBB,SKA1,TUBB…
1_Member	Reactome Gene Sets	R-HSA-5663220	RHO GTPases Activate Formins	-23.4938	-20.3224	53/140	60,71,332,389,699,701,991,1729,1730,1780,2491,4085,5216,5347,5516,5905,6232,7277,7280,9184,9212,9735,10376,10383,10403,11004,11130,22919,51466,54821,55055,55143,55166,55839,57082,57122,57405,64105,79019,79172,79682,79902,81624,81930,83540,84617,84790,91687,147841,151246,151648,220134,347733	ACTB,ACTG1,BIRC5,RHOC,BUB1,BUB1B,CDC20,DIAPH1,DIAPH2,DYNC1I1,CENPI,MAD2L1,PFN1,PLK1,PPP2CB,RANGAP1,RPS27,TUBA4A,TUBB2A,BUB3,AURKB,KNTC1,TUBA1B,TUBB4B,NDC80,KIF2C,ZWINT,MAPRE1,EVL,ERCC6L,ZWILCH,CDCA8,CENPQ,CENPN,KNL1,NUP107,SPC25,CENPK,CENPM,CENPO,CENPU,NUP85,DIAPH3,KIF18A,NUF2,TUBB6,TUBA1C,CENPL,SPC24,SGO2,SGO1,SKA1,TUBB2B
1_Member	Reactome Gene Sets	R-HSA-2500257	Resolution of Sister Chromatid Cohesion	-22.3769	-19.2398	49/126	332,699,701,891,983,991,1780,2491,4085,5347,5516,5905,6232,7277,7280,9133,9184,9212,9735,10376,10383,10403,11004,11130,22919,54821,55055,55143,55166,55839,57082,57122,57405,64105,79019,79172,79682,79902,81930,83540,84617,84790,91687,113130,147841,151246,151648,220134,347733	BIRC5,BUB1,BUB1B,CCNB1,CDK1,CDC20,DYNC1I1,CENPI,MAD2L1,PLK1,PPP2CB,RANGAP1,RPS27,TUBA4A,TUBB2A,CCNB2,BUB3,AURKB,KNTC1,TUBA1B,TUBB4B,NDC80,KIF2C,ZWINT,MAPRE1,ERCC6L,ZWILCH,CDCA8,CENPQ,CENPN,KNL1,NUP107,SPC25,CENPK,CENPM,CENPO,CENPU,NUP85,KIF18A,NUF2,TUBB6,TUBA1C,CENPL,CDCA5,SPC24,SGO2,SGO1,SKA1,TUBB2B
1_Member	Reactome Gene Sets	R-HSA-195258	RHO GTPase Effectors	-19.5987	-16.6961	78/327	60,71,332,367,389,699,701,991,995,1072,1535,1729,1730,1780,2491,3014,3015,3798,4085,4629,4688,4771,5216,5347,5516,5905,6232,7277,7280,7532,7533,7534,8334,8347,8365,9055,9184,9212,9735,9928,10376,10383,10403,10499,10627,11004,11130,22919,30851,51466,54821,55055,55143,55166,55839,57082,57122,57405,64105,79019,79172,79682,79902,81624,81930,83540,84617,84790,85236,85415,91687,94274,103910,147841,1512…	ACTB,ACTG1,BIRC5,AR,RHOC,BUB1,BUB1B,CDC20,CDC25C,CFL1,CYBA,DIAPH1,DIAPH2,DYNC1I1,CENPI,H2AX,H2AZ1,KIF5A,MAD2L1,MYH11,NCF2,NF2,PFN1,PLK1,PPP2CB,RANGAP1,RPS27,TUBA4A,TUBB2A,YWHAG,YWHAH,YWHAZ,H2AC6,H2BC4,H4C8,PRC1,BUB3,AURKB,KNTC1,KIF14,TUBA1B,TUBB4B,NDC80,NCOA2,MYL12A,KIF2C,ZWINT,MAPRE1,TAX1BP3,EVL,ERCC6L,ZWILCH,CDCA8,CENPQ,CENPN,KNL1,NUP107,SPC25,CENPK,CENPM,CENPO,CENPU,NUP85,DIAPH3,KIF18A,NUF2,TU…
1_Member	Reactome Gene Sets	R-HSA-2555396	Mitotic Metaphase and Anaphase	-19.518	-16.6476	59/202	332,699,701,991,1780,2491,4001,4085,5347,5516,5520,5698,5699,5708,5720,5905,6232,7112,7277,7280,7443,9184,9212,9232,9700,9735,10213,10376,10383,10403,11004,11065,11130,22919,26271,54821,55055,55143,55166,55839,57082,57122,57405,64105,79019,79172,79682,79902,81930,83540,84617,84790,91687,113130,147841,151246,151648,220134,347733	BIRC5,BUB1,BUB1B,CDC20,DYNC1I1,CENPI,LMNB1,MAD2L1,PLK1,PPP2CB,PPP2R2A,PSMB9,PSMB10,PSMD2,PSME1,RANGAP1,RPS27,TMPO,TUBA4A,TUBB2A,VRK1,BUB3,AURKB,PTTG1,ESPL1,KNTC1,PSMD14,TUBA1B,TUBB4B,NDC80,KIF2C,UBE2C,ZWINT,MAPRE1,FBXO5,ERCC6L,ZWILCH,CDCA8,CENPQ,CENPN,KNL1,NUP107,SPC25,CENPK,CENPM,CENPO,CENPU,NUP85,KIF18A,NUF2,TUBB6,TUBA1C,CENPL,CDCA5,SPC24,SGO2,SGO1,SKA1,TUBB2B
1_Member	Reactome Gene Sets	R-HSA-68882	Mitotic Anaphase	-18.9169	-16.0765	58/201	332,699,701,991,1780,2491,4001,4085,5347,5516,5520,5698,5699,5708,5720,5905,6232,7112,7277,7280,7443,9184,9212,9232,9700,9735,10213,10376,10383,10403,11004,11065,11130,22919,54821,55055,55143,55166,55839,57082,57122,57405,64105,79019,79172,79682,79902,81930,83540,84617,84790,91687,113130,147841,151246,151648,220134,347733	BIRC5,BUB1,BUB1B,CDC20,DYNC1I1,CENPI,LMNB1,MAD2L1,PLK1,PPP2CB,PPP2R2A,PSMB9,PSMB10,PSMD2,PSME1,RANGAP1,RPS27,TMPO,TUBA4A,TUBB2A,VRK1,BUB3,AURKB,PTTG1,ESPL1,KNTC1,PSMD14,TUBA1B,TUBB4B,NDC80,KIF2C,UBE2C,ZWINT,MAPRE1,ERCC6L,ZWILCH,CDCA8,CENPQ,CENPN,KNL1,NUP107,SPC25,CENPK,CENPM,CENPO,CENPU,NUP85,KIF18A,NUF2,TUBB6,TUBA1C,CENPL,CDCA5,SPC24,SGO2,SGO1,SKA1,TUBB2B
1_Member	Reactome Gene Sets	R-HSA-69481	G2/M Checkpoints	-18.5087	-15.7096	52/168	472,580,641,891,983,990,993,995,1017,1763,3014,4171,4172,4173,4174,4175,4176,4998,5698,5699,5708,5720,5932,5982,5983,5984,5985,6117,7158,7334,7468,7532,7533,7534,8317,8318,8347,8365,9088,9133,9156,10213,10926,11073,23594,51512,55388,63967,80010,83990,84515,85236	ATM,BARD1,BLM,CCNB1,CDK1,CDC6,CDC25A,CDC25C,CDK2,DNA2,H2AX,MCM2,MCM3,MCM4,MCM5,MCM6,MCM7,ORC1,PSMB9,PSMB10,PSMD2,PSME1,RBBP8,RFC2,RFC3,RFC4,RFC5,RPA1,TP53BP1,UBE2N,NSD2,YWHAG,YWHAH,YWHAZ,CDC7,CDC45,H2BC4,H4C8,PKMYT1,CCNB2,EXO1,PSMD14,DBF4,TOPBP1,ORC6,GTSE1,MCM10,CLSPN,RMI1,BRIP1,MCM8,H2BC12
1_Member	Reactome Gene Sets	R-HSA-141424	Amplification of signal from the kinetochores	-17.8186	-15.1115	38/96	332,699,701,991,1780,2491,4085,5347,5516,5905,6232,9184,9212,9735,10403,11004,11130,22919,54821,55055,55143,55166,55839,57082,57122,57405,64105,79019,79172,79682,79902,81930,83540,91687,147841,151246,151648,220134	BIRC5,BUB1,BUB1B,CDC20,DYNC1I1,CENPI,MAD2L1,PLK1,PPP2CB,RANGAP1,RPS27,BUB3,AURKB,KNTC1,NDC80,KIF2C,ZWINT,MAPRE1,ERCC6L,ZWILCH,CDCA8,CENPQ,CENPN,KNL1,NUP107,SPC25,CENPK,CENPM,CENPO,CENPU,NUP85,KIF18A,NUF2,CENPL,SPC24,SGO2,SGO1,SKA1
1_Member	Reactome Gene Sets	R-HSA-141444	Amplification of signal from unattached kinetochores via a MAD2 inhibitory signal	-17.8186	-15.1115	38/96	332,699,701,991,1780,2491,4085,5347,5516,5905,6232,9184,9212,9735,10403,11004,11130,22919,54821,55055,55143,55166,55839,57082,57122,57405,64105,79019,79172,79682,79902,81930,83540,91687,147841,151246,151648,220134	BIRC5,BUB1,BUB1B,CDC20,DYNC1I1,CENPI,MAD2L1,PLK1,PPP2CB,RANGAP1,RPS27,BUB3,AURKB,KNTC1,NDC80,KIF2C,ZWINT,MAPRE1,ERCC6L,ZWILCH,CDCA8,CENPQ,CENPN,KNL1,NUP107,SPC25,CENPK,CENPM,CENPO,CENPU,NUP85,KIF18A,NUF2,CENPL,SPC24,SGO2,SGO1,SKA1
1_Member	Reactome Gene Sets	R-HSA-194315	Signaling by Rho GTPases	-17.8163	-15.1115	92/455	60,71,332,367,389,395,396,397,699,701,991,995,1072,1535,1729,1730,1780,1894,2491,3014,3015,3798,4085,4629,4688,4771,5216,5347,5516,5905,6232,7277,7280,7532,7533,7534,8334,8347,8365,9055,9184,9212,9411,9735,9824,9901,9928,9938,10276,10376,10383,10403,10499,10627,11004,11130,22919,25791,26084,29127,30851,50650,51466,54821,55055,55143,55166,55839,57082,57122,57405,64105,79019,79172,79682,79902,81624…	ACTB,ACTG1,BIRC5,AR,RHOC,ARHGAP6,ARHGDIA,ARHGDIB,BUB1,BUB1B,CDC20,CDC25C,CFL1,CYBA,DIAPH1,DIAPH2,DYNC1I1,ECT2,CENPI,H2AX,H2AZ1,KIF5A,MAD2L1,MYH11,NCF2,NF2,PFN1,PLK1,PPP2CB,RANGAP1,RPS27,TUBA4A,TUBB2A,YWHAG,YWHAH,YWHAZ,H2AC6,H2BC4,H4C8,PRC1,BUB3,AURKB,ARHGAP29,KNTC1,ARHGAP11A,SRGAP3,KIF14,ARHGAP25,NET1,TUBA1B,TUBB4B,NDC80,NCOA2,MYL12A,KIF2C,ZWINT,MAPRE1,NGEF,ARHGEF26,RACGAP1,TAX1BP3,ARHGEF3,EVL,ER…
1_Member	Reactome Gene Sets	R-HSA-2467813	Separation of Sister Chromatids	-17.3328	-14.6587	54/190	332,699,701,991,1780,2491,4085,5347,5516,5698,5699,5708,5720,5905,6232,7277,7280,9184,9212,9232,9700,9735,10213,10376,10383,10403,11004,11065,11130,22919,54821,55055,55143,55166,55839,57082,57122,57405,64105,79019,79172,79682,79902,81930,83540,84617,84790,91687,113130,147841,151246,151648,220134,347733	BIRC5,BUB1,BUB1B,CDC20,DYNC1I1,CENPI,MAD2L1,PLK1,PPP2CB,PSMB9,PSMB10,PSMD2,PSME1,RANGAP1,RPS27,TUBA4A,TUBB2A,BUB3,AURKB,PTTG1,ESPL1,KNTC1,PSMD14,TUBA1B,TUBB4B,NDC80,KIF2C,UBE2C,ZWINT,MAPRE1,ERCC6L,ZWILCH,CDCA8,CENPQ,CENPN,KNL1,NUP107,SPC25,CENPK,CENPM,CENPO,CENPU,NUP85,KIF18A,NUF2,TUBB6,TUBA1C,CENPL,CDCA5,SPC24,SGO2,SGO1,SKA1,TUBB2B
1_Member	Reactome Gene Sets	R-HSA-69618	Mitotic Spindle Checkpoint	-16.0078	-13.3804	39/112	332,699,701,991,1780,2491,4085,5347,5516,5905,6232,9184,9212,9735,10403,11004,11065,11130,22919,54821,55055,55143,55166,55839,57082,57122,57405,64105,79019,79172,79682,79902,81930,83540,91687,147841,151246,151648,220134	BIRC5,BUB1,BUB1B,CDC20,DYNC1I1,CENPI,MAD2L1,PLK1,PPP2CB,RANGAP1,RPS27,BUB3,AURKB,KNTC1,NDC80,KIF2C,UBE2C,ZWINT,MAPRE1,ERCC6L,ZWILCH,CDCA8,CENPQ,CENPN,KNL1,NUP107,SPC25,CENPK,CENPM,CENPO,CENPU,NUP85,KIF18A,NUF2,CENPL,SPC24,SGO2,SGO1,SKA1
2_Summary	GO Biological Processes	GO:0051301	cell division	-31.6211	-27.9056	136/598	332,382,389,641,675,699,701,847,890,891,894,899,983,990,991,993,995,1017,1072,1104,1163,1164,1894,2068,2124,2246,2250,2252,3070,3357,3481,3832,3833,3925,4085,4192,4739,4926,5155,5347,5901,5932,5933,5934,6660,6683,6790,6867,7042,7060,7423,7424,7443,8317,8502,8555,8914,9055,9133,9134,9184,9212,9232,9493,9700,9735,9820,9928,10376,10403,10460,10592,10615,11004,11065,11130,22919,22974,23310,23331,2339…	BIRC5,ARF6,RHOC,BLM,BRCA2,BUB1,BUB1B,CAT,CCNA2,CCNB1,CCND2,CCNF,CDK1,CDC6,CDC20,CDC25A,CDC25C,CDK2,CFL1,RCC1,CKS1B,CKS2,ECT2,ERCC2,EVI2B,FGF1,FGF5,FGF7,HELLS,HTR2B,IGF2,KIF11,KIFC1,STMN1,MAD2L1,MDK,NEDD9,NUMA1,PDGFB,PLK1,RAN,RBBP8,RBL1,RBL2,SOX5,SPAST,AURKA,TACC1,TGFB2,THBS4,VEGFB,VEGFC,VRK1,CDC7,PKP4,CDC14B,TIMELESS,PRC1,CCNB2,CCNE2,BUB3,AURKB,PTTG1,KIF23,ESPL1,KNTC1,CUL7,KIF14,TUBA1B,NDC80,TACC…
2_Member	GO Biological Processes	GO:0051301	cell division	-31.6211	-27.9056	136/598	332,382,389,641,675,699,701,847,890,891,894,899,983,990,991,993,995,1017,1072,1104,1163,1164,1894,2068,2124,2246,2250,2252,3070,3357,3481,3832,3833,3925,4085,4192,4739,4926,5155,5347,5901,5932,5933,5934,6660,6683,6790,6867,7042,7060,7423,7424,7443,8317,8502,8555,8914,9055,9133,9134,9184,9212,9232,9493,9700,9735,9820,9928,10376,10403,10460,10592,10615,11004,11065,11130,22919,22974,23310,23331,2339…	BIRC5,ARF6,RHOC,BLM,BRCA2,BUB1,BUB1B,CAT,CCNA2,CCNB1,CCND2,CCNF,CDK1,CDC6,CDC20,CDC25A,CDC25C,CDK2,CFL1,RCC1,CKS1B,CKS2,ECT2,ERCC2,EVI2B,FGF1,FGF5,FGF7,HELLS,HTR2B,IGF2,KIF11,KIFC1,STMN1,MAD2L1,MDK,NEDD9,NUMA1,PDGFB,PLK1,RAN,RBBP8,RBL1,RBL2,SOX5,SPAST,AURKA,TACC1,TGFB2,THBS4,VEGFB,VEGFC,VRK1,CDC7,PKP4,CDC14B,TIMELESS,PRC1,CCNB2,CCNE2,BUB3,AURKB,PTTG1,KIF23,ESPL1,KNTC1,CUL7,KIF14,TUBA1B,NDC80,TACC…
2_Member	GO Biological Processes	GO:0048285	organelle fission	-30.0556	-26.437	113/453	332,472,664,675,699,701,891,990,991,995,1104,1164,1634,1906,2175,2177,3481,3643,3832,3833,3835,3837,3976,4041,4085,4288,4603,4605,4926,5155,5347,5573,5888,5901,5902,6683,6773,6790,7272,7283,7474,7517,8438,8555,9055,9088,9134,9184,9212,9232,9319,9493,9665,9700,9735,9820,9928,10403,10460,10464,10592,10615,11004,11065,11130,22974,23113,23310,23363,23397,24137,26271,27085,27243,27338,29127,29781,2989…	BIRC5,ATM,BNIP3,BRCA2,BUB1,BUB1B,CCNB1,CDC6,CDC20,CDC25C,RCC1,CKS2,DCN,EDN1,FANCA,FANCD2,IGF2,INSR,KIF11,KIFC1,KIF22,KPNB1,LIF,LRP5,MAD2L1,MKI67,MYBL1,MYBL2,NUMA1,PDGFB,PLK1,PRKAR1A,RAD51,RAN,RANBP1,SPAST,STAT2,AURKA,TTK,TUBG1,WNT5A,XRCC3,RAD54L,CDC14B,PRC1,PKMYT1,CCNE2,BUB3,AURKB,PTTG1,TRIP13,KIF23,MARF1,ESPL1,KNTC1,CUL7,KIF14,NDC80,TACC3,PIBF1,SMC2,SPAG5,KIF2C,UBE2C,ZWINT,TPX2,CUL9,NCAPD3,OBSL1…
2_Member	GO Biological Processes	GO:0000280	nuclear division	-29.5282	-25.9888	106/411	332,472,675,699,701,891,990,991,995,1104,1164,1906,2175,2177,3481,3643,3832,3833,3835,3837,3976,4041,4085,4288,4603,4605,4926,5155,5347,5573,5888,5901,5902,6683,6790,7272,7283,7474,7517,8438,8555,9055,9088,9134,9184,9212,9232,9319,9493,9665,9700,9735,9820,9928,10403,10460,10464,10592,10615,11004,11065,11130,22974,23113,23310,23363,23397,24137,26271,27085,27243,27338,29127,29781,29893,54443,55143,…	BIRC5,ATM,BRCA2,BUB1,BUB1B,CCNB1,CDC6,CDC20,CDC25C,RCC1,CKS2,EDN1,FANCA,FANCD2,IGF2,INSR,KIF11,KIFC1,KIF22,KPNB1,LIF,LRP5,MAD2L1,MKI67,MYBL1,MYBL2,NUMA1,PDGFB,PLK1,PRKAR1A,RAD51,RAN,RANBP1,SPAST,AURKA,TTK,TUBG1,WNT5A,XRCC3,RAD54L,CDC14B,PRC1,PKMYT1,CCNE2,BUB3,AURKB,PTTG1,TRIP13,KIF23,MARF1,ESPL1,KNTC1,CUL7,KIF14,NDC80,TACC3,PIBF1,SMC2,SPAG5,KIF2C,UBE2C,ZWINT,TPX2,CUL9,NCAPD3,OBSL1,NCAPH,KIF4A,FBX…
2_Member	GO Biological Processes	GO:0140014	mitotic nuclear division	-29.2086	-25.7361	83/268	332,472,699,701,891,990,991,995,1104,1906,3481,3643,3832,3833,3835,3837,4041,4085,4288,4605,4926,5155,5347,5901,5902,6683,6790,7272,7283,7517,8555,9055,9088,9184,9212,9232,9319,9493,9700,9735,9820,9928,10403,10460,10464,10592,10615,11004,11065,11130,22974,23113,23310,23363,23397,24137,26271,27085,27243,27338,29127,29781,54443,55143,55165,57132,64105,64151,64793,79075,79866,79884,81620,81930,83540…	BIRC5,ATM,BUB1,BUB1B,CCNB1,CDC6,CDC20,CDC25C,RCC1,EDN1,IGF2,INSR,KIF11,KIFC1,KIF22,KPNB1,LRP5,MAD2L1,MKI67,MYBL2,NUMA1,PDGFB,PLK1,RAN,RANBP1,SPAST,AURKA,TTK,TUBG1,XRCC3,CDC14B,PRC1,PKMYT1,BUB3,AURKB,PTTG1,TRIP13,KIF23,ESPL1,KNTC1,CUL7,KIF14,NDC80,TACC3,PIBF1,SMC2,SPAG5,KIF2C,UBE2C,ZWINT,TPX2,CUL9,NCAPD3,OBSL1,NCAPH,KIF4A,FBXO5,MTBP,CHMP2A,UBE2S,RACGAP1,NCAPH2,ANLN,CDCA8,CEP55,CHMP1B,CENPK,NCAPG,C…
2_Member	GO Biological Processes	GO:0007059	chromosome segregation	-22.3533	-19.2398	82/324	292,332,472,699,701,891,990,991,1104,1894,2068,2177,2237,3833,3835,3837,4085,4288,4926,5347,5901,7272,7283,7517,9055,9134,9184,9212,9232,9319,9493,9700,9928,10403,10460,10464,10592,10615,11004,11130,23310,23397,24137,26271,27243,29127,29781,54069,55143,55165,55166,55355,55706,55839,56852,57082,57132,57405,57697,64105,64151,64793,79075,80010,81610,81620,81930,83540,83903,83990,84722,90417,113130,1…	SLC25A5,BIRC5,ATM,BUB1,BUB1B,CCNB1,CDC6,CDC20,RCC1,ECT2,ERCC2,FANCD2,FEN1,KIFC1,KIF22,KPNB1,MAD2L1,MKI67,NUMA1,PLK1,RAN,TTK,TUBG1,XRCC3,PRC1,CCNE2,BUB3,AURKB,PTTG1,TRIP13,KIF23,ESPL1,KIF14,NDC80,TACC3,PIBF1,SMC2,SPAG5,KIF2C,ZWINT,NCAPD3,NCAPH,KIF4A,FBXO5,CHMP2A,RACGAP1,NCAPH2,MIS18A,CDCA8,CEP55,CENPQ,HJURP,NDC1,CENPN,RAD18,KNL1,CHMP1B,SPC25,FANCM,CENPK,NCAPG,CEP85,DSCC1,RMI1,FAM83D,CDT1,KIF18A,NU…
2_Member	GO Biological Processes	GO:0007051	spindle organization	-21.3809	-18.3421	59/187	332,891,991,1104,1107,2009,3832,3833,3837,3925,4605,4926,5347,5901,6047,6491,6683,6790,6867,7272,7283,7430,9055,9212,9493,9700,10039,10403,10460,10464,10615,22919,22974,24137,25886,26271,27243,29127,54801,55722,55726,55857,57132,57405,57562,79000,79866,79884,83540,84722,85378,90417,93323,114791,203068,259266,284403,387103,440145	BIRC5,CCNB1,CDC20,RCC1,CHD3,EML1,KIF11,KIFC1,KPNB1,STMN1,MYBL2,NUMA1,PLK1,RAN,RNF4,STIL,SPAST,AURKA,TACC1,TTK,TUBG1,EZR,PRC1,AURKB,KIF23,ESPL1,PARP3,NDC80,TACC3,PIBF1,SPAG5,MAPRE1,TPX2,KIF4A,POC1A,FBXO5,CHMP2A,RACGAP1,HAUS6,CEP72,INTS13,KIZ,CHMP1B,SPC25,CEP126,AUNIP,BORA,MAP9,NUF2,PSRC1,TUBGCP6,KNSTRN,HAUS8,TUBGCP5,TUBB,ASPM,WDR62,CENPW,MZT1
2_Member	GO Biological Processes	GO:0000070	mitotic sister chromatid segregation	-21.2375	-18.221	53/154	472,699,701,891,990,991,3833,3835,3837,4085,4926,5347,5901,7272,7283,7517,9055,9184,9212,9232,9319,9493,9700,9928,10403,10460,10464,10592,10615,11004,11130,23310,23397,24137,26271,27243,29127,29781,55143,55165,57132,64105,64151,79075,81620,81930,83540,83903,84722,90417,113130,146909,151648	ATM,BUB1,BUB1B,CCNB1,CDC6,CDC20,KIFC1,KIF22,KPNB1,MAD2L1,NUMA1,PLK1,RAN,TTK,TUBG1,XRCC3,PRC1,BUB3,AURKB,PTTG1,TRIP13,KIF23,ESPL1,KIF14,NDC80,TACC3,PIBF1,SMC2,SPAG5,KIF2C,ZWINT,NCAPD3,NCAPH,KIF4A,FBXO5,CHMP2A,RACGAP1,NCAPH2,CDCA8,CEP55,CHMP1B,CENPK,NCAPG,DSCC1,CDT1,KIF18A,NUF2,HASPIN,PSRC1,KNSTRN,CDCA5,KIF18B,SGO1
2_Member	GO Biological Processes	GO:0000819	sister chromatid segregation	-18.5271	-15.7147	56/192	472,699,701,891,990,991,2237,3833,3835,3837,4085,4926,5347,5901,7272,7283,7517,9055,9184,9212,9232,9319,9493,9700,9928,10403,10460,10464,10592,10615,11004,11130,23310,23397,24137,26271,27243,29127,29781,55143,55165,57132,64105,64151,79075,81620,81930,83540,83903,84722,90417,113130,146909,151246,151648,157570	ATM,BUB1,BUB1B,CCNB1,CDC6,CDC20,FEN1,KIFC1,KIF22,KPNB1,MAD2L1,NUMA1,PLK1,RAN,TTK,TUBG1,XRCC3,PRC1,BUB3,AURKB,PTTG1,TRIP13,KIF23,ESPL1,KIF14,NDC80,TACC3,PIBF1,SMC2,SPAG5,KIF2C,ZWINT,NCAPD3,NCAPH,KIF4A,FBXO5,CHMP2A,RACGAP1,NCAPH2,CDCA8,CEP55,CHMP1B,CENPK,NCAPG,DSCC1,CDT1,KIF18A,NUF2,HASPIN,PSRC1,KNSTRN,CDCA5,KIF18B,SGO2,SGO1,ESCO2
2_Member	GO Biological Processes	GO:0098813	nuclear chromosome segregation	-18.3441	-15.5706	67/265	472,699,701,891,990,991,1894,2177,2237,3833,3835,3837,4085,4926,5347,5901,7272,7283,7517,9055,9134,9184,9212,9232,9319,9493,9700,9928,10403,10460,10464,10592,10615,11004,11130,23310,23397,24137,26271,27243,29127,29781,55143,55165,55166,55706,57082,57132,57697,64105,64151,79075,80010,81610,81620,81930,83540,83903,83990,84722,90417,113130,146909,151246,151648,157570,201254	ATM,BUB1,BUB1B,CCNB1,CDC6,CDC20,ECT2,FANCD2,FEN1,KIFC1,KIF22,KPNB1,MAD2L1,NUMA1,PLK1,RAN,TTK,TUBG1,XRCC3,PRC1,CCNE2,BUB3,AURKB,PTTG1,TRIP13,KIF23,ESPL1,KIF14,NDC80,TACC3,PIBF1,SMC2,SPAG5,KIF2C,ZWINT,NCAPD3,NCAPH,KIF4A,FBXO5,CHMP2A,RACGAP1,NCAPH2,CDCA8,CEP55,CENPQ,NDC1,KNL1,CHMP1B,FANCM,CENPK,NCAPG,DSCC1,RMI1,FAM83D,CDT1,KIF18A,NUF2,HASPIN,BRIP1,PSRC1,KNSTRN,CDCA5,KIF18B,SGO2,SGO1,ESCO2,CENPX
2_Member	GO Biological Processes	GO:0007052	mitotic spindle organization	-18.2061	-15.4448	41/109	332,891,991,1104,2009,3832,3833,3837,3925,4605,4926,5347,5901,6491,6683,6790,6867,7272,7283,9055,9212,9493,10039,10403,10460,10464,22974,24137,25886,27243,29127,55726,57132,57405,57562,79866,79884,83540,84722,284403,440145	BIRC5,CCNB1,CDC20,RCC1,EML1,KIF11,KIFC1,KPNB1,STMN1,MYBL2,NUMA1,PLK1,RAN,STIL,SPAST,AURKA,TACC1,TTK,TUBG1,PRC1,AURKB,KIF23,PARP3,NDC80,TACC3,PIBF1,TPX2,KIF4A,POC1A,CHMP2A,RACGAP1,INTS13,CHMP1B,SPC25,CEP126,BORA,MAP9,NUF2,PSRC1,WDR62,MZT1
2_Member	GO Biological Processes	GO:1902850	microtubule cytoskeleton organization involved in mitosis	-16.0706	-13.4343	43/134	332,891,991,1104,2009,3832,3833,3837,3925,4085,4605,4926,5347,5901,6491,6683,6790,6867,7272,7283,9055,9212,9493,9700,10039,10403,10460,10464,22974,24137,25886,27243,29127,55726,57132,57405,57562,79866,79884,83540,84722,284403,440145	BIRC5,CCNB1,CDC20,RCC1,EML1,KIF11,KIFC1,KPNB1,STMN1,MAD2L1,MYBL2,NUMA1,PLK1,RAN,STIL,SPAST,AURKA,TACC1,TTK,TUBG1,PRC1,AURKB,KIF23,ESPL1,PARP3,NDC80,TACC3,PIBF1,TPX2,KIF4A,POC1A,CHMP2A,RACGAP1,INTS13,CHMP1B,SPC25,CEP126,BORA,MAP9,NUF2,PSRC1,WDR62,MZT1
2_Member	GO Biological Processes	GO:0051640	organelle localization	-9.23066	-7.10624	100/706	81,136,320,321,472,891,983,1075,1138,1294,1780,2294,3162,3320,3798,3833,3835,3837,4085,4131,4133,4744,4747,4869,4926,4927,5347,5873,5874,5901,6683,6790,6804,6857,7277,7283,7430,7532,7534,8013,8618,9066,9368,9493,9638,9700,9863,9900,9928,10125,10383,10403,10464,10615,10733,11004,22863,22919,22999,23025,23208,23344,23413,23621,25893,27243,27253,54664,54801,55062,55143,55165,55166,55722,55726,55773,…	ACTN4,ADORA2B,APBA1,APBA2,ATM,CCNB1,CDK1,CTSC,CHRNA5,COL7A1,DYNC1I1,FOXF1,HMOX1,HSP90AA1,KIF5A,KIFC1,KIF22,KPNB1,MAD2L1,MAP1B,MAP2,NEFH,NEFL,NPM1,NUMA1,NUP88,PLK1,RAB27A,RAB27B,RAN,SPAST,AURKA,STX1A,SYT1,TUBA4A,TUBG1,EZR,YWHAG,YWHAZ,NR4A3,CADPS,SYT7,SLC9A3R1,KIF23,FEZ1,ESPL1,MAGI2,SV2A,KIF14,RASGRP1,TUBB4B,NDC80,PIBF1,SPAG5,PLK4,KIF2C,ATG14,MAPRE1,RIMS1,UNC13A,SYT11,ESYT1,NCS1,BACE1,TRIM58,CHMP2A…
2_Member	GO Biological Processes	GO:0051310	metaphase plate congression	-8.98151	-6.90201	21/60	891,3833,3835,3837,4926,9928,10403,10464,10615,11004,27243,55143,55165,55166,57132,81610,81620,81930,83540,84722,113130	CCNB1,KIFC1,KIF22,KPNB1,NUMA1,KIF14,NDC80,PIBF1,SPAG5,KIF2C,CHMP2A,CDCA8,CEP55,CENPQ,CHMP1B,FAM83D,CDT1,KIF18A,NUF2,PSRC1,CDCA5
2_Member	GO Biological Processes	GO:0051225	spindle assembly	-8.63871	-6.60297	31/125	332,991,1104,3832,3833,3837,4605,4926,5347,6047,6790,9212,9493,10464,10615,22919,22974,24137,26271,27243,29127,54801,57132,79884,85378,93323,114791,203068,259266,387103,440145	BIRC5,CDC20,RCC1,KIF11,KIFC1,KPNB1,MYBL2,NUMA1,PLK1,RNF4,AURKA,AURKB,KIF23,PIBF1,SPAG5,MAPRE1,TPX2,KIF4A,FBXO5,CHMP2A,RACGAP1,HAUS6,CHMP1B,MAP9,TUBGCP6,HAUS8,TUBGCP5,TUBB,ASPM,CENPW,MZT1
2_Member	GO Biological Processes	GO:0051656	establishment of organelle localization	-7.76221	-5.84261	75/510	81,136,320,321,472,891,1075,1138,1294,1780,2294,3162,3798,3833,3835,3837,4085,4131,4133,4744,4747,4869,4926,4927,5347,5873,5874,5901,6683,6804,6857,7430,7534,8013,8618,9066,9368,9493,9638,9700,9900,9928,10125,10403,10464,10615,11004,22999,23025,23208,23413,23621,25893,27243,55062,55143,55165,55166,55773,57132,79083,80179,81610,81620,81930,83540,83696,84709,84722,91683,93664,112476,113130,120892,1…	ACTN4,ADORA2B,APBA1,APBA2,ATM,CCNB1,CTSC,CHRNA5,COL7A1,DYNC1I1,FOXF1,HMOX1,KIF5A,KIFC1,KIF22,KPNB1,MAD2L1,MAP1B,MAP2,NEFH,NEFL,NPM1,NUMA1,NUP88,PLK1,RAB27A,RAB27B,RAN,SPAST,STX1A,SYT1,EZR,YWHAZ,NR4A3,CADPS,SYT7,SLC9A3R1,KIF23,FEZ1,ESPL1,SV2A,KIF14,RASGRP1,NDC80,PIBF1,SPAG5,KIF2C,RIMS1,UNC13A,SYT11,NCS1,BACE1,TRIM58,CHMP2A,WIPI1,CDCA8,CEP55,CENPQ,TBC1D23,CHMP1B,MLPH,MYO19,FAM83D,CDT1,KIF18A,NUF2,T…
2_Member	GO Biological Processes	GO:0007080	mitotic metaphase plate congression	-7.63924	-5.73724	17/47	891,3833,3835,3837,9928,10403,10464,11004,27243,55143,55165,57132,81620,81930,83540,84722,113130	CCNB1,KIFC1,KIF22,KPNB1,KIF14,NDC80,PIBF1,KIF2C,CHMP2A,CDCA8,CEP55,CHMP1B,CDT1,KIF18A,NUF2,PSRC1,CDCA5
2_Member	GO Biological Processes	GO:0051303	establishment of chromosome localization	-7.40461	-5.53268	22/78	472,891,3833,3835,3837,4926,9928,10403,10464,10615,11004,27243,55143,55165,55166,57132,81610,81620,81930,83540,84722,113130	ATM,CCNB1,KIFC1,KIF22,KPNB1,NUMA1,KIF14,NDC80,PIBF1,SPAG5,KIF2C,CHMP2A,CDCA8,CEP55,CENPQ,CHMP1B,FAM83D,CDT1,KIF18A,NUF2,PSRC1,CDCA5
2_Member	GO Biological Processes	GO:0050000	chromosome localization	-7.29468	-5.43046	22/79	472,891,3833,3835,3837,4926,9928,10403,10464,10615,11004,27243,55143,55165,55166,57132,81610,81620,81930,83540,84722,113130	ATM,CCNB1,KIFC1,KIF22,KPNB1,NUMA1,KIF14,NDC80,PIBF1,SPAG5,KIF2C,CHMP2A,CDCA8,CEP55,CENPQ,CHMP1B,FAM83D,CDT1,KIF18A,NUF2,PSRC1,CDCA5
2_Member	GO Biological Processes	GO:0090307	mitotic spindle assembly	-6.01152	-4.33046	17/59	332,991,3832,3833,3837,4605,5347,9212,9493,10464,22974,24137,27243,29127,57132,79884,440145	BIRC5,CDC20,KIF11,KIFC1,KPNB1,MYBL2,PLK1,AURKB,KIF23,PIBF1,TPX2,KIF4A,CHMP2A,RACGAP1,CHMP1B,MAP9,MZT1
3_Summary	GO Biological Processes	GO:0044770	cell cycle phase transition	-25.8372	-22.4739	130/631	301,472,596,641,677,699,701,890,891,894,899,983,990,991,993,995,1017,1030,1033,1104,1164,1642,1719,1820,1869,2068,2146,2273,2305,2935,3161,3276,3320,4085,4171,4172,4173,4174,4175,4176,4869,4998,5087,5347,5422,5426,5427,5520,5557,5569,5698,5699,5708,5720,5932,5933,5934,6117,6241,6683,6790,7027,7164,7272,7277,7283,7298,7517,7532,8317,8318,8555,8914,9088,9133,9134,9184,9212,9319,9700,9735,9833,9928,…	ANXA1,ATM,BCL2,BLM,ZFP36L1,BUB1,BUB1B,CCNA2,CCNB1,CCND2,CCNF,CDK1,CDC6,CDC20,CDC25A,CDC25C,CDK2,CDKN2B,CDKN3,RCC1,CKS2,DDB1,DHFR,ARID3A,E2F1,ERCC2,EZH2,FHL1,FOXM1,GSPT1,HMMR,PRMT1,HSP90AA1,MAD2L1,MCM2,MCM3,MCM4,MCM5,MCM6,MCM7,NPM1,ORC1,PBX1,PLK1,POLA1,POLE,POLE2,PPP2R2A,PRIM1,PKIA,PSMB9,PSMB10,PSMD2,PSME1,RBBP8,RBL1,RBL2,RPA1,RRM2,SPAST,AURKA,TFDP1,TPD52L1,TTK,TUBA4A,TUBG1,TYMS,XRCC3,YWHAG,CDC7,C…
3_Member	GO Biological Processes	GO:0044770	cell cycle phase transition	-25.8372	-22.4739	130/631	301,472,596,641,677,699,701,890,891,894,899,983,990,991,993,995,1017,1030,1033,1104,1164,1642,1719,1820,1869,2068,2146,2273,2305,2935,3161,3276,3320,4085,4171,4172,4173,4174,4175,4176,4869,4998,5087,5347,5422,5426,5427,5520,5557,5569,5698,5699,5708,5720,5932,5933,5934,6117,6241,6683,6790,7027,7164,7272,7277,7283,7298,7517,7532,8317,8318,8555,8914,9088,9133,9134,9184,9212,9319,9700,9735,9833,9928,…	ANXA1,ATM,BCL2,BLM,ZFP36L1,BUB1,BUB1B,CCNA2,CCNB1,CCND2,CCNF,CDK1,CDC6,CDC20,CDC25A,CDC25C,CDK2,CDKN2B,CDKN3,RCC1,CKS2,DDB1,DHFR,ARID3A,E2F1,ERCC2,EZH2,FHL1,FOXM1,GSPT1,HMMR,PRMT1,HSP90AA1,MAD2L1,MCM2,MCM3,MCM4,MCM5,MCM6,MCM7,NPM1,ORC1,PBX1,PLK1,POLA1,POLE,POLE2,PPP2R2A,PRIM1,PKIA,PSMB9,PSMB10,PSMD2,PSME1,RBBP8,RBL1,RBL2,RPA1,RRM2,SPAST,AURKA,TFDP1,TPD52L1,TTK,TUBA4A,TUBG1,TYMS,XRCC3,YWHAG,CDC7,C…
3_Member	GO Biological Processes	GO:0044772	mitotic cell cycle phase transition	-25.6132	-22.2956	124/588	301,472,596,641,677,699,701,890,891,894,899,983,990,991,993,995,1017,1030,1033,1104,1164,1642,1719,1820,1869,2068,2146,2273,2305,2935,3161,3276,3320,4085,4171,4172,4173,4174,4175,4176,4998,5087,5347,5422,5426,5427,5520,5557,5569,5698,5699,5708,5720,5932,5933,5934,6117,6241,6683,6790,7027,7164,7272,7277,7283,7298,7517,7532,8317,8318,8555,9088,9133,9134,9184,9212,9319,9700,9735,9833,9928,10213,1038…	ANXA1,ATM,BCL2,BLM,ZFP36L1,BUB1,BUB1B,CCNA2,CCNB1,CCND2,CCNF,CDK1,CDC6,CDC20,CDC25A,CDC25C,CDK2,CDKN2B,CDKN3,RCC1,CKS2,DDB1,DHFR,ARID3A,E2F1,ERCC2,EZH2,FHL1,FOXM1,GSPT1,HMMR,PRMT1,HSP90AA1,MAD2L1,MCM2,MCM3,MCM4,MCM5,MCM6,MCM7,ORC1,PBX1,PLK1,POLA1,POLE,POLE2,PPP2R2A,PRIM1,PKIA,PSMB9,PSMB10,PSMD2,PSME1,RBBP8,RBL1,RBL2,RPA1,RRM2,SPAST,AURKA,TFDP1,TPD52L1,TTK,TUBA4A,TUBG1,TYMS,XRCC3,YWHAG,CDC7,CDC45,…
3_Member	GO Biological Processes	GO:0010564	regulation of cell cycle process	-19.9192	-16.9441	137/789	301,472,596,641,675,677,699,701,891,894,899,983,990,991,993,995,1017,1030,1104,1642,1820,1869,1894,1906,2068,2124,2146,2237,2273,2305,3161,3276,3320,3326,3481,3643,3832,3976,4041,4085,4282,4288,4869,4926,4998,5087,5155,5347,5569,5573,5698,5699,5708,5720,5888,5902,5932,5933,5934,6047,6241,6491,6683,6790,7027,7272,7277,7283,7474,7517,7532,8317,8318,8502,8555,9055,9088,9184,9212,9232,9319,9493,9700,…	ANXA1,ATM,BCL2,BLM,BRCA2,ZFP36L1,BUB1,BUB1B,CCNB1,CCND2,CCNF,CDK1,CDC6,CDC20,CDC25A,CDC25C,CDK2,CDKN2B,RCC1,DDB1,ARID3A,E2F1,ECT2,EDN1,ERCC2,EVI2B,EZH2,FEN1,FHL1,FOXM1,HMMR,PRMT1,HSP90AA1,HSP90AB1,IGF2,INSR,KIF11,LIF,LRP5,MAD2L1,MIF,MKI67,NPM1,NUMA1,ORC1,PBX1,PDGFB,PLK1,PKIA,PRKAR1A,PSMB9,PSMB10,PSMD2,PSME1,RAD51,RANBP1,RBBP8,RBL1,RBL2,RNF4,RRM2,STIL,SPAST,AURKA,TFDP1,TTK,TUBA4A,TUBG1,WNT5A,XRCC3…
3_Member	GO Biological Processes	GO:0007346	regulation of mitotic cell cycle	-18.1554	-15.4061	118/661	301,472,596,641,675,677,699,701,891,894,983,990,991,993,995,1017,1030,1104,1163,1164,1642,1820,1869,1906,2068,2146,2273,3161,3276,3320,3481,3643,3832,4041,4085,4088,4288,4436,4926,4998,5087,5155,5347,5569,5698,5699,5708,5720,5902,5933,5934,6790,7027,7077,7272,7277,7283,7517,7532,8317,8318,8555,9088,9184,9212,9232,9319,9368,9700,9735,9820,9863,9928,10039,10213,10383,10403,10460,10733,11065,11073,1…	ANXA1,ATM,BCL2,BLM,BRCA2,ZFP36L1,BUB1,BUB1B,CCNB1,CCND2,CDK1,CDC6,CDC20,CDC25A,CDC25C,CDK2,CDKN2B,RCC1,CKS1B,CKS2,DDB1,ARID3A,E2F1,EDN1,ERCC2,EZH2,FHL1,HMMR,PRMT1,HSP90AA1,IGF2,INSR,KIF11,LRP5,MAD2L1,SMAD3,MKI67,MSH2,NUMA1,ORC1,PBX1,PDGFB,PLK1,PKIA,PSMB9,PSMB10,PSMD2,PSME1,RANBP1,RBL1,RBL2,AURKA,TFDP1,TIMP2,TTK,TUBA4A,TUBG1,XRCC3,YWHAG,CDC7,CDC45,CDC14B,PKMYT1,BUB3,AURKB,PTTG1,TRIP13,SLC9A3R1,ESP…
3_Member	KEGG Pathway	hsa04110	Cell cycle	-17.5004	-14.8061	43/124	472,699,701,890,891,894,983,990,991,993,995,1017,1030,1869,4085,4088,4171,4172,4173,4174,4175,4176,4998,5347,5933,5934,7027,7042,7272,7532,7533,7534,8317,8318,8555,9088,9133,9134,9184,9232,9700,10926,23594	ATM,BUB1,BUB1B,CCNA2,CCNB1,CCND2,CDK1,CDC6,CDC20,CDC25A,CDC25C,CDK2,CDKN2B,E2F1,MAD2L1,SMAD3,MCM2,MCM3,MCM4,MCM5,MCM6,MCM7,ORC1,PLK1,RBL1,RBL2,TFDP1,TGFB2,TTK,YWHAG,YWHAH,YWHAZ,CDC7,CDC45,CDC14B,PKMYT1,CCNB2,CCNE2,BUB3,PTTG1,ESPL1,DBF4,ORC6
3_Member	GO Biological Processes	GO:0045786	negative regulation of cell cycle	-13.1633	-10.6847	104/642	472,580,596,641,650,677,699,701,891,899,983,990,991,995,1017,1030,1033,1407,1763,1820,1869,2124,2146,2273,2305,3014,3276,3326,3576,3843,3976,4085,4088,4282,4436,4869,4882,4998,5347,5563,5573,5604,5698,5699,5708,5720,5888,5932,5933,5934,6241,6664,6790,7027,7042,7077,7158,7272,7517,8317,8318,8555,8682,8914,9184,9212,9232,9319,9368,9700,9735,9863,10213,10325,10403,10432,11073,11130,22846,26271,26959…	ATM,BARD1,BCL2,BLM,BMP2,ZFP36L1,BUB1,BUB1B,CCNB1,CCNF,CDK1,CDC6,CDC20,CDC25C,CDK2,CDKN2B,CDKN3,CRY1,DNA2,ARID3A,E2F1,EVI2B,EZH2,FHL1,FOXM1,H2AX,PRMT1,HSP90AB1,CXCL8,IPO5,LIF,MAD2L1,SMAD3,MIF,MSH2,NPM1,NPR2,ORC1,PLK1,PRKAA2,PRKAR1A,MAP2K1,PSMB9,PSMB10,PSMD2,PSME1,RAD51,RBBP8,RBL1,RBL2,RRM2,SOX11,AURKA,TFDP1,TGFB2,TIMP2,TP53BP1,TTK,XRCC3,CDC7,CDC45,CDC14B,PEA15,TIMELESS,BUB3,AURKB,PTTG1,TRIP13,SLC9…
3_Member	GO Biological Processes	GO:0000075	cell cycle checkpoint	-12.8522	-10.398	51/216	472,641,699,701,891,983,990,991,995,1017,1030,1407,1763,1820,1869,3014,3276,4085,4436,4998,5347,5934,6664,6790,7027,7158,7272,7517,8318,8555,8682,8914,9184,9212,9319,9735,10403,11073,11130,29997,51512,51514,54962,55055,55159,63967,64858,79968,81620,83990,90381	ATM,BLM,BUB1,BUB1B,CCNB1,CDK1,CDC6,CDC20,CDC25C,CDK2,CDKN2B,CRY1,DNA2,ARID3A,E2F1,H2AX,PRMT1,MAD2L1,MSH2,ORC1,PLK1,RBL2,SOX11,AURKA,TFDP1,TP53BP1,TTK,XRCC3,CDC45,CDC14B,PEA15,TIMELESS,BUB3,AURKB,TRIP13,KNTC1,NDC80,TOPBP1,ZWINT,NOP53,GTSE1,DTL,TIPIN,ZWILCH,RFWD3,CLSPN,DCLRE1B,WDR76,CDT1,BRIP1,TICRR
3_Member	GO Biological Processes	GO:1901987	regulation of cell cycle phase transition	-12.1408	-9.76277	83/480	301,472,596,641,677,699,701,891,894,983,990,991,993,995,1017,1030,1642,1820,1869,2068,2146,2273,3161,3276,3320,4085,4869,4998,5087,5347,5569,5698,5699,5708,5720,5933,5934,6790,7027,7272,7277,7283,7517,7532,8317,8318,8555,9184,9212,9319,9700,9735,9928,10213,10383,10403,10733,10926,11065,11073,22919,22974,26271,27085,29997,51512,51514,54443,54801,55159,55722,56241,56892,63967,79915,81610,81620,8413…	ANXA1,ATM,BCL2,BLM,ZFP36L1,BUB1,BUB1B,CCNB1,CCND2,CDK1,CDC6,CDC20,CDC25A,CDC25C,CDK2,CDKN2B,DDB1,ARID3A,E2F1,ERCC2,EZH2,FHL1,HMMR,PRMT1,HSP90AA1,MAD2L1,NPM1,ORC1,PBX1,PLK1,PKIA,PSMB9,PSMB10,PSMD2,PSME1,RBL1,RBL2,AURKA,TFDP1,TTK,TUBA4A,TUBG1,XRCC3,YWHAG,CDC7,CDC45,CDC14B,BUB3,AURKB,TRIP13,ESPL1,KNTC1,KIF14,PSMD14,TUBB4B,NDC80,PLK4,DBF4,UBE2C,TOPBP1,MAPRE1,TPX2,FBXO5,MTBP,NOP53,GTSE1,DTL,ANLN,HAUS6…
3_Member	GO Biological Processes	GO:1901990	regulation of mitotic cell cycle phase transition	-11.805	-9.45122	78/444	301,472,596,641,677,699,701,891,894,983,990,991,993,995,1017,1030,1642,1820,1869,2068,2146,2273,3161,3276,3320,4085,4998,5087,5347,5569,5698,5699,5708,5720,5933,5934,6790,7027,7272,7277,7283,7517,7532,8317,8318,8555,9184,9212,9319,9700,9735,9928,10213,10383,10403,10733,11065,11073,22919,22974,26271,27085,29997,51512,51514,54443,54801,55159,55722,63967,79915,81620,84131,90381,93323,113130,121441,2…	ANXA1,ATM,BCL2,BLM,ZFP36L1,BUB1,BUB1B,CCNB1,CCND2,CDK1,CDC6,CDC20,CDC25A,CDC25C,CDK2,CDKN2B,DDB1,ARID3A,E2F1,ERCC2,EZH2,FHL1,HMMR,PRMT1,HSP90AA1,MAD2L1,ORC1,PBX1,PLK1,PKIA,PSMB9,PSMB10,PSMD2,PSME1,RBL1,RBL2,AURKA,TFDP1,TTK,TUBA4A,TUBG1,XRCC3,YWHAG,CDC7,CDC45,CDC14B,BUB3,AURKB,TRIP13,ESPL1,KNTC1,KIF14,PSMD14,TUBB4B,NDC80,PLK4,UBE2C,TOPBP1,MAPRE1,TPX2,FBXO5,MTBP,NOP53,GTSE1,DTL,ANLN,HAUS6,RFWD3,CEP…
3_Member	GO Biological Processes	GO:0045787	positive regulation of cell cycle	-10.7117	-8.4558	69/389	301,472,675,891,894,983,990,993,995,1017,1163,1164,1820,1869,1894,1906,2124,2146,2237,3276,3326,3481,3643,4041,4085,4282,4869,4926,5087,5155,5902,5914,5934,6683,6790,7027,7042,7474,7517,8013,8061,8317,8318,8502,8555,9212,9493,9700,9928,10018,10403,10615,10733,10926,11065,25886,26271,27085,29127,51379,51512,51514,79915,81610,81620,84722,113130,201161,255324	ANXA1,ATM,BRCA2,CCNB1,CCND2,CDK1,CDC6,CDC25A,CDC25C,CDK2,CKS1B,CKS2,ARID3A,E2F1,ECT2,EDN1,EVI2B,EZH2,FEN1,PRMT1,HSP90AB1,IGF2,INSR,LRP5,MAD2L1,MIF,NPM1,NUMA1,PBX1,PDGFB,RANBP1,RARA,RBL2,SPAST,AURKA,TFDP1,TGFB2,WNT5A,XRCC3,NR4A3,FOSL1,CDC7,CDC45,PKP4,CDC14B,AURKB,KIF23,ESPL1,KIF14,BCL2L11,NDC80,SPAG5,PLK4,DBF4,UBE2C,POC1A,FBXO5,MTBP,RACGAP1,CRLF3,GTSE1,DTL,ATAD5,FAM83D,CDT1,PSRC1,CDCA5,CENPV,EPGN
3_Member	GO Biological Processes	GO:0090068	positive regulation of cell cycle process	-10.2686	-8.04093	57/298	301,472,891,894,983,990,993,995,1017,1820,1869,1894,1906,2146,2237,3276,3481,3643,4041,4085,4869,4926,5087,5155,5902,5934,6683,6790,7027,7474,7517,8317,8318,8502,8555,9212,9493,9700,9928,10403,10615,10733,10926,11065,25886,26271,27085,29127,51379,51512,51514,79915,81610,81620,113130,201161,255324	ANXA1,ATM,CCNB1,CCND2,CDK1,CDC6,CDC25A,CDC25C,CDK2,ARID3A,E2F1,ECT2,EDN1,EZH2,FEN1,PRMT1,IGF2,INSR,LRP5,MAD2L1,NPM1,NUMA1,PBX1,PDGFB,RANBP1,RBL2,SPAST,AURKA,TFDP1,WNT5A,XRCC3,CDC7,CDC45,PKP4,CDC14B,AURKB,KIF23,ESPL1,KIF14,NDC80,SPAG5,PLK4,DBF4,UBE2C,POC1A,FBXO5,MTBP,RACGAP1,CRLF3,GTSE1,DTL,ATAD5,FAM83D,CDT1,CDCA5,CENPV,EPGN
3_Member	GO Biological Processes	GO:0007093	mitotic cell cycle checkpoint	-10.0084	-7.79469	39/165	472,641,699,701,891,983,990,991,995,1017,1030,1820,1869,3276,4085,4436,4998,5347,5934,6790,7027,7272,7517,9184,9212,9319,9735,10403,11073,11130,29997,51512,54962,55055,55159,63967,64858,81620,90381	ATM,BLM,BUB1,BUB1B,CCNB1,CDK1,CDC6,CDC20,CDC25C,CDK2,CDKN2B,ARID3A,E2F1,PRMT1,MAD2L1,MSH2,ORC1,PLK1,RBL2,AURKA,TFDP1,TTK,XRCC3,BUB3,AURKB,TRIP13,KNTC1,NDC80,TOPBP1,ZWINT,NOP53,GTSE1,TIPIN,ZWILCH,RFWD3,CLSPN,DCLRE1B,CDT1,TICRR
3_Member	GO Biological Processes	GO:0010948	negative regulation of cell cycle process	-9.53788	-7.36335	63/361	472,596,641,677,699,701,891,899,983,990,991,995,1017,1030,1820,1869,2124,2146,2273,3276,3326,3976,4085,4282,4869,4998,5347,5573,5698,5699,5708,5720,5888,5932,5933,5934,6241,6790,7027,7272,7517,8317,8555,9184,9212,9232,9319,9700,10213,10403,10432,11073,26271,27085,27243,29997,51512,51514,55159,56241,63967,81620,90381	ATM,BCL2,BLM,ZFP36L1,BUB1,BUB1B,CCNB1,CCNF,CDK1,CDC6,CDC20,CDC25C,CDK2,CDKN2B,ARID3A,E2F1,EVI2B,EZH2,FHL1,PRMT1,HSP90AB1,LIF,MAD2L1,MIF,NPM1,ORC1,PLK1,PRKAR1A,PSMB9,PSMB10,PSMD2,PSME1,RAD51,RBBP8,RBL1,RBL2,RRM2,AURKA,TFDP1,TTK,XRCC3,CDC7,CDC14B,BUB3,AURKB,PTTG1,TRIP13,ESPL1,PSMD14,NDC80,RBM14,TOPBP1,FBXO5,MTBP,CHMP2A,NOP53,GTSE1,DTL,RFWD3,SUSD2,CLSPN,CDT1,TICRR
3_Member	GO Biological Processes	GO:0045930	negative regulation of mitotic cell cycle	-8.55221	-6.54081	58/338	472,596,641,677,699,701,891,983,990,991,995,1017,1030,1820,1869,2146,2273,3276,4085,4088,4436,4998,5347,5698,5699,5708,5720,5933,5934,6790,7027,7077,7272,7517,8555,9184,9212,9232,9319,9368,9735,9863,10213,10403,11073,11130,26271,27085,29997,51512,54962,55055,55159,63967,64858,81620,90381,220042	ATM,BCL2,BLM,ZFP36L1,BUB1,BUB1B,CCNB1,CDK1,CDC6,CDC20,CDC25C,CDK2,CDKN2B,ARID3A,E2F1,EZH2,FHL1,PRMT1,MAD2L1,SMAD3,MSH2,ORC1,PLK1,PSMB9,PSMB10,PSMD2,PSME1,RBL1,RBL2,AURKA,TFDP1,TIMP2,TTK,XRCC3,CDC14B,BUB3,AURKB,PTTG1,TRIP13,SLC9A3R1,KNTC1,MAGI2,PSMD14,NDC80,TOPBP1,ZWINT,FBXO5,MTBP,NOP53,GTSE1,TIPIN,ZWILCH,RFWD3,CLSPN,DCLRE1B,CDT1,TICRR,DDIAS
3_Member	GO Biological Processes	GO:0031570	DNA integrity checkpoint	-8.33512	-6.35404	35/157	472,641,891,983,990,995,1017,1407,1763,1820,1869,3014,3276,4436,4998,5347,5934,6790,7027,7158,8318,8555,8682,8914,11073,29997,51512,51514,54962,55159,63967,79968,81620,83990,90381	ATM,BLM,CCNB1,CDK1,CDC6,CDC25C,CDK2,CRY1,DNA2,ARID3A,E2F1,H2AX,PRMT1,MSH2,ORC1,PLK1,RBL2,AURKA,TFDP1,TP53BP1,CDC45,CDC14B,PEA15,TIMELESS,TOPBP1,NOP53,GTSE1,DTL,TIPIN,RFWD3,CLSPN,WDR76,CDT1,BRIP1,TICRR
3_Member	GO Biological Processes	GO:1901988	negative regulation of cell cycle phase transition	-7.40792	-5.53442	47/267	472,596,641,677,699,701,891,983,990,991,995,1017,1030,1820,1869,2146,2273,3276,4085,4998,5347,5698,5699,5708,5720,5933,5934,6790,7027,7272,7517,8555,9184,9212,9319,10213,10403,11073,26271,29997,51512,51514,55159,56241,63967,81620,90381	ATM,BCL2,BLM,ZFP36L1,BUB1,BUB1B,CCNB1,CDK1,CDC6,CDC20,CDC25C,CDK2,CDKN2B,ARID3A,E2F1,EZH2,FHL1,PRMT1,MAD2L1,ORC1,PLK1,PSMB9,PSMB10,PSMD2,PSME1,RBL1,RBL2,AURKA,TFDP1,TTK,XRCC3,CDC14B,BUB3,AURKB,TRIP13,PSMD14,NDC80,TOPBP1,FBXO5,NOP53,GTSE1,DTL,RFWD3,SUSD2,CLSPN,CDT1,TICRR
3_Member	GO Biological Processes	GO:1901991	negative regulation of mitotic cell cycle phase transition	-7.0808	-5.26157	44/248	472,596,641,677,699,701,891,983,990,991,995,1017,1030,1820,1869,2146,2273,3276,4085,4998,5347,5698,5699,5708,5720,5933,5934,6790,7027,7272,7517,9184,9212,9319,10213,10403,11073,26271,29997,51512,55159,63967,81620,90381	ATM,BCL2,BLM,ZFP36L1,BUB1,BUB1B,CCNB1,CDK1,CDC6,CDC20,CDC25C,CDK2,CDKN2B,ARID3A,E2F1,EZH2,FHL1,PRMT1,MAD2L1,ORC1,PLK1,PSMB9,PSMB10,PSMD2,PSME1,RBL1,RBL2,AURKA,TFDP1,TTK,XRCC3,BUB3,AURKB,TRIP13,PSMD14,NDC80,TOPBP1,FBXO5,NOP53,GTSE1,RFWD3,CLSPN,CDT1,TICRR
3_Member	Reactome Gene Sets	R-HSA-6791312	TP53 Regulates Transcription of Cell Cycle Genes	-5.01103	-3.46508	14/49	890,891,983,995,1017,1820,1869,3276,4869,5933,5934,6790,7027,9134	CCNA2,CCNB1,CDK1,CDC25C,CDK2,ARID3A,E2F1,PRMT1,NPM1,RBL1,RBL2,AURKA,TFDP1,CCNE2
3_Member	GO Biological Processes	GO:0000077	DNA damage checkpoint	-4.99892	-3.45444	27/145	472,641,891,983,995,1017,1407,1820,1869,3014,3276,4436,5347,5934,6790,7027,7158,8555,8682,29997,51512,51514,54962,55159,63967,79968,83990	ATM,BLM,CCNB1,CDK1,CDC25C,CDK2,CRY1,ARID3A,E2F1,H2AX,PRMT1,MSH2,PLK1,RBL2,AURKA,TFDP1,TP53BP1,CDC14B,PEA15,NOP53,GTSE1,DTL,TIPIN,RFWD3,CLSPN,WDR76,BRIP1
3_Member	GO Biological Processes	GO:0044774	mitotic DNA integrity checkpoint	-4.95658	-3.41574	22/106	472,641,891,983,990,995,1017,1820,1869,3276,4436,4998,5934,6790,7027,11073,29997,51512,54962,55159,63967,90381	ATM,BLM,CCNB1,CDK1,CDC6,CDC25C,CDK2,ARID3A,E2F1,PRMT1,MSH2,ORC1,RBL2,AURKA,TFDP1,TOPBP1,NOP53,GTSE1,TIPIN,RFWD3,CLSPN,TICRR
3_Member	GO Biological Processes	GO:0007050	cell cycle arrest	-4.69407	-3.1881	37/238	472,580,891,983,995,1017,1030,1033,1820,1869,2124,2305,3276,3326,3576,4088,4282,4436,5563,5604,5934,6790,7027,7042,8555,9863,10325,22846,26959,27085,51379,51422,51512,55771,94241,133746,220042	ATM,BARD1,CCNB1,CDK1,CDC25C,CDK2,CDKN2B,CDKN3,ARID3A,E2F1,EVI2B,FOXM1,PRMT1,HSP90AB1,CXCL8,SMAD3,MIF,MSH2,PRKAA2,MAP2K1,RBL2,AURKA,TFDP1,TGFB2,CDC14B,MAGI2,RRAGB,VASH1,HBP1,MTBP,CRLF3,PRKAG2,GTSE1,PRR11,TP53INP1,JMY,DDIAS
3_Member	Reactome Gene Sets	R-HSA-6804114	TP53 Regulates Transcription of Genes Involved in G2 Cell Cycle Arrest	-4.65067	-3.15069	8/18	891,983,995,3276,5933,5934,6790,7027	CCNB1,CDK1,CDC25C,PRMT1,RBL1,RBL2,AURKA,TFDP1
3_Member	GO Biological Processes	GO:0072395	signal transduction involved in cell cycle checkpoint	-3.99401	-2.58602	16/74	472,891,983,995,1017,1820,1869,3276,5347,5934,6664,6790,7027,8555,51512,51514	ATM,CCNB1,CDK1,CDC25C,CDK2,ARID3A,E2F1,PRMT1,PLK1,RBL2,SOX11,AURKA,TFDP1,CDC14B,GTSE1,DTL
3_Member	GO Biological Processes	GO:0072401	signal transduction involved in DNA integrity checkpoint	-3.52376	-2.19595	15/73	472,891,983,995,1017,1820,1869,3276,5347,5934,6790,7027,8555,51512,51514	ATM,CCNB1,CDK1,CDC25C,CDK2,ARID3A,E2F1,PRMT1,PLK1,RBL2,AURKA,TFDP1,CDC14B,GTSE1,DTL
3_Member	GO Biological Processes	GO:0072422	signal transduction involved in DNA damage checkpoint	-3.52376	-2.19595	15/73	472,891,983,995,1017,1820,1869,3276,5347,5934,6790,7027,8555,51512,51514	ATM,CCNB1,CDK1,CDC25C,CDK2,ARID3A,E2F1,PRMT1,PLK1,RBL2,AURKA,TFDP1,CDC14B,GTSE1,DTL
3_Member	GO Biological Processes	GO:0044773	mitotic DNA damage checkpoint	-3.52184	-2.19595	18/97	472,641,891,983,995,1017,1820,1869,3276,4436,5934,6790,7027,29997,51512,54962,55159,63967	ATM,BLM,CCNB1,CDK1,CDC25C,CDK2,ARID3A,E2F1,PRMT1,MSH2,RBL2,AURKA,TFDP1,NOP53,GTSE1,TIPIN,RFWD3,CLSPN
3_Member	GO Biological Processes	GO:0031571	mitotic G1 DNA damage checkpoint	-3.14812	-1.88442	13/63	472,891,983,995,1017,1820,1869,3276,5934,6790,7027,51512,55159	ATM,CCNB1,CDK1,CDC25C,CDK2,ARID3A,E2F1,PRMT1,RBL2,AURKA,TFDP1,GTSE1,RFWD3
3_Member	GO Biological Processes	GO:0044819	mitotic G1/S transition checkpoint	-3.14812	-1.88442	13/63	472,891,983,995,1017,1820,1869,3276,5934,6790,7027,51512,55159	ATM,CCNB1,CDK1,CDC25C,CDK2,ARID3A,E2F1,PRMT1,RBL2,AURKA,TFDP1,GTSE1,RFWD3
3_Member	GO Biological Processes	GO:0006977	DNA damage response, signal transduction by p53 class mediator resulting in cell cycle arrest	-3.10164	-1.85005	12/56	472,891,983,995,1017,1820,1869,3276,5934,6790,7027,51512	ATM,CCNB1,CDK1,CDC25C,CDK2,ARID3A,E2F1,PRMT1,RBL2,AURKA,TFDP1,GTSE1
3_Member	GO Biological Processes	GO:0044783	G1 DNA damage checkpoint	-3.08004	-1.83031	13/64	472,891,983,995,1017,1820,1869,3276,5934,6790,7027,51512,55159	ATM,CCNB1,CDK1,CDC25C,CDK2,ARID3A,E2F1,PRMT1,RBL2,AURKA,TFDP1,GTSE1,RFWD3
3_Member	GO Biological Processes	GO:0072431	signal transduction involved in mitotic G1 DNA damage checkpoint	-3.02934	-1.79025	12/57	472,891,983,995,1017,1820,1869,3276,5934,6790,7027,51512	ATM,CCNB1,CDK1,CDC25C,CDK2,ARID3A,E2F1,PRMT1,RBL2,AURKA,TFDP1,GTSE1
3_Member	GO Biological Processes	GO:1902400	intracellular signal transduction involved in G1 DNA damage checkpoint	-3.02934	-1.79025	12/57	472,891,983,995,1017,1820,1869,3276,5934,6790,7027,51512	ATM,CCNB1,CDK1,CDC25C,CDK2,ARID3A,E2F1,PRMT1,RBL2,AURKA,TFDP1,GTSE1
3_Member	GO Biological Processes	GO:0042770	signal transduction in response to DNA damage	-3.0216	-1.7836	21/133	472,675,891,983,995,1017,1820,1869,2305,3276,4282,5347,5934,6790,7027,8555,27063,51512,51514,56950,79915	ATM,BRCA2,CCNB1,CDK1,CDC25C,CDK2,ARID3A,E2F1,FOXM1,PRMT1,MIF,PLK1,RBL2,AURKA,TFDP1,CDC14B,ANKRD1,GTSE1,DTL,SMYD2,ATAD5
3_Member	GO Biological Processes	GO:1902806	regulation of cell cycle G1/S phase transition	-2.89808	-1.67987	28/202	301,472,596,891,894,983,990,995,1017,1030,1820,1869,2146,2273,3276,5720,5933,5934,6790,7027,8318,9928,27085,51512,55159,56241,56892,81610	ANXA1,ATM,BCL2,CCNB1,CCND2,CDK1,CDC6,CDC25C,CDK2,CDKN2B,ARID3A,E2F1,EZH2,FHL1,PRMT1,PSME1,RBL1,RBL2,AURKA,TFDP1,CDC45,KIF14,MTBP,GTSE1,RFWD3,SUSD2,TCIM,FAM83D
3_Member	GO Biological Processes	GO:0072413	signal transduction involved in mitotic cell cycle checkpoint	-2.89056	-1.67443	12/59	472,891,983,995,1017,1820,1869,3276,5934,6790,7027,51512	ATM,CCNB1,CDK1,CDC25C,CDK2,ARID3A,E2F1,PRMT1,RBL2,AURKA,TFDP1,GTSE1
3_Member	GO Biological Processes	GO:1902402	signal transduction involved in mitotic DNA damage checkpoint	-2.89056	-1.67443	12/59	472,891,983,995,1017,1820,1869,3276,5934,6790,7027,51512	ATM,CCNB1,CDK1,CDC25C,CDK2,ARID3A,E2F1,PRMT1,RBL2,AURKA,TFDP1,GTSE1
3_Member	GO Biological Processes	GO:1902403	signal transduction involved in mitotic DNA integrity checkpoint	-2.89056	-1.67443	12/59	472,891,983,995,1017,1820,1869,3276,5934,6790,7027,51512	ATM,CCNB1,CDK1,CDC25C,CDK2,ARID3A,E2F1,PRMT1,RBL2,AURKA,TFDP1,GTSE1
3_Member	GO Biological Processes	GO:0030330	DNA damage response, signal transduction by p53 class mediator	-2.58459	-1.43318	17/107	472,675,891,983,995,1017,1820,1869,2305,3276,4282,5934,6790,7027,27063,51512,56950	ATM,BRCA2,CCNB1,CDK1,CDC25C,CDK2,ARID3A,E2F1,FOXM1,PRMT1,MIF,RBL2,AURKA,TFDP1,ANKRD1,GTSE1,SMYD2
3_Member	GO Biological Processes	GO:0071156	regulation of cell cycle arrest	-2.54105	-1.40047	17/108	472,891,983,995,1017,1820,1869,2124,2305,3276,3326,4282,5934,6790,7027,51379,51512	ATM,CCNB1,CDK1,CDC25C,CDK2,ARID3A,E2F1,EVI2B,FOXM1,PRMT1,HSP90AB1,MIF,RBL2,AURKA,TFDP1,CRLF3,GTSE1
3_Member	GO Biological Processes	GO:2000045	regulation of G1/S transition of mitotic cell cycle	-2.53247	-1.39359	25/184	301,472,596,891,894,983,990,995,1017,1030,1820,1869,2146,2273,3276,5720,5933,5934,6790,7027,8318,9928,27085,51512,55159	ANXA1,ATM,BCL2,CCNB1,CCND2,CDK1,CDC6,CDC25C,CDK2,CDKN2B,ARID3A,E2F1,EZH2,FHL1,PRMT1,PSME1,RBL1,RBL2,AURKA,TFDP1,CDC45,KIF14,MTBP,GTSE1,RFWD3
3_Member	GO Biological Processes	GO:1902807	negative regulation of cell cycle G1/S phase transition	-2.36369	-1.26819	19/131	472,596,891,983,995,1017,1030,1820,1869,2146,2273,3276,5933,5934,6790,7027,51512,55159,56241	ATM,BCL2,CCNB1,CDK1,CDC25C,CDK2,CDKN2B,ARID3A,E2F1,EZH2,FHL1,PRMT1,RBL1,RBL2,AURKA,TFDP1,GTSE1,RFWD3,SUSD2
3_Member	GO Biological Processes	GO:2000134	negative regulation of G1/S transition of mitotic cell cycle	-2.23554	-1.16598	18/125	472,596,891,983,995,1017,1030,1820,1869,2146,2273,3276,5933,5934,6790,7027,51512,55159	ATM,BCL2,CCNB1,CDK1,CDC25C,CDK2,CDKN2B,ARID3A,E2F1,EZH2,FHL1,PRMT1,RBL1,RBL2,AURKA,TFDP1,GTSE1,RFWD3
3_Member	GO Biological Processes	GO:0071158	positive regulation of cell cycle arrest	-2.09535	-1.0561	13/82	472,891,983,995,1017,1820,1869,3276,5934,6790,7027,51379,51512	ATM,CCNB1,CDK1,CDC25C,CDK2,ARID3A,E2F1,PRMT1,RBL2,AURKA,TFDP1,CRLF3,GTSE1
4_Summary	GO Biological Processes	GO:0006261	DNA-dependent DNA replication	-25.5139	-22.2377	58/154	641,675,990,1017,1763,2237,4171,4172,4173,4174,4175,4176,4796,4998,5422,5424,5425,5426,5427,5557,5888,5980,5982,5983,5984,5985,6117,8317,8318,8914,9134,9401,9837,10189,10535,10714,10721,10926,11169,23594,23649,25939,26271,51053,51659,54107,54962,55159,55388,57697,63922,64785,79075,79915,81620,90381,201254,253714,472,580,890,983,5932,6240,6241,8208,9156,10036,10432,11073,27101,51514,63967,64061,80…	BLM,BRCA2,CDC6,CDK2,DNA2,FEN1,MCM2,MCM3,MCM4,MCM5,MCM6,MCM7,TONSL,ORC1,POLA1,POLD1,POLD2,POLE,POLE2,PRIM1,RAD51,REV3L,RFC2,RFC3,RFC4,RFC5,RPA1,CDC7,CDC45,TIMELESS,CCNE2,RECQL4,GINS1,ALYREF,RNASEH2A,POLD3,POLQ,DBF4,WDHD1,ORC6,POLA2,SAMHD1,FBXO5,GMNN,GINS2,POLE3,TIPIN,RFWD3,MCM10,FANCM,CHTF18,GINS3,DSCC1,ATAD5,CDT1,TICRR,CENPX,MMS22L,ATM,BARD1,CCNA2,CDK1,RBBP8,RRM1,RRM2,CHAF1B,EXO1,CHAF1A,RBM14,TOP…
4_Member	GO Biological Processes	GO:0006261	DNA-dependent DNA replication	-25.5139	-22.2377	58/154	641,675,990,1017,1763,2237,4171,4172,4173,4174,4175,4176,4796,4998,5422,5424,5425,5426,5427,5557,5888,5980,5982,5983,5984,5985,6117,8317,8318,8914,9134,9401,9837,10189,10535,10714,10721,10926,11169,23594,23649,25939,26271,51053,51659,54107,54962,55159,55388,57697,63922,64785,79075,79915,81620,90381,201254,253714	BLM,BRCA2,CDC6,CDK2,DNA2,FEN1,MCM2,MCM3,MCM4,MCM5,MCM6,MCM7,TONSL,ORC1,POLA1,POLD1,POLD2,POLE,POLE2,PRIM1,RAD51,REV3L,RFC2,RFC3,RFC4,RFC5,RPA1,CDC7,CDC45,TIMELESS,CCNE2,RECQL4,GINS1,ALYREF,RNASEH2A,POLD3,POLQ,DBF4,WDHD1,ORC6,POLA2,SAMHD1,FBXO5,GMNN,GINS2,POLE3,TIPIN,RFWD3,MCM10,FANCM,CHTF18,GINS3,DSCC1,ATAD5,CDT1,TICRR,CENPX,MMS22L
4_Member	GO Biological Processes	GO:0006260	DNA replication	-25.2963	-22.0579	79/276	472,580,641,675,890,983,990,1017,1763,2237,4171,4172,4173,4174,4175,4176,4796,4998,5422,5424,5425,5426,5427,5557,5888,5932,5980,5982,5983,5984,5985,6117,6240,6241,8208,8317,8318,8914,9134,9156,9401,9837,10036,10189,10432,10535,10714,10721,10926,11073,11169,23594,23649,25939,26271,27101,51053,51514,51659,54107,54962,55159,55388,57697,63922,63967,64061,64785,79075,79915,80010,81620,83990,84515,9038…	ATM,BARD1,BLM,BRCA2,CCNA2,CDK1,CDC6,CDK2,DNA2,FEN1,MCM2,MCM3,MCM4,MCM5,MCM6,MCM7,TONSL,ORC1,POLA1,POLD1,POLD2,POLE,POLE2,PRIM1,RAD51,RBBP8,REV3L,RFC2,RFC3,RFC4,RFC5,RPA1,RRM1,RRM2,CHAF1B,CDC7,CDC45,TIMELESS,CCNE2,EXO1,RECQL4,GINS1,CHAF1A,ALYREF,RBM14,RNASEH2A,POLD3,POLQ,DBF4,TOPBP1,WDHD1,ORC6,POLA2,SAMHD1,FBXO5,CACYBP,GMNN,DTL,GINS2,POLE3,TIPIN,RFWD3,MCM10,FANCM,CHTF18,CLSPN,TSPYL2,GINS3,DSCC1,AT…
4_Member	Reactome Gene Sets	R-HSA-69190	DNA strand elongation	-20.2584	-17.2631	24/32	1763,2237,4171,4172,4173,4174,4175,4176,5422,5424,5425,5557,5982,5983,5984,5985,6117,8318,9837,10714,23649,51659,64785,84515	DNA2,FEN1,MCM2,MCM3,MCM4,MCM5,MCM6,MCM7,POLA1,POLD1,POLD2,PRIM1,RFC2,RFC3,RFC4,RFC5,RPA1,CDC45,GINS1,POLD3,POLA2,GINS2,GINS3,MCM8
4_Member	Reactome Gene Sets	R-HSA-68962	Activation of the pre-replicative complex	-19.7263	-16.7705	24/33	990,1017,4171,4172,4173,4174,4175,4176,4998,5422,5426,5427,5557,6117,8317,8318,10926,23594,23649,51053,54107,55388,81620,84515	CDC6,CDK2,MCM2,MCM3,MCM4,MCM5,MCM6,MCM7,ORC1,POLA1,POLE,POLE2,PRIM1,RPA1,CDC7,CDC45,DBF4,ORC6,POLA2,GMNN,POLE3,MCM10,CDT1,MCM8
4_Member	GO Biological Processes	GO:0033260	nuclear DNA replication	-19.6585	-16.7212	32/61	675,1763,2237,4171,4172,4173,4174,4175,4176,5422,5424,5425,5426,5427,5557,5888,5982,5983,5984,5985,6117,8317,8318,9837,10714,10926,23649,51053,54107,54962,79915,81620	BRCA2,DNA2,FEN1,MCM2,MCM3,MCM4,MCM5,MCM6,MCM7,POLA1,POLD1,POLD2,POLE,POLE2,PRIM1,RAD51,RFC2,RFC3,RFC4,RFC5,RPA1,CDC7,CDC45,GINS1,POLD3,DBF4,POLA2,GMNN,POLE3,TIPIN,ATAD5,CDT1
4_Member	Reactome Gene Sets	R-HSA-453279	Mitotic G1-G1/S phases	-19.5259	-16.6476	50/149	890,891,894,983,990,993,1017,1030,1163,1719,1869,4171,4172,4173,4174,4175,4176,4605,4998,5422,5426,5427,5516,5520,5557,5698,5699,5708,5720,5933,5934,6117,6241,7027,7083,7298,8317,8318,9134,10213,10926,23594,23649,26271,51053,54107,55388,81620,84515,286826	CCNA2,CCNB1,CCND2,CDK1,CDC6,CDC25A,CDK2,CDKN2B,CKS1B,DHFR,E2F1,MCM2,MCM3,MCM4,MCM5,MCM6,MCM7,MYBL2,ORC1,POLA1,POLE,POLE2,PPP2CB,PPP2R2A,PRIM1,PSMB9,PSMB10,PSMD2,PSME1,RBL1,RBL2,RPA1,RRM2,TFDP1,TK1,TYMS,CDC7,CDC45,CCNE2,PSMD14,DBF4,ORC6,POLA2,FBXO5,GMNN,POLE3,MCM10,CDT1,MCM8,LIN9
4_Member	Reactome Gene Sets	R-HSA-69206	G1/S Transition	-18.9262	-16.0765	46/131	890,891,983,990,993,1017,1163,1719,1869,4171,4172,4173,4174,4175,4176,4998,5422,5426,5427,5516,5557,5698,5699,5708,5720,5933,5934,6117,6241,7027,7083,7298,8317,8318,9134,10213,10926,23594,23649,26271,51053,54107,55388,81620,84515,286826	CCNA2,CCNB1,CDK1,CDC6,CDC25A,CDK2,CKS1B,DHFR,E2F1,MCM2,MCM3,MCM4,MCM5,MCM6,MCM7,ORC1,POLA1,POLE,POLE2,PPP2CB,PRIM1,PSMB9,PSMB10,PSMD2,PSME1,RBL1,RBL2,RPA1,RRM2,TFDP1,TK1,TYMS,CDC7,CDC45,CCNE2,PSMD14,DBF4,ORC6,POLA2,FBXO5,GMNN,POLE3,MCM10,CDT1,MCM8,LIN9
4_Member	Reactome Gene Sets	R-HSA-69306	DNA Replication	-18.7089	-15.8827	45/127	890,990,1017,1763,1869,2237,4171,4172,4173,4174,4175,4176,4998,5422,5424,5425,5426,5427,5557,5698,5699,5708,5720,5982,5983,5984,5985,6117,8317,8318,9134,9837,10213,10714,10926,11065,23594,23649,51053,51659,54107,55388,64785,81620,84515	CCNA2,CDC6,CDK2,DNA2,E2F1,FEN1,MCM2,MCM3,MCM4,MCM5,MCM6,MCM7,ORC1,POLA1,POLD1,POLD2,POLE,POLE2,PRIM1,PSMB9,PSMB10,PSMD2,PSME1,RFC2,RFC3,RFC4,RFC5,RPA1,CDC7,CDC45,CCNE2,GINS1,PSMD14,POLD3,DBF4,UBE2C,ORC6,POLA2,GMNN,GINS2,POLE3,MCM10,GINS3,CDT1,MCM8
4_Member	GO Biological Processes	GO:0044786	cell cycle DNA replication	-17.9129	-15.1752	33/72	675,1763,2237,4171,4172,4173,4174,4175,4176,5422,5424,5425,5426,5427,5557,5888,5982,5983,5984,5985,6117,8317,8318,9837,10714,10926,23649,26271,51053,54107,54962,79915,81620	BRCA2,DNA2,FEN1,MCM2,MCM3,MCM4,MCM5,MCM6,MCM7,POLA1,POLD1,POLD2,POLE,POLE2,PRIM1,RAD51,RFC2,RFC3,RFC4,RFC5,RPA1,CDC7,CDC45,GINS1,POLD3,DBF4,POLA2,FBXO5,GMNN,POLE3,TIPIN,ATAD5,CDT1
4_Member	KEGG Pathway	hsa03030	DNA replication	-16.9481	-14.2838	23/36	1763,2237,4171,4172,4173,4174,4175,4176,5422,5424,5425,5426,5427,5557,5982,5983,5984,5985,6117,10535,10714,23649,54107	DNA2,FEN1,MCM2,MCM3,MCM4,MCM5,MCM6,MCM7,POLA1,POLD1,POLD2,POLE,POLE2,PRIM1,RFC2,RFC3,RFC4,RFC5,RPA1,RNASEH2A,POLD3,POLA2,POLE3
4_Member	Reactome Gene Sets	R-HSA-176187	Activation of ATR in response to replication stress	-16.5581	-13.9034	23/37	990,993,995,1017,4171,4172,4173,4174,4175,4176,4998,5982,5983,5984,5985,6117,8317,8318,10926,23594,55388,63967,84515	CDC6,CDC25A,CDC25C,CDK2,MCM2,MCM3,MCM4,MCM5,MCM6,MCM7,ORC1,RFC2,RFC3,RFC4,RFC5,RPA1,CDC7,CDC45,DBF4,ORC6,MCM10,CLSPN,MCM8
4_Member	Reactome Gene Sets	R-HSA-69242	S Phase	-16.4015	-13.756	48/161	890,990,993,1017,1163,1763,1869,2237,4171,4172,4173,4174,4175,4176,4998,5422,5424,5425,5426,5427,5557,5698,5699,5708,5720,5934,5982,5983,5984,5985,6117,7027,8318,9134,9837,10213,10714,11065,23594,23649,51659,54107,64785,81620,84515,113130,157570,286826	CCNA2,CDC6,CDC25A,CDK2,CKS1B,DNA2,E2F1,FEN1,MCM2,MCM3,MCM4,MCM5,MCM6,MCM7,ORC1,POLA1,POLD1,POLD2,POLE,POLE2,PRIM1,PSMB9,PSMB10,PSMD2,PSME1,RBL2,RFC2,RFC3,RFC4,RFC5,RPA1,TFDP1,CDC45,CCNE2,GINS1,PSMD14,POLD3,UBE2C,ORC6,POLA2,GINS2,POLE3,GINS3,CDT1,MCM8,CDCA5,ESCO2,LIN9
4_Member	Reactome Gene Sets	R-HSA-69239	Synthesis of DNA	-15.7874	-13.1688	40/119	890,990,1017,1763,2237,4171,4172,4173,4174,4175,4176,4998,5422,5424,5425,5426,5427,5557,5698,5699,5708,5720,5982,5983,5984,5985,6117,8318,9134,9837,10213,10714,11065,23594,23649,51659,54107,64785,81620,84515	CCNA2,CDC6,CDK2,DNA2,FEN1,MCM2,MCM3,MCM4,MCM5,MCM6,MCM7,ORC1,POLA1,POLD1,POLD2,POLE,POLE2,PRIM1,PSMB9,PSMB10,PSMD2,PSME1,RFC2,RFC3,RFC4,RFC5,RPA1,CDC45,CCNE2,GINS1,PSMD14,POLD3,UBE2C,ORC6,POLA2,GINS2,POLE3,GINS3,CDT1,MCM8
4_Member	Canonical Pathways	M46	PID ATR PATHWAY	-14.6033	-12.0416	22/39	675,890,990,993,995,1017,2177,4171,4176,5347,5521,5888,5982,5983,5984,5985,6117,7534,8914,11073,54962,63967	BRCA2,CCNA2,CDC6,CDC25A,CDC25C,CDK2,FANCD2,MCM2,MCM7,PLK1,PPP2R2B,RAD51,RFC2,RFC3,RFC4,RFC5,RPA1,YWHAZ,TIMELESS,TOPBP1,TIPIN,CLSPN
4_Member	GO Biological Processes	GO:0006270	DNA replication initiation	-14.0403	-11.5023	21/37	990,1017,4171,4172,4173,4174,4175,4176,4998,5422,5426,5427,5557,8318,9134,23594,23649,54107,55388,81620,90381	CDC6,CDK2,MCM2,MCM3,MCM4,MCM5,MCM6,MCM7,ORC1,POLA1,POLE,POLE2,PRIM1,CDC45,CCNE2,ORC6,POLA2,POLE3,MCM10,CDT1,TICRR
4_Member	Reactome Gene Sets	R-HSA-69002	DNA Replication Pre-Initiation	-12.6519	-10.2265	30/85	990,1017,1869,4171,4172,4173,4174,4175,4176,4998,5422,5426,5427,5557,5698,5699,5708,5720,6117,8317,8318,10213,10926,23594,23649,51053,54107,55388,81620,84515	CDC6,CDK2,E2F1,MCM2,MCM3,MCM4,MCM5,MCM6,MCM7,ORC1,POLA1,POLE,POLE2,PRIM1,PSMB9,PSMB10,PSMD2,PSME1,RPA1,CDC7,CDC45,PSMD14,DBF4,ORC6,POLA2,GMNN,POLE3,MCM10,CDT1,MCM8
4_Member	GO Biological Processes	GO:0044843	cell cycle G1/S phase transition	-12.2618	-9.87876	61/298	301,472,596,890,891,894,983,990,993,995,1017,1030,1033,1104,1719,1820,1869,2146,2273,2935,3276,4171,4172,4173,4174,4175,4176,4998,5422,5426,5427,5557,5720,5932,5933,5934,6117,6241,6790,7027,7298,8317,8318,9134,9928,10926,23594,23649,26271,27085,51053,51379,51512,54107,55159,55388,56241,56892,81610,81620,84515	ANXA1,ATM,BCL2,CCNA2,CCNB1,CCND2,CDK1,CDC6,CDC25A,CDC25C,CDK2,CDKN2B,CDKN3,RCC1,DHFR,ARID3A,E2F1,EZH2,FHL1,GSPT1,PRMT1,MCM2,MCM3,MCM4,MCM5,MCM6,MCM7,ORC1,POLA1,POLE,POLE2,PRIM1,PSME1,RBBP8,RBL1,RBL2,RPA1,RRM2,AURKA,TFDP1,TYMS,CDC7,CDC45,CCNE2,KIF14,DBF4,ORC6,POLA2,FBXO5,MTBP,GMNN,CRLF3,GTSE1,POLE3,RFWD3,MCM10,SUSD2,TCIM,FAM83D,CDT1,MCM8
4_Member	GO Biological Processes	GO:0000082	G1/S transition of mitotic cell cycle	-11.4661	-9.13529	57/279	301,472,596,891,894,983,990,993,995,1017,1030,1033,1104,1719,1820,1869,2146,2273,2935,3276,4171,4172,4173,4174,4175,4176,4998,5422,5426,5427,5557,5720,5932,5933,5934,6117,6241,6790,7027,7298,8317,8318,9134,9928,10926,23594,23649,26271,27085,51053,51379,51512,54107,55159,55388,81620,84515	ANXA1,ATM,BCL2,CCNB1,CCND2,CDK1,CDC6,CDC25A,CDC25C,CDK2,CDKN2B,CDKN3,RCC1,DHFR,ARID3A,E2F1,EZH2,FHL1,GSPT1,PRMT1,MCM2,MCM3,MCM4,MCM5,MCM6,MCM7,ORC1,POLA1,POLE,POLE2,PRIM1,PSME1,RBBP8,RBL1,RBL2,RPA1,RRM2,AURKA,TFDP1,TYMS,CDC7,CDC45,CCNE2,KIF14,DBF4,ORC6,POLA2,FBXO5,MTBP,GMNN,CRLF3,GTSE1,POLE3,RFWD3,MCM10,CDT1,MCM8
4_Member	Reactome Gene Sets	R-HSA-68867	Assembly of the pre-replicative complex	-5.7333	-4.08693	18/68	990,1869,4171,4172,4173,4174,4175,4176,4998,5698,5699,5708,5720,10213,23594,51053,81620,84515	CDC6,E2F1,MCM2,MCM3,MCM4,MCM5,MCM6,MCM7,ORC1,PSMB9,PSMB10,PSMD2,PSME1,PSMD14,ORC6,GMNN,CDT1,MCM8
4_Member	Reactome Gene Sets	R-HSA-68949	Orc1 removal from chromatin	-5.44032	-3.83627	18/71	890,990,1017,4171,4172,4173,4174,4175,4176,4998,5698,5699,5708,5720,10213,23594,81620,84515	CCNA2,CDC6,CDK2,MCM2,MCM3,MCM4,MCM5,MCM6,MCM7,ORC1,PSMB9,PSMB10,PSMD2,PSME1,PSMD14,ORC6,CDT1,MCM8
4_Member	Reactome Gene Sets	R-HSA-69052	Switching of origins to a post-replicative state	-5.02713	-3.47896	20/90	890,990,1017,4171,4172,4173,4174,4175,4176,4998,5698,5699,5708,5720,9134,10213,11065,23594,81620,84515	CCNA2,CDC6,CDK2,MCM2,MCM3,MCM4,MCM5,MCM6,MCM7,ORC1,PSMB9,PSMB10,PSMD2,PSME1,CCNE2,PSMD14,UBE2C,ORC6,CDT1,MCM8
4_Member	Reactome Gene Sets	R-HSA-68827	CDT1 association with the CDC6:ORC:origin complex	-2.38398	-1.28234	11/59	990,4998,5698,5699,5708,5720,10213,23594,51053,81620,84515	CDC6,ORC1,PSMB9,PSMB10,PSMD2,PSME1,PSMD14,ORC6,GMNN,CDT1,MCM8
5_Summary	GO Biological Processes	GO:0007017	microtubule-based process	-22.1408	-19.0538	139/764	320,332,675,891,899,983,991,1017,1104,1107,1410,1729,1780,2009,2288,2597,3798,3832,3833,3835,3837,3925,4085,4131,4133,4233,4287,4605,4744,4747,4869,4926,5347,5563,5874,5901,5902,6047,6491,6683,6790,6867,7272,7277,7280,7283,7430,7516,7517,8555,9055,9212,9321,9493,9638,9648,9700,9742,9820,9928,10039,10125,10376,10383,10403,10432,10460,10464,10615,10733,11004,11020,11337,22919,22974,23059,23113,2311…	APBA1,BIRC5,BRCA2,CCNB1,CCNF,CDK1,CDC20,CDK2,RCC1,CHD3,CRYAB,DIAPH1,DYNC1I1,EML1,FKBP4,GAPDH,KIF5A,KIF11,KIFC1,KIF22,KPNB1,STMN1,MAD2L1,MAP1B,MAP2,MET,ATXN3,MYBL2,NEFH,NEFL,NPM1,NUMA1,PLK1,PRKAA2,RAB27B,RAN,RANBP1,RNF4,STIL,SPAST,AURKA,TACC1,TTK,TUBA4A,TUBB2A,TUBG1,EZR,XRCC2,XRCC3,CDC14B,PRC1,AURKB,TRIP11,KIF23,FEZ1,GCC2,ESPL1,IFT140,CUL7,KIF14,PARP3,RASGRP1,TUBA1B,TUBB4B,NDC80,RBM14,TACC3,PIBF1,…
5_Member	GO Biological Processes	GO:0007017	microtubule-based process	-22.1408	-19.0538	139/764	320,332,675,891,899,983,991,1017,1104,1107,1410,1729,1780,2009,2288,2597,3798,3832,3833,3835,3837,3925,4085,4131,4133,4233,4287,4605,4744,4747,4869,4926,5347,5563,5874,5901,5902,6047,6491,6683,6790,6867,7272,7277,7280,7283,7430,7516,7517,8555,9055,9212,9321,9493,9638,9648,9700,9742,9820,9928,10039,10125,10376,10383,10403,10432,10460,10464,10615,10733,11004,11020,11337,22919,22974,23059,23113,2311…	APBA1,BIRC5,BRCA2,CCNB1,CCNF,CDK1,CDC20,CDK2,RCC1,CHD3,CRYAB,DIAPH1,DYNC1I1,EML1,FKBP4,GAPDH,KIF5A,KIF11,KIFC1,KIF22,KPNB1,STMN1,MAD2L1,MAP1B,MAP2,MET,ATXN3,MYBL2,NEFH,NEFL,NPM1,NUMA1,PLK1,PRKAA2,RAB27B,RAN,RANBP1,RNF4,STIL,SPAST,AURKA,TACC1,TTK,TUBA4A,TUBB2A,TUBG1,EZR,XRCC2,XRCC3,CDC14B,PRC1,AURKB,TRIP11,KIF23,FEZ1,GCC2,ESPL1,IFT140,CUL7,KIF14,PARP3,RASGRP1,TUBA1B,TUBB4B,NDC80,RBM14,TACC3,PIBF1,…
5_Member	GO Biological Processes	GO:0000226	microtubule cytoskeleton organization	-21.9667	-18.9044	114/564	332,675,891,899,983,991,1017,1104,1107,1410,2009,2288,2597,3832,3833,3837,3925,4085,4131,4133,4233,4287,4605,4744,4747,4869,4926,5347,5563,5901,5902,6047,6491,6683,6790,6867,7272,7277,7280,7283,7430,7516,7517,8555,9055,9212,9493,9648,9700,9820,9928,10039,10376,10383,10403,10432,10460,10464,10615,10733,11004,11337,22919,22974,23113,23116,23363,24137,25886,25981,25999,26140,26271,26586,26973,27243,…	BIRC5,BRCA2,CCNB1,CCNF,CDK1,CDC20,CDK2,RCC1,CHD3,CRYAB,EML1,FKBP4,GAPDH,KIF11,KIFC1,KPNB1,STMN1,MAD2L1,MAP1B,MAP2,MET,ATXN3,MYBL2,NEFH,NEFL,NPM1,NUMA1,PLK1,PRKAA2,RAN,RANBP1,RNF4,STIL,SPAST,AURKA,TACC1,TTK,TUBA4A,TUBB2A,TUBG1,EZR,XRCC2,XRCC3,CDC14B,PRC1,AURKB,KIF23,GCC2,ESPL1,CUL7,KIF14,PARP3,TUBA1B,TUBB4B,NDC80,RBM14,TACC3,PIBF1,SPAG5,PLK4,KIF2C,GABARAP,MAPRE1,TPX2,CUL9,TOGARAM1,OBSL1,KIF4A,POC1…
5_Member	GO Biological Processes	GO:0070507	regulation of microtubule cytoskeleton organization	-8.93491	-6.86535	40/186	899,2288,3832,3925,4131,4133,4233,4869,4926,5347,5563,5902,6047,6491,6683,6790,7517,10039,10432,10460,10615,10733,22919,22974,23116,25886,25999,26586,26973,27243,57132,59341,64793,79866,79884,81930,84722,89927,220134,221150	CCNF,FKBP4,KIF11,STMN1,MAP1B,MAP2,MET,NPM1,NUMA1,PLK1,PRKAA2,RANBP1,RNF4,STIL,SPAST,AURKA,XRCC3,PARP3,RBM14,TACC3,SPAG5,PLK4,MAPRE1,TPX2,TOGARAM1,POC1A,CLIP3,CKAP2,CHORDC1,CHMP2A,CHMP1B,TRPV4,CEP85,BORA,MAP9,KIF18A,PSRC1,BMERB1,SKA1,SKA3
5_Member	GO Biological Processes	GO:0032886	regulation of microtubule-based process	-8.83592	-6.77605	44/218	899,1729,2288,3832,3925,4131,4133,4233,4744,4869,4926,5347,5563,5902,6047,6491,6683,6790,7517,9638,10039,10432,10460,10615,10733,22919,22974,23116,25886,25893,25999,26586,26973,27243,57132,59341,64793,79866,79884,81930,84722,89927,220134,221150	CCNF,DIAPH1,FKBP4,KIF11,STMN1,MAP1B,MAP2,MET,NEFH,NPM1,NUMA1,PLK1,PRKAA2,RANBP1,RNF4,STIL,SPAST,AURKA,XRCC3,FEZ1,PARP3,RBM14,TACC3,SPAG5,PLK4,MAPRE1,TPX2,TOGARAM1,POC1A,TRIM58,CLIP3,CKAP2,CHORDC1,CHMP2A,CHMP1B,TRPV4,CEP85,BORA,MAP9,KIF18A,PSRC1,BMERB1,SKA1,SKA3
5_Member	GO Biological Processes	GO:0051493	regulation of cytoskeleton organization	-6.29827	-4.58279	73/534	382,389,395,396,397,684,899,1072,1627,1729,1894,1901,1906,2288,3832,3925,4088,4131,4133,4192,4233,4771,4869,4926,5216,5347,5563,5734,5902,5999,6047,6491,6683,6790,7010,7408,7430,7517,8829,9948,10039,10432,10460,10602,10615,10733,11346,22919,22974,23116,25886,25999,26586,26973,27243,51466,54828,55616,57132,59341,64793,79866,79884,81930,84722,89927,116985,133746,148170,220134,221150,253725,285590	ARF6,RHOC,ARHGAP6,ARHGDIA,ARHGDIB,BST2,CCNF,CFL1,DBN1,DIAPH1,ECT2,S1PR1,EDN1,FKBP4,KIF11,STMN1,SMAD3,MAP1B,MAP2,MDK,MET,NF2,NPM1,NUMA1,PFN1,PLK1,PRKAA2,PTGER4,RANBP1,RGS4,RNF4,STIL,SPAST,AURKA,TEK,VASP,EZR,XRCC3,NRP1,WDR1,PARP3,RBM14,TACC3,CDC42EP3,SPAG5,PLK4,SYNPO,MAPRE1,TPX2,TOGARAM1,POC1A,CLIP3,CKAP2,CHORDC1,CHMP2A,EVL,BCAS3,ASAP3,CHMP1B,TRPV4,CEP85,BORA,MAP9,KIF18A,PSRC1,BMERB1,ARAP1,JMY,CDC4…
6_Summary	GO Biological Processes	GO:0006281	DNA repair	-19.6336	-16.714	108/553	86,472,580,641,675,983,1017,1642,1763,2068,2175,2177,2178,2187,2189,2237,2305,2521,2547,3014,3148,3835,4157,4171,4172,4173,4174,4175,4176,4287,4436,4796,4869,5422,5424,5425,5426,5427,5437,5888,5932,5980,5982,5983,5984,5985,6117,7158,7334,7398,7468,7516,7517,7518,8208,8317,8318,8365,8438,8555,8914,9156,9232,9246,9319,9401,9665,10036,10039,10155,10213,10432,10535,10635,10714,10721,10856,11073,11169…	ACTL6A,ATM,BARD1,BLM,BRCA2,CDK1,CDK2,DDB1,DNA2,ERCC2,FANCA,FANCD2,FANCE,FANCB,FANCG,FEN1,FOXM1,FUS,XRCC6,H2AX,HMGB2,KIF22,MC1R,MCM2,MCM3,MCM4,MCM5,MCM6,MCM7,ATXN3,MSH2,TONSL,NPM1,POLA1,POLD1,POLD2,POLE,POLE2,POLR2H,RAD51,RBBP8,REV3L,RFC2,RFC3,RFC4,RFC5,RPA1,TP53BP1,UBE2N,USP1,NSD2,XRCC2,XRCC3,XRCC4,CHAF1B,CDC7,CDC45,H4C8,RAD54L,CDC14B,TIMELESS,EXO1,PTTG1,UBE2L6,TRIP13,RECQL4,MARF1,CHAF1A,PARP3,TR…
6_Member	GO Biological Processes	GO:0006281	DNA repair	-19.6336	-16.714	108/553	86,472,580,641,675,983,1017,1642,1763,2068,2175,2177,2178,2187,2189,2237,2305,2521,2547,3014,3148,3835,4157,4171,4172,4173,4174,4175,4176,4287,4436,4796,4869,5422,5424,5425,5426,5427,5437,5888,5932,5980,5982,5983,5984,5985,6117,7158,7334,7398,7468,7516,7517,7518,8208,8317,8318,8365,8438,8555,8914,9156,9232,9246,9319,9401,9665,10036,10039,10155,10213,10432,10535,10635,10714,10721,10856,11073,11169…	ACTL6A,ATM,BARD1,BLM,BRCA2,CDK1,CDK2,DDB1,DNA2,ERCC2,FANCA,FANCD2,FANCE,FANCB,FANCG,FEN1,FOXM1,FUS,XRCC6,H2AX,HMGB2,KIF22,MC1R,MCM2,MCM3,MCM4,MCM5,MCM6,MCM7,ATXN3,MSH2,TONSL,NPM1,POLA1,POLD1,POLD2,POLE,POLE2,POLR2H,RAD51,RBBP8,REV3L,RFC2,RFC3,RFC4,RFC5,RPA1,TP53BP1,UBE2N,USP1,NSD2,XRCC2,XRCC3,XRCC4,CHAF1B,CDC7,CDC45,H4C8,RAD54L,CDC14B,TIMELESS,EXO1,PTTG1,UBE2L6,TRIP13,RECQL4,MARF1,CHAF1A,PARP3,TR…
6_Member	GO Biological Processes	GO:0071103	DNA conformation change	-15.0132	-12.4199	70/327	301,641,891,983,1107,1642,1763,2068,2491,2547,3014,3070,3148,4171,4172,4173,4174,4175,4176,4869,5888,5982,5983,5984,5985,6117,8208,8318,8347,8365,8438,8520,9401,9837,10036,10592,10721,10856,23310,23397,29781,51659,54069,54107,54821,54892,55166,55355,55723,55839,56852,57082,63922,64061,64105,64151,79019,79075,79172,79682,83990,84515,84875,85236,89797,91687,113130,201161,201254,387103	ANXA1,BLM,CCNB1,CDK1,CHD3,DDB1,DNA2,ERCC2,CENPI,XRCC6,H2AX,HELLS,HMGB2,MCM2,MCM3,MCM4,MCM5,MCM6,MCM7,NPM1,RAD51,RFC2,RFC3,RFC4,RFC5,RPA1,CHAF1B,CDC45,H2BC4,H4C8,RAD54L,HAT1,RECQL4,GINS1,CHAF1A,SMC2,POLQ,RUVBL2,NCAPD3,NCAPH,NCAPH2,GINS2,MIS18A,POLE3,ERCC6L,NCAPG2,CENPQ,HJURP,ASF1B,CENPN,RAD18,KNL1,CHTF18,TSPYL2,CENPK,NCAPG,CENPM,DSCC1,CENPO,CENPU,BRIP1,MCM8,PARP10,H2BC12,NAV2,CENPL,CDCA5,CENPV,CEN…
6_Member	GO Biological Processes	GO:0006310	DNA recombination	-14.7754	-12.1903	65/293	86,472,641,675,2068,2187,2237,2521,2547,3014,3148,3329,3575,3838,4171,4172,4173,4174,4175,4176,4436,4796,5888,5932,5980,6117,6932,7158,7334,7468,7516,7517,7518,8317,8318,8438,8914,9156,9319,9401,10039,10189,10213,10432,10635,10721,10856,25939,29893,51010,51377,51659,55135,55159,57697,63979,79000,79915,80010,83990,84057,84515,125476,201254,253714	ACTL6A,ATM,BLM,BRCA2,ERCC2,FANCB,FEN1,FUS,XRCC6,H2AX,HMGB2,HSPD1,IL7R,KPNA2,MCM2,MCM3,MCM4,MCM5,MCM6,MCM7,MSH2,TONSL,RAD51,RBBP8,REV3L,RPA1,TCF7,TP53BP1,UBE2N,NSD2,XRCC2,XRCC3,XRCC4,CDC7,CDC45,RAD54L,TIMELESS,EXO1,TRIP13,RECQL4,PARP3,ALYREF,PSMD14,RBM14,RAD51AP1,POLQ,RUVBL2,SAMHD1,PSMC3IP,EXOSC3,UCHL5,GINS2,WRAP53,RFWD3,FANCM,FIGNL1,AUNIP,ATAD5,RMI1,BRIP1,MND1,MCM8,INO80C,CENPX,MMS22L
6_Member	GO Biological Processes	GO:0000724	double-strand break repair via homologous recombination	-13.0796	-10.6072	39/134	472,641,675,2187,2237,2521,3014,4171,4172,4173,4174,4175,4176,4796,5888,5932,5980,6117,7158,7334,7516,7517,8317,8318,8438,8914,9401,10213,10635,10721,25939,51659,55135,55159,63979,79000,80010,84515,253714	ATM,BLM,BRCA2,FANCB,FEN1,FUS,H2AX,MCM2,MCM3,MCM4,MCM5,MCM6,MCM7,TONSL,RAD51,RBBP8,REV3L,RPA1,TP53BP1,UBE2N,XRCC2,XRCC3,CDC7,CDC45,RAD54L,TIMELESS,RECQL4,PSMD14,RAD51AP1,POLQ,SAMHD1,GINS2,WRAP53,RFWD3,FIGNL1,AUNIP,RMI1,MCM8,MMS22L
6_Member	GO Biological Processes	GO:0000725	recombinational repair	-12.9639	-10.4977	39/135	472,641,675,2187,2237,2521,3014,4171,4172,4173,4174,4175,4176,4796,5888,5932,5980,6117,7158,7334,7516,7517,8317,8318,8438,8914,9401,10213,10635,10721,25939,51659,55135,55159,63979,79000,80010,84515,253714	ATM,BLM,BRCA2,FANCB,FEN1,FUS,H2AX,MCM2,MCM3,MCM4,MCM5,MCM6,MCM7,TONSL,RAD51,RBBP8,REV3L,RPA1,TP53BP1,UBE2N,XRCC2,XRCC3,CDC7,CDC45,RAD54L,TIMELESS,RECQL4,PSMD14,RAD51AP1,POLQ,SAMHD1,GINS2,WRAP53,RFWD3,FIGNL1,AUNIP,RMI1,MCM8,MMS22L
6_Member	GO Biological Processes	GO:0006302	double-strand break repair	-12.5995	-10.1876	55/248	472,580,641,675,1763,2187,2237,2305,2521,2547,3014,4171,4172,4173,4174,4175,4176,4436,4796,5422,5888,5932,5980,6117,7158,7334,7468,7516,7517,7518,8317,8318,8365,8438,8914,9319,9401,9665,10039,10213,10635,10721,25939,51659,55135,55159,63979,64858,79000,80010,83990,84515,113130,157570,253714	ATM,BARD1,BLM,BRCA2,DNA2,FANCB,FEN1,FOXM1,FUS,XRCC6,H2AX,MCM2,MCM3,MCM4,MCM5,MCM6,MCM7,MSH2,TONSL,POLA1,RAD51,RBBP8,REV3L,RPA1,TP53BP1,UBE2N,NSD2,XRCC2,XRCC3,XRCC4,CDC7,CDC45,H4C8,RAD54L,TIMELESS,TRIP13,RECQL4,MARF1,PARP3,PSMD14,RAD51AP1,POLQ,SAMHD1,GINS2,WRAP53,RFWD3,FIGNL1,DCLRE1B,AUNIP,RMI1,BRIP1,MCM8,CDCA5,ESCO2,MMS22L
6_Member	GO Biological Processes	GO:0032392	DNA geometric change	-11.2431	-8.92991	34/119	301,641,1107,1642,1763,2068,2547,3148,4171,4172,4173,4174,4175,4176,5888,5982,5983,5984,5985,6117,8318,8438,9401,9837,10721,10856,51659,54821,56852,63922,79075,83990,84515,89797	ANXA1,BLM,CHD3,DDB1,DNA2,ERCC2,XRCC6,HMGB2,MCM2,MCM3,MCM4,MCM5,MCM6,MCM7,RAD51,RFC2,RFC3,RFC4,RFC5,RPA1,CDC45,RAD54L,RECQL4,GINS1,POLQ,RUVBL2,GINS2,ERCC6L,RAD18,CHTF18,DSCC1,BRIP1,MCM8,NAV2
6_Member	GO Biological Processes	GO:0032508	DNA duplex unwinding	-10.8524	-8.58411	32/110	301,641,1107,1642,1763,2068,2547,4171,4172,4173,4174,4175,4176,5888,5982,5983,5984,5985,6117,8318,9401,9837,10721,10856,51659,54821,56852,63922,79075,83990,84515,89797	ANXA1,BLM,CHD3,DDB1,DNA2,ERCC2,XRCC6,MCM2,MCM3,MCM4,MCM5,MCM6,MCM7,RAD51,RFC2,RFC3,RFC4,RFC5,RPA1,CDC45,RECQL4,GINS1,POLQ,RUVBL2,GINS2,ERCC6L,RAD18,CHTF18,DSCC1,BRIP1,MCM8,NAV2
7_Summary	GO Biological Processes	GO:0048589	developmental growth	-18.3625	-15.5764	120/674	104,154,214,301,302,320,321,367,472,596,675,677,688,891,983,1002,1291,1292,1293,1294,1311,1627,1893,1901,1906,1954,2068,2146,2246,2252,2303,2307,2820,3320,3326,3481,3643,3776,3897,3913,4086,4088,4131,4133,4192,4211,4803,4814,4856,4921,5144,5315,5324,5357,5465,5573,5660,5738,5754,5802,5914,5915,5997,5999,6299,6405,6491,6506,6586,6608,6696,6776,6790,6857,6909,7042,7059,7262,7298,7373,7430,7474,7516…	ADARB1,ADRB2,ALCAM,ANXA1,ANXA2,APBA1,APBA2,AR,ATM,BCL2,BRCA2,ZFP36L1,KLF5,CCNB1,CDK1,CDH4,COL6A1,COL6A2,COL6A3,COL7A1,COMP,DBN1,ECM1,S1PR1,EDN1,MEGF8,ERCC2,EZH2,FGF1,FGF7,FOXC2,FOXS1,GPD2,HSP90AA1,HSP90AB1,IGF2,INSR,KCNK2,L1CAM,LAMB2,SMAD1,SMAD3,MAP1B,MAP2,MDK,MEIS1,NGF,NINJ1,CCN3,DDR2,PDE4D,PKM,PLAG1,PLS1,PPARA,PRKAR1A,PSAP,PTGFRN,PTK7,PTPRS,RARA,RARB,RGS2,RGS4,SALL1,SEMA3F,STIL,SLC1A2,SLIT3,SMO…
7_Member	GO Biological Processes	GO:0048589	developmental growth	-18.3625	-15.5764	120/674	104,154,214,301,302,320,321,367,472,596,675,677,688,891,983,1002,1291,1292,1293,1294,1311,1627,1893,1901,1906,1954,2068,2146,2246,2252,2303,2307,2820,3320,3326,3481,3643,3776,3897,3913,4086,4088,4131,4133,4192,4211,4803,4814,4856,4921,5144,5315,5324,5357,5465,5573,5660,5738,5754,5802,5914,5915,5997,5999,6299,6405,6491,6506,6586,6608,6696,6776,6790,6857,6909,7042,7059,7262,7298,7373,7430,7474,7516…	ADARB1,ADRB2,ALCAM,ANXA1,ANXA2,APBA1,APBA2,AR,ATM,BCL2,BRCA2,ZFP36L1,KLF5,CCNB1,CDK1,CDH4,COL6A1,COL6A2,COL6A3,COL7A1,COMP,DBN1,ECM1,S1PR1,EDN1,MEGF8,ERCC2,EZH2,FGF1,FGF7,FOXC2,FOXS1,GPD2,HSP90AA1,HSP90AB1,IGF2,INSR,KCNK2,L1CAM,LAMB2,SMAD1,SMAD3,MAP1B,MAP2,MDK,MEIS1,NGF,NINJ1,CCN3,DDR2,PDE4D,PKM,PLAG1,PLS1,PPARA,PRKAR1A,PSAP,PTGFRN,PTK7,PTPRS,RARA,RARB,RGS2,RGS4,SALL1,SEMA3F,STIL,SLC1A2,SLIT3,SMO…
7_Member	GO Biological Processes	GO:0035265	organ growth	-7.72519	-5.81419	40/204	302,367,596,891,983,1291,1292,1293,1294,1311,1893,1901,1906,2252,2303,3776,4086,4211,4921,5324,5465,5573,5660,5914,5915,5997,5999,6608,6909,7042,7059,7373,10018,23286,25886,64856,65009,80014,81578,344901	ANXA2,AR,BCL2,CCNB1,CDK1,COL6A1,COL6A2,COL6A3,COL7A1,COMP,ECM1,S1PR1,EDN1,FGF7,FOXC2,KCNK2,SMAD1,MEIS1,DDR2,PLAG1,PPARA,PRKAR1A,PSAP,RARA,RARB,RGS2,RGS4,SMO,TBX2,TGFB2,THBS3,COL14A1,BCL2L11,WWC1,POC1A,VWA1,NDRG4,WWC2,COL21A1,OSTN
8_Summary	Canonical Pathways	M5884	NABA CORE MATRISOME	-17.4319	-14.7478	67/275	176,1278,1281,1286,1291,1292,1293,1294,1300,1306,1307,1311,1404,1634,1893,2192,2199,2202,3485,3486,3489,3730,3908,3911,3913,3914,4013,4052,4054,4239,4256,4811,4856,5118,5552,5649,6586,6696,7045,7059,7060,7373,8076,8425,10216,10319,11082,11117,22795,25878,25992,26577,27286,30008,59277,64129,64856,80781,81578,83716,84570,84628,115908,129804,145864,169044,220001,650,1508,1509,1513,1514,1520,1756,367…	ACAN,COL1A2,COL3A1,COL4A4,COL6A1,COL6A2,COL6A3,COL7A1,COL10A1,COL15A1,COL16A1,COMP,HAPLN1,DCN,ECM1,FBLN1,FBLN2,EFEMP1,IGFBP2,IGFBP3,IGFBP6,ANOS1,LAMA2,LAMA5,LAMB2,LAMB3,VWA5A,LTBP1,LTBP3,MFAP4,MGP,NID1,CCN3,PCOLCE,SRGN,RELN,SLIT3,SPP1,TGFBI,THBS3,THBS4,COL14A1,MFAP5,LTBP4,PRG4,LAMC3,ESM1,EMILIN1,NID2,MXRA5,SNED1,PCOLCE2,SRPX2,EFEMP2,NTN4,TINAGL1,VWA1,COL18A1,COL21A1,CRISPLD2,COL25A1,NTNG2,CTHRC1,…
8_Member	Canonical Pathways	M5884	NABA CORE MATRISOME	-17.4319	-14.7478	67/275	176,1278,1281,1286,1291,1292,1293,1294,1300,1306,1307,1311,1404,1634,1893,2192,2199,2202,3485,3486,3489,3730,3908,3911,3913,3914,4013,4052,4054,4239,4256,4811,4856,5118,5552,5649,6586,6696,7045,7059,7060,7373,8076,8425,10216,10319,11082,11117,22795,25878,25992,26577,27286,30008,59277,64129,64856,80781,81578,83716,84570,84628,115908,129804,145864,169044,220001	ACAN,COL1A2,COL3A1,COL4A4,COL6A1,COL6A2,COL6A3,COL7A1,COL10A1,COL15A1,COL16A1,COMP,HAPLN1,DCN,ECM1,FBLN1,FBLN2,EFEMP1,IGFBP2,IGFBP3,IGFBP6,ANOS1,LAMA2,LAMA5,LAMB2,LAMB3,VWA5A,LTBP1,LTBP3,MFAP4,MGP,NID1,CCN3,PCOLCE,SRGN,RELN,SLIT3,SPP1,TGFBI,THBS3,THBS4,COL14A1,MFAP5,LTBP4,PRG4,LAMC3,ESM1,EMILIN1,NID2,MXRA5,SNED1,PCOLCE2,SRPX2,EFEMP2,NTN4,TINAGL1,VWA1,COL18A1,COL21A1,CRISPLD2,COL25A1,NTNG2,CTHRC1,…
8_Member	Reactome Gene Sets	R-HSA-1474244	Extracellular matrix organization	-14.7288	-12.1517	66/301	176,650,1278,1281,1286,1291,1292,1293,1294,1300,1306,1307,1311,1404,1508,1509,1513,1514,1520,1634,1756,2192,2199,2202,3675,3679,3908,3911,3913,3914,4052,4054,4239,4313,4323,4327,4811,4921,5118,5155,5352,5654,5802,6696,7042,7077,7373,8076,8425,10319,10491,10536,11096,11117,22795,23127,26577,30008,58494,59277,80781,81578,84570,85007,169044,283208	ACAN,BMP2,COL1A2,COL3A1,COL4A4,COL6A1,COL6A2,COL6A3,COL7A1,COL10A1,COL15A1,COL16A1,COMP,HAPLN1,CTSB,CTSD,CTSK,CTSL,CTSS,DCN,DMD,FBLN1,FBLN2,EFEMP1,ITGA3,ITGA7,LAMA2,LAMA5,LAMB2,LAMB3,LTBP1,LTBP3,MFAP4,MMP2,MMP14,MMP19,NID1,DDR2,PCOLCE,PDGFB,PLOD2,HTRA1,PTPRS,SPP1,TGFB2,TIMP2,COL14A1,MFAP5,LTBP4,LAMC3,CRTAP,P3H3,ADAMTS5,EMILIN1,NID2,COLGALT2,PCOLCE2,EFEMP2,JAM2,NTN4,COL18A1,COL21A1,COL25A1,PHYKPL,…
8_Member	GO Biological Processes	GO:0030198	extracellular matrix organization	-11.7493	-9.40024	69/370	176,302,1278,1281,1286,1291,1292,1293,1294,1300,1306,1307,1311,1404,1471,1513,1514,1520,1634,2068,2113,2192,2199,2294,2303,3675,3679,3908,3911,3913,3914,4088,4239,4313,4323,4327,4629,4811,4921,5155,5352,5654,6696,7042,7045,7077,7133,7373,8076,10319,11096,11117,22795,30001,30008,54507,55790,56605,58494,59277,64856,80781,83716,84168,84570,151887,169044,169611,285590	ACAN,ANXA2,COL1A2,COL3A1,COL4A4,COL6A1,COL6A2,COL6A3,COL7A1,COL10A1,COL15A1,COL16A1,COMP,HAPLN1,CST3,CTSK,CTSL,CTSS,DCN,ERCC2,ETS1,FBLN1,FBLN2,FOXF1,FOXC2,ITGA3,ITGA7,LAMA2,LAMA5,LAMB2,LAMB3,SMAD3,MFAP4,MMP2,MMP14,MMP19,MYH11,NID1,DDR2,PDGFB,PLOD2,HTRA1,SPP1,TGFB2,TGFBI,TIMP2,TNFRSF1B,COL14A1,MFAP5,LAMC3,ADAMTS5,EMILIN1,NID2,ERO1A,EFEMP2,ADAMTSL4,CSGALNACT1,ERO1B,JAM2,NTN4,VWA1,COL18A1,CRISPLD2,A…
8_Member	Canonical Pathways	M3008	NABA ECM GLYCOPROTEINS	-10.9767	-8.69658	45/196	1311,1893,2192,2199,2202,3485,3486,3489,3730,3908,3911,3913,3914,4013,4052,4054,4239,4256,4811,4856,5118,5649,6586,6696,7045,7059,7060,8076,8425,10319,11117,22795,25878,25992,26577,27286,30008,59277,64129,64856,83716,84628,115908,129804,220001	COMP,ECM1,FBLN1,FBLN2,EFEMP1,IGFBP2,IGFBP3,IGFBP6,ANOS1,LAMA2,LAMA5,LAMB2,LAMB3,VWA5A,LTBP1,LTBP3,MFAP4,MGP,NID1,CCN3,PCOLCE,RELN,SLIT3,SPP1,TGFBI,THBS3,THBS4,MFAP5,LTBP4,LAMC3,EMILIN1,NID2,MXRA5,SNED1,PCOLCE2,SRPX2,EFEMP2,NTN4,TINAGL1,VWA1,CRISPLD2,NTNG2,CTHRC1,FBLN7,VWCE
8_Member	GO Biological Processes	GO:0043062	extracellular structure organization	-10.1924	-7.96828	72/425	19,176,302,948,1278,1281,1286,1291,1292,1293,1294,1300,1306,1307,1311,1404,1471,1513,1514,1520,1634,2068,2113,2192,2199,2294,2303,3675,3679,3908,3911,3913,3914,4088,4239,4313,4323,4327,4629,4811,4921,5155,5352,5360,5654,6696,7042,7045,7077,7133,7373,8076,10319,11096,11117,22795,30001,30008,54507,55790,56605,58494,59277,64856,80781,83716,84168,84570,151887,169044,169611,285590	ABCA1,ACAN,ANXA2,CD36,COL1A2,COL3A1,COL4A4,COL6A1,COL6A2,COL6A3,COL7A1,COL10A1,COL15A1,COL16A1,COMP,HAPLN1,CST3,CTSK,CTSL,CTSS,DCN,ERCC2,ETS1,FBLN1,FBLN2,FOXF1,FOXC2,ITGA3,ITGA7,LAMA2,LAMA5,LAMB2,LAMB3,SMAD3,MFAP4,MMP2,MMP14,MMP19,MYH11,NID1,DDR2,PDGFB,PLOD2,PLTP,HTRA1,SPP1,TGFB2,TGFBI,TIMP2,TNFRSF1B,COL14A1,MFAP5,LAMC3,ADAMTS5,EMILIN1,NID2,ERO1A,EFEMP2,ADAMTSL4,CSGALNACT1,ERO1B,JAM2,NTN4,VWA1,CO…
9_Summary	Reactome Gene Sets	R-HSA-73886	Chromosome Maintenance	-15.4831	-12.8731	38/110	1763,2237,2491,3014,3015,4869,5422,5424,5425,5426,5427,5557,5982,5983,5984,5985,6117,8334,8347,8365,10714,10856,23649,54069,54107,55135,55166,55355,55839,57082,64105,79019,79172,79682,85236,91687,201254,387103,1642,7398,51514,56852,5980,7318,9246,890,1017,4436,7334,84875,891,983,63922,79075,9156,2068,55247,60,86,125476,5437,10039,472,641,675,4287,5932,83990	DNA2,FEN1,CENPI,H2AX,H2AZ1,NPM1,POLA1,POLD1,POLD2,POLE,POLE2,PRIM1,RFC2,RFC3,RFC4,RFC5,RPA1,H2AC6,H2BC4,H4C8,POLD3,RUVBL2,POLA2,MIS18A,POLE3,WRAP53,CENPQ,HJURP,CENPN,KNL1,CENPK,CENPM,CENPO,CENPU,H2BC12,CENPL,CENPX,CENPW,DDB1,USP1,DTL,RAD18,REV3L,UBA7,UBE2L6,CCNA2,CDK2,MSH2,UBE2N,PARP10,CCNB1,CDK1,CHTF18,DSCC1,EXO1,ERCC2,NEIL3,ACTB,ACTL6A,INO80C,POLR2H,PARP3,ATM,BLM,BRCA2,ATXN3,RBBP8,BRIP1
9_Member	Reactome Gene Sets	R-HSA-73886	Chromosome Maintenance	-15.4831	-12.8731	38/110	1763,2237,2491,3014,3015,4869,5422,5424,5425,5426,5427,5557,5982,5983,5984,5985,6117,8334,8347,8365,10714,10856,23649,54069,54107,55135,55166,55355,55839,57082,64105,79019,79172,79682,85236,91687,201254,387103	DNA2,FEN1,CENPI,H2AX,H2AZ1,NPM1,POLA1,POLD1,POLD2,POLE,POLE2,PRIM1,RFC2,RFC3,RFC4,RFC5,RPA1,H2AC6,H2BC4,H4C8,POLD3,RUVBL2,POLA2,MIS18A,POLE3,WRAP53,CENPQ,HJURP,CENPN,KNL1,CENPK,CENPM,CENPO,CENPU,H2BC12,CENPL,CENPX,CENPW
9_Member	Reactome Gene Sets	R-HSA-180786	Extension of Telomeres	-12.6998	-10.2688	18/30	1763,2237,5422,5424,5425,5426,5427,5557,5982,5983,5984,5985,6117,10714,10856,23649,54107,55135	DNA2,FEN1,POLA1,POLD1,POLD2,POLE,POLE2,PRIM1,RFC2,RFC3,RFC4,RFC5,RPA1,POLD3,RUVBL2,POLA2,POLE3,WRAP53
9_Member	Reactome Gene Sets	R-HSA-174417	Telomere C-strand (Lagging Strand) Synthesis	-12.3875	-9.99427	16/24	1763,2237,5422,5424,5425,5426,5427,5557,5982,5983,5984,5985,6117,10714,23649,54107	DNA2,FEN1,POLA1,POLD1,POLD2,POLE,POLE2,PRIM1,RFC2,RFC3,RFC4,RFC5,RPA1,POLD3,POLA2,POLE3
9_Member	GO Biological Processes	GO:0032201	telomere maintenance via semi-conservative replication	-11.2336	-8.9289	16/27	1763,2237,5422,5424,5425,5426,5427,5557,5982,5983,5984,5985,6117,10714,23649,54107	DNA2,FEN1,POLA1,POLD1,POLD2,POLE,POLE2,PRIM1,RFC2,RFC3,RFC4,RFC5,RPA1,POLD3,POLA2,POLE3
9_Member	Reactome Gene Sets	R-HSA-69186	Lagging Strand Synthesis	-9.95073	-7.74378	13/20	1763,2237,5422,5424,5425,5557,5982,5983,5984,5985,6117,10714,23649	DNA2,FEN1,POLA1,POLD1,POLD2,PRIM1,RFC2,RFC3,RFC4,RFC5,RPA1,POLD3,POLA2
9_Member	Reactome Gene Sets	R-HSA-110314	Recognition of DNA damage by PCNA-containing replication complex	-9.15579	-7.04912	15/30	1642,5424,5425,5426,5427,5982,5983,5984,5985,6117,7398,10714,51514,54107,56852	DDB1,POLD1,POLD2,POLE,POLE2,RFC2,RFC3,RFC4,RFC5,RPA1,USP1,POLD3,DTL,POLE3,RAD18
9_Member	Reactome Gene Sets	R-HSA-157579	Telomere Maintenance	-8.36975	-6.37889	24/82	1763,2237,3014,3015,5422,5424,5425,5426,5427,5557,5982,5983,5984,5985,6117,8334,8347,8365,10714,10856,23649,54107,55135,85236	DNA2,FEN1,H2AX,H2AZ1,POLA1,POLD1,POLD2,POLE,POLE2,PRIM1,RFC2,RFC3,RFC4,RFC5,RPA1,H2AC6,H2BC4,H4C8,POLD3,RUVBL2,POLA2,POLE3,WRAP53,H2BC12
9_Member	Reactome Gene Sets	R-HSA-174411	Polymerase switching on the C-strand of the telomere	-8.36602	-6.37889	10/14	5422,5424,5425,5557,5982,5983,5984,5985,10714,23649	POLA1,POLD1,POLD2,PRIM1,RFC2,RFC3,RFC4,RFC5,POLD3,POLA2
9_Member	Reactome Gene Sets	R-HSA-69091	Polymerase switching	-8.36602	-6.37889	10/14	5422,5424,5425,5557,5982,5983,5984,5985,10714,23649	POLA1,POLD1,POLD2,PRIM1,RFC2,RFC3,RFC4,RFC5,POLD3,POLA2
9_Member	Reactome Gene Sets	R-HSA-69109	Leading Strand Synthesis	-8.36602	-6.37889	10/14	5422,5424,5425,5557,5982,5983,5984,5985,10714,23649	POLA1,POLD1,POLD2,PRIM1,RFC2,RFC3,RFC4,RFC5,POLD3,POLA2
9_Member	Reactome Gene Sets	R-HSA-73893	DNA Damage Bypass	-8.34338	-6.36029	18/48	1642,5424,5425,5426,5427,5980,5982,5983,5984,5985,6117,7318,7398,9246,10714,51514,54107,56852	DDB1,POLD1,POLD2,POLE,POLE2,REV3L,RFC2,RFC3,RFC4,RFC5,RPA1,UBA7,USP1,UBE2L6,POLD3,DTL,POLE3,RAD18
9_Member	Reactome Gene Sets	R-HSA-5651801	PCNA-Dependent Long Patch Base Excision Repair	-8.30651	-6.33139	12/21	2237,5424,5425,5426,5427,5982,5983,5984,5985,6117,10714,54107	FEN1,POLD1,POLD2,POLE,POLE2,RFC2,RFC3,RFC4,RFC5,RPA1,POLD3,POLE3
9_Member	CORUM	CORUM:1003	RC complex (Replication competent complex)	-8.0692	-6.12256	8/9	890,1017,5422,5982,5983,5984,5985,23649	CCNA2,CDK2,POLA1,RFC2,RFC3,RFC4,RFC5,POLA2
9_Member	Reactome Gene Sets	R-HSA-69166	Removal of the Flap Intermediate	-6.96859	-5.16692	9/14	1763,2237,5422,5424,5425,5557,6117,10714,23649	DNA2,FEN1,POLA1,POLD1,POLD2,PRIM1,RPA1,POLD3,POLA2
9_Member	Reactome Gene Sets	R-HSA-110373	Resolution of AP sites via the multiple-nucleotide patch replacement pathway	-6.9445	-5.14809	12/26	2237,5424,5425,5426,5427,5982,5983,5984,5985,6117,10714,54107	FEN1,POLD1,POLD2,POLE,POLE2,RFC2,RFC3,RFC4,RFC5,RPA1,POLD3,POLE3
9_Member	Reactome Gene Sets	R-HSA-5656169	Termination of translesion DNA synthesis	-6.67256	-4.91373	13/32	5424,5425,5426,5427,5982,5983,5984,5985,6117,7318,9246,10714,54107	POLD1,POLD2,POLE,POLE2,RFC2,RFC3,RFC4,RFC5,RPA1,UBA7,UBE2L6,POLD3,POLE3
9_Member	Reactome Gene Sets	R-HSA-69183	Processive synthesis on the lagging strand	-6.60085	-4.85734	9/15	1763,2237,5422,5424,5425,5557,6117,10714,23649	DNA2,FEN1,POLA1,POLD1,POLD2,PRIM1,RPA1,POLD3,POLA2
9_Member	Reactome Gene Sets	R-HSA-110313	Translesion synthesis by Y family DNA polymerases bypasses lesions on DNA template	-6.35125	-4.63031	14/39	5424,5425,5426,5427,5980,5982,5983,5984,5985,6117,7318,9246,10714,54107	POLD1,POLD2,POLE,POLE2,REV3L,RFC2,RFC3,RFC4,RFC5,RPA1,UBA7,UBE2L6,POLD3,POLE3
9_Member	Reactome Gene Sets	R-HSA-5696397	Gap-filling DNA repair synthesis and ligation in GG-NER	-6.15132	-4.44868	11/25	5424,5425,5426,5427,5982,5983,5984,5985,6117,10714,54107	POLD1,POLD2,POLE,POLE2,RFC2,RFC3,RFC4,RFC5,RPA1,POLD3,POLE3
9_Member	GO Biological Processes	GO:0006301	postreplication repair	-6.11956	-4.41902	16/52	4436,5424,5425,5427,5980,5982,5983,5984,5985,6117,7334,9246,10714,51514,56852,84875	MSH2,POLD1,POLD2,POLE2,REV3L,RFC2,RFC3,RFC4,RFC5,RPA1,UBE2N,UBE2L6,POLD3,DTL,RAD18,PARP10
9_Member	CORUM	CORUM:1005	RC complex during G2/M-phase of cell cycle	-6.03338	-4.34634	8/13	890,891,983,5422,5424,5426,5982,6117	CCNA2,CCNB1,CDK1,POLA1,POLD1,POLE,RFC2,RPA1
9_Member	CORUM	CORUM:2804	CTF18-cohesion-RFC complex	-5.92757	-4.2642	6/7	5982,5983,5984,5985,63922,79075	RFC2,RFC3,RFC4,RFC5,CHTF18,DSCC1
9_Member	GO Biological Processes	GO:1900262	regulation of DNA-directed DNA polymerase activity	-5.92757	-4.2642	6/7	5982,5983,5984,5985,63922,79075	RFC2,RFC3,RFC4,RFC5,CHTF18,DSCC1
9_Member	GO Biological Processes	GO:1900264	positive regulation of DNA-directed DNA polymerase activity	-5.92757	-4.2642	6/7	5982,5983,5984,5985,63922,79075	RFC2,RFC3,RFC4,RFC5,CHTF18,DSCC1
9_Member	CORUM	CORUM:2199	CHTF18-RFC2-5 complex	-5.61928	-3.98926	5/5	5982,5983,5984,5985,63922	RFC2,RFC3,RFC4,RFC5,CHTF18
9_Member	CORUM	CORUM:2202	CHTF18-RFC2-5 complex	-5.61928	-3.98926	5/5	5982,5983,5984,5985,63922	RFC2,RFC3,RFC4,RFC5,CHTF18
9_Member	KEGG Pathway	hsa03430	Mismatch repair	-5.58221	-3.95816	10/23	4436,5424,5425,5982,5983,5984,5985,6117,9156,10714	MSH2,POLD1,POLD2,RFC2,RFC3,RFC4,RFC5,RPA1,EXO1,POLD3
9_Member	GO Biological Processes	GO:0000731	DNA synthesis involved in DNA repair	-5.49994	-3.88137	15/51	5422,5424,5425,5426,5427,5980,5982,5983,5984,5985,6117,9246,10714,51514,84875	POLA1,POLD1,POLD2,POLE,POLE2,REV3L,RFC2,RFC3,RFC4,RFC5,RPA1,UBE2L6,POLD3,DTL,PARP10
9_Member	CORUM	CORUM:3070	CTF18-cohesion-RFC-POLH complex	-5.35434	-3.76757	6/8	5982,5983,5984,5985,63922,79075	RFC2,RFC3,RFC4,RFC5,CHTF18,DSCC1
9_Member	GO Biological Processes	GO:0019985	translesion synthesis	-5.24601	-3.66883	13/41	5424,5425,5427,5980,5982,5983,5984,5985,6117,9246,10714,51514,84875	POLD1,POLD2,POLE2,REV3L,RFC2,RFC3,RFC4,RFC5,RPA1,UBE2L6,POLD3,DTL,PARP10
9_Member	Reactome Gene Sets	R-HSA-5696400	Dual Incision in GG-NER	-5.24601	-3.66883	13/41	1642,2068,5424,5425,5426,5427,5982,5983,5984,5985,6117,10714,54107	DDB1,ERCC2,POLD1,POLD2,POLE,POLE2,RFC2,RFC3,RFC4,RFC5,RPA1,POLD3,POLE3
9_Member	CORUM	CORUM:2797	PCNA-CHL12-RFC2-5 complex	-4.86918	-3.33981	5/6	5982,5983,5984,5985,63922	RFC2,RFC3,RFC4,RFC5,CHTF18
9_Member	CORUM	CORUM:1004	RC complex during S-phase of cell cycle	-4.81038	-3.29011	7/13	890,1017,5422,5424,5426,5982,6117	CCNA2,CDK2,POLA1,POLD1,POLE,RFC2,RPA1
9_Member	CORUM	CORUM:1098	DNA synthesome complex (13 subunits)	-4.81038	-3.29011	7/13	5422,5424,5425,5557,6117,10714,23649	POLA1,POLD1,POLD2,PRIM1,RPA1,POLD3,POLA2
9_Member	GO Biological Processes	GO:0042769	DNA damage response, detection of DNA damage	-4.73733	-3.22597	12/39	1642,5424,5425,5982,5983,5984,5985,6117,7398,10714,51514,56852	DDB1,POLD1,POLD2,RFC2,RFC3,RFC4,RFC5,RPA1,USP1,POLD3,DTL,RAD18
9_Member	Reactome Gene Sets	R-HSA-73933	Resolution of Abasic Sites (AP sites)	-4.73733	-3.22597	12/39	2237,5424,5425,5426,5427,5982,5983,5984,5985,6117,10714,54107	FEN1,POLD1,POLD2,POLE,POLE2,RFC2,RFC3,RFC4,RFC5,RPA1,POLD3,POLE3
9_Member	CORUM	CORUM:1107	DNA synthesome core complex	-4.53681	-3.05305	6/10	5422,5424,5425,5557,10714,23649	POLA1,POLD1,POLD2,PRIM1,POLD3,POLA2
9_Member	Reactome Gene Sets	R-HSA-174437	Removal of the Flap Intermediate from the C-strand	-4.53681	-3.05305	6/10	1763,2237,5424,5425,6117,10714	DNA2,FEN1,POLD1,POLD2,RPA1,POLD3
9_Member	KEGG Pathway	hsa03420	Nucleotide excision repair	-4.52892	-3.04644	13/47	1642,2068,5424,5425,5426,5427,5982,5983,5984,5985,6117,10714,54107	DDB1,ERCC2,POLD1,POLD2,POLE,POLE2,RFC2,RFC3,RFC4,RFC5,RPA1,POLD3,POLE3
9_Member	CORUM	CORUM:2200	RFC2-5 subcomplex	-4.49498	-3.02192	4/4	5982,5983,5984,5985	RFC2,RFC3,RFC4,RFC5
9_Member	GO Biological Processes	GO:0006297	nucleotide-excision repair, DNA gap filling	-4.4546	-2.98648	9/24	5424,5425,5426,5982,5983,5984,5985,6117,10714	POLD1,POLD2,POLE,RFC2,RFC3,RFC4,RFC5,RPA1,POLD3
9_Member	Reactome Gene Sets	R-HSA-73884	Base Excision Repair	-4.33543	-2.88181	19/92	2237,3014,3015,5424,5425,5426,5427,5982,5983,5984,5985,6117,8334,8347,8365,10714,54107,55247,85236	FEN1,H2AX,H2AZ1,POLD1,POLD2,POLE,POLE2,RFC2,RFC3,RFC4,RFC5,RPA1,H2AC6,H2BC4,H4C8,POLD3,POLE3,NEIL3,H2BC12
9_Member	Reactome Gene Sets	R-HSA-174414	Processive synthesis on the C-strand of the telomere	-4.22308	-2.78521	6/11	1763,2237,5424,5425,6117,10714	DNA2,FEN1,POLD1,POLD2,RPA1,POLD3
9_Member	Reactome Gene Sets	R-HSA-5696399	Global Genome Nucleotide Excision Repair (GG-NER)	-3.82965	-2.44739	17/84	60,86,1642,2068,5424,5425,5426,5427,5982,5983,5984,5985,6117,7334,10714,54107,125476	ACTB,ACTL6A,DDB1,ERCC2,POLD1,POLD2,POLE,POLE2,RFC2,RFC3,RFC4,RFC5,RPA1,UBE2N,POLD3,POLE3,INO80C
9_Member	CORUM	CORUM:2201	PCNA-RFC2-5 complex	-3.82292	-2.44739	4/5	5982,5983,5984,5985	RFC2,RFC3,RFC4,RFC5
9_Member	CORUM	CORUM:266	RAD17-RFC complex	-3.82292	-2.44739	4/5	5982,5983,5984,5985	RFC2,RFC3,RFC4,RFC5
9_Member	CORUM	CORUM:270	RAD17-RFC complex	-3.82292	-2.44739	4/5	5982,5983,5984,5985	RFC2,RFC3,RFC4,RFC5
9_Member	CORUM	CORUM:277	RFC complex	-3.82292	-2.44739	4/5	5982,5983,5984,5985	RFC2,RFC3,RFC4,RFC5
9_Member	CORUM	CORUM:279	RFC complex	-3.82292	-2.44739	4/5	5982,5983,5984,5985	RFC2,RFC3,RFC4,RFC5
9_Member	CORUM	CORUM:2799	RFC complex	-3.82292	-2.44739	4/5	5982,5983,5984,5985	RFC2,RFC3,RFC4,RFC5
9_Member	CORUM	CORUM:2810	RAD17-RFC complex	-3.82292	-2.44739	4/5	5982,5983,5984,5985	RFC2,RFC3,RFC4,RFC5
9_Member	Reactome Gene Sets	R-HSA-6782210	Gap-filling DNA repair synthesis and ligation in TC-NER	-3.54953	-2.21741	14/65	1642,2068,5424,5425,5426,5427,5437,5982,5983,5984,5985,6117,10714,54107	DDB1,ERCC2,POLD1,POLD2,POLE,POLE2,POLR2H,RFC2,RFC3,RFC4,RFC5,RPA1,POLD3,POLE3
9_Member	GO Biological Processes	GO:0006296	nucleotide-excision repair, DNA incision, 5'-to lesion	-3.52182	-2.19595	10/37	1642,2068,5424,5425,5982,5983,5984,5985,6117,10714	DDB1,ERCC2,POLD1,POLD2,RFC2,RFC3,RFC4,RFC5,RPA1,POLD3
9_Member	Reactome Gene Sets	R-HSA-5358565	Mismatch repair (MMR) directed by MSH2:MSH6 (MutSalpha)	-3.49601	-2.17454	6/14	4436,5424,5425,6117,9156,10714	MSH2,POLD1,POLD2,RPA1,EXO1,POLD3
9_Member	Reactome Gene Sets	R-HSA-5358606	Mismatch repair (MMR) directed by MSH2:MSH3 (MutSbeta)	-3.49601	-2.17454	6/14	4436,5424,5425,6117,9156,10714	MSH2,POLD1,POLD2,RPA1,EXO1,POLD3
9_Member	Reactome Gene Sets	R-HSA-6782135	Dual incision in TC-NER	-3.47676	-2.15864	14/66	1642,2068,5424,5425,5426,5427,5437,5982,5983,5984,5985,6117,10714,54107	DDB1,ERCC2,POLD1,POLD2,POLE,POLE2,POLR2H,RFC2,RFC3,RFC4,RFC5,RPA1,POLD3,POLE3
9_Member	CORUM	CORUM:2203	BRD4-RFC complex	-3.37264	-2.0762	4/6	5982,5983,5984,5985	RFC2,RFC3,RFC4,RFC5
9_Member	CORUM	CORUM:278	RFC core complex	-3.3709	-2.0762	3/3	5982,5984,5985	RFC2,RFC4,RFC5
9_Member	GO Biological Processes	GO:0042276	error-prone translesion synthesis	-3.35964	-2.06658	7/20	5427,5980,5982,5983,5984,5985,6117	POLE2,REV3L,RFC2,RFC3,RFC4,RFC5,RPA1
9_Member	GO Biological Processes	GO:0033683	nucleotide-excision repair, DNA incision	-3.32061	-2.03528	10/39	1642,2068,5424,5425,5982,5983,5984,5985,6117,10714	DDB1,ERCC2,POLD1,POLD2,RFC2,RFC3,RFC4,RFC5,RPA1,POLD3
9_Member	Reactome Gene Sets	R-HSA-5358508	Mismatch Repair	-3.30268	-2.01816	6/15	4436,5424,5425,6117,9156,10714	MSH2,POLD1,POLD2,RPA1,EXO1,POLD3
9_Member	KEGG Pathway	hsa03410	Base excision repair	-3.25354	-1.97423	9/33	2237,5424,5425,5426,5427,10039,10714,54107,55247	FEN1,POLD1,POLD2,POLE,POLE2,PARP3,POLD3,POLE3,NEIL3
9_Member	Reactome Gene Sets	R-HSA-110312	Translesion synthesis by REV1	-3.12703	-1.86868	6/16	5980,5982,5983,5984,5985,6117	REV3L,RFC2,RFC3,RFC4,RFC5,RPA1
9_Member	Reactome Gene Sets	R-HSA-5655862	Translesion synthesis by POLK	-2.96641	-1.73629	6/17	5980,5982,5983,5984,5985,6117	REV3L,RFC2,RFC3,RFC4,RFC5,RPA1
9_Member	Reactome Gene Sets	R-HSA-5656121	Translesion synthesis by POLI	-2.96641	-1.73629	6/17	5980,5982,5983,5984,5985,6117	REV3L,RFC2,RFC3,RFC4,RFC5,RPA1
9_Member	CORUM	CORUM:433	BASC complex (BRCA1-associated genome surveillance complex)	-2.91578	-1.69481	5/12	472,641,4436,5982,5984	ATM,BLM,MSH2,RFC2,RFC4
9_Member	GO Biological Processes	GO:0006289	nucleotide-excision repair	-2.80576	-1.60283	18/111	675,1642,2068,4287,5422,5424,5425,5426,5437,5932,5982,5983,5984,5985,6117,10714,55247,83990	BRCA2,DDB1,ERCC2,ATXN3,POLA1,POLD1,POLD2,POLE,POLR2H,RBBP8,RFC2,RFC3,RFC4,RFC5,RPA1,POLD3,NEIL3,BRIP1
9_Member	Reactome Gene Sets	R-HSA-5696398	Nucleotide Excision Repair	-2.80576	-1.60283	18/111	60,86,1642,2068,5424,5425,5426,5427,5437,5982,5983,5984,5985,6117,7334,10714,54107,125476	ACTB,ACTL6A,DDB1,ERCC2,POLD1,POLD2,POLE,POLE2,POLR2H,RFC2,RFC3,RFC4,RFC5,RPA1,UBE2N,POLD3,POLE3,INO80C
9_Member	CORUM	CORUM:268	9-1-1-RAD17-RFC complex	-2.75709	-1.57181	4/8	5982,5983,5984,5985	RFC2,RFC3,RFC4,RFC5
9_Member	CORUM	CORUM:274	9-1-1-RAD17-RFC complex	-2.75709	-1.57181	4/8	5982,5983,5984,5985	RFC2,RFC3,RFC4,RFC5
9_Member	CORUM	CORUM:434	BASC (Ab 80) complex (BRCA1-associated genome surveillance complex)	-2.75709	-1.57181	4/8	641,4436,5982,5984	BLM,MSH2,RFC2,RFC4
9_Member	Reactome Gene Sets	R-HSA-6781827	Transcription-Coupled Nucleotide Excision Repair (TC-NER)	-2.66916	-1.50361	14/79	1642,2068,5424,5425,5426,5427,5437,5982,5983,5984,5985,6117,10714,54107	DDB1,ERCC2,POLD1,POLD2,POLE,POLE2,POLR2H,RFC2,RFC3,RFC4,RFC5,RPA1,POLD3,POLE3
9_Member	CORUM	CORUM:297	PCNA-DNA polymerase delta complex	-2.42119	-1.31227	3/5	5424,5425,10714	POLD1,POLD2,POLD3
9_Member	CORUM	CORUM:435	BASC (Ab 81) complex (BRCA1-associated genome surveillance complex)	-2.14515	-1.09829	3/6	472,5982,5984	ATM,RFC2,RFC4
10_Summary	GO Biological Processes	GO:0007088	regulation of mitotic nuclear division	-15.1043	-12.5028	47/166	472,699,701,891,990,991,995,1104,1906,3481,3643,3832,4041,4085,4288,4926,5155,5347,5902,6790,7272,7517,8555,9088,9184,9212,9232,9319,9700,9735,9820,10403,10460,11065,23113,23363,26271,27085,27243,54443,57132,64793,79866,79884,81620,113130,255324,3976,5573,7474,983,1894,7283,9055,22974,54821,55857,63967,79682,147841,151648,2237,10615,11004,29127,56852,90417,23310,23397,29781,57697,80010,201254,178…	ATM,BUB1,BUB1B,CCNB1,CDC6,CDC20,CDC25C,RCC1,EDN1,IGF2,INSR,KIF11,LRP5,MAD2L1,MKI67,NUMA1,PDGFB,PLK1,RANBP1,AURKA,TTK,XRCC3,CDC14B,PKMYT1,BUB3,AURKB,PTTG1,TRIP13,ESPL1,KNTC1,CUL7,NDC80,TACC3,UBE2C,CUL9,OBSL1,FBXO5,MTBP,CHMP2A,ANLN,CHMP1B,CEP85,BORA,MAP9,CDT1,CDCA5,EPGN,LIF,PRKAR1A,WNT5A,CDK1,ECT2,TUBG1,PRC1,TPX2,ERCC6L,KIZ,CLSPN,CENPU,SPC24,SGO1,FEN1,SPAG5,KIF2C,RACGAP1,RAD18,KNSTRN,NCAPD3,NCAPH,N…
10_Member	GO Biological Processes	GO:0007088	regulation of mitotic nuclear division	-15.1043	-12.5028	47/166	472,699,701,891,990,991,995,1104,1906,3481,3643,3832,4041,4085,4288,4926,5155,5347,5902,6790,7272,7517,8555,9088,9184,9212,9232,9319,9700,9735,9820,10403,10460,11065,23113,23363,26271,27085,27243,54443,57132,64793,79866,79884,81620,113130,255324	ATM,BUB1,BUB1B,CCNB1,CDC6,CDC20,CDC25C,RCC1,EDN1,IGF2,INSR,KIF11,LRP5,MAD2L1,MKI67,NUMA1,PDGFB,PLK1,RANBP1,AURKA,TTK,XRCC3,CDC14B,PKMYT1,BUB3,AURKB,PTTG1,TRIP13,ESPL1,KNTC1,CUL7,NDC80,TACC3,UBE2C,CUL9,OBSL1,FBXO5,MTBP,CHMP2A,ANLN,CHMP1B,CEP85,BORA,MAP9,CDT1,CDCA5,EPGN
10_Member	GO Biological Processes	GO:0051783	regulation of nuclear division	-14.6094	-12.0416	50/190	472,699,701,891,990,991,995,1104,1906,3481,3643,3832,3976,4041,4085,4288,4926,5155,5347,5573,5902,6790,7272,7474,7517,8555,9088,9184,9212,9232,9319,9700,9735,9820,10403,10460,11065,23113,23363,26271,27085,27243,54443,57132,64793,79866,79884,81620,113130,255324	ATM,BUB1,BUB1B,CCNB1,CDC6,CDC20,CDC25C,RCC1,EDN1,IGF2,INSR,KIF11,LIF,LRP5,MAD2L1,MKI67,NUMA1,PDGFB,PLK1,PRKAR1A,RANBP1,AURKA,TTK,WNT5A,XRCC3,CDC14B,PKMYT1,BUB3,AURKB,PTTG1,TRIP13,ESPL1,KNTC1,CUL7,NDC80,TACC3,UBE2C,CUL9,OBSL1,FBXO5,MTBP,CHMP2A,ANLN,CHMP1B,CEP85,BORA,MAP9,CDT1,CDCA5,EPGN
10_Member	Canonical Pathways	M129	PID PLK1 PATHWAY	-12.6379	-10.218	22/46	699,701,891,983,991,995,1894,5347,6790,7283,8555,9055,10403,22974,26271,54821,55857,63967,79682,79866,147841,151648	BUB1,BUB1B,CCNB1,CDK1,CDC20,CDC25C,ECT2,PLK1,AURKA,TUBG1,CDC14B,PRC1,NDC80,TPX2,FBXO5,ERCC6L,KIZ,CLSPN,CENPU,BORA,SPC24,SGO1
10_Member	GO Biological Processes	GO:0051983	regulation of chromosome segregation	-9.52471	-7.3533	29/103	472,699,701,891,990,991,1894,2237,4085,4288,4926,5347,7272,7517,9184,9212,9232,9319,9700,10403,10460,10615,11004,26271,29127,56852,81620,90417,113130	ATM,BUB1,BUB1B,CCNB1,CDC6,CDC20,ECT2,FEN1,MAD2L1,MKI67,NUMA1,PLK1,TTK,XRCC3,BUB3,AURKB,PTTG1,TRIP13,ESPL1,NDC80,TACC3,SPAG5,KIF2C,FBXO5,RACGAP1,RAD18,CDT1,KNSTRN,CDCA5
10_Member	GO Biological Processes	GO:0051304	chromosome separation	-8.87514	-6.81287	26/90	472,699,701,891,990,991,4085,4926,5347,7272,7517,9184,9212,9232,9319,9700,10403,10460,23310,23397,26271,29781,57697,80010,81620,201254	ATM,BUB1,BUB1B,CCNB1,CDC6,CDC20,MAD2L1,NUMA1,PLK1,TTK,XRCC3,BUB3,AURKB,PTTG1,TRIP13,ESPL1,NDC80,TACC3,NCAPD3,NCAPH,FBXO5,NCAPH2,FANCM,RMI1,CDT1,CENPX
10_Member	GO Biological Processes	GO:0051306	mitotic sister chromatid separation	-8.16256	-6.20295	20/60	472,699,701,891,990,991,4085,5347,7272,7517,9184,9212,9232,9319,9700,10403,10460,26271,29781,81620	ATM,BUB1,BUB1B,CCNB1,CDC6,CDC20,MAD2L1,PLK1,TTK,XRCC3,BUB3,AURKB,PTTG1,TRIP13,ESPL1,NDC80,TACC3,FBXO5,NCAPH2,CDT1
10_Member	GO Biological Processes	GO:2000816	negative regulation of mitotic sister chromatid separation	-8.15043	-6.19462	16/39	472,699,701,891,991,4085,5347,7272,7517,9184,9212,9232,9319,10403,26271,81620	ATM,BUB1,BUB1B,CCNB1,CDC20,MAD2L1,PLK1,TTK,XRCC3,BUB3,AURKB,PTTG1,TRIP13,NDC80,FBXO5,CDT1
10_Member	GO Biological Processes	GO:0033046	negative regulation of sister chromatid segregation	-8.14604	-6.19211	17/44	472,699,701,891,991,4085,5347,7272,7517,9184,9212,9232,9319,9700,10403,26271,81620	ATM,BUB1,BUB1B,CCNB1,CDC20,MAD2L1,PLK1,TTK,XRCC3,BUB3,AURKB,PTTG1,TRIP13,ESPL1,NDC80,FBXO5,CDT1
10_Member	GO Biological Processes	GO:0051985	negative regulation of chromosome segregation	-7.97152	-6.036	17/45	472,699,701,891,991,4085,5347,7272,7517,9184,9212,9232,9319,9700,10403,26271,81620	ATM,BUB1,BUB1B,CCNB1,CDC20,MAD2L1,PLK1,TTK,XRCC3,BUB3,AURKB,PTTG1,TRIP13,ESPL1,NDC80,FBXO5,CDT1
10_Member	GO Biological Processes	GO:1905819	negative regulation of chromosome separation	-7.96004	-6.02911	16/40	472,699,701,891,991,4085,5347,7272,7517,9184,9212,9232,9319,10403,26271,81620	ATM,BUB1,BUB1B,CCNB1,CDC20,MAD2L1,PLK1,TTK,XRCC3,BUB3,AURKB,PTTG1,TRIP13,NDC80,FBXO5,CDT1
10_Member	GO Biological Processes	GO:1905818	regulation of chromosome separation	-7.88437	-5.95776	20/62	472,699,701,891,990,991,4085,4926,5347,7272,7517,9184,9212,9232,9319,9700,10403,10460,26271,81620	ATM,BUB1,BUB1B,CCNB1,CDC6,CDC20,MAD2L1,NUMA1,PLK1,TTK,XRCC3,BUB3,AURKB,PTTG1,TRIP13,ESPL1,NDC80,TACC3,FBXO5,CDT1
10_Member	GO Biological Processes	GO:0045841	negative regulation of mitotic metaphase/anaphase transition	-7.78897	-5.86588	15/36	472,699,701,891,991,4085,5347,7272,7517,9184,9212,9319,10403,26271,81620	ATM,BUB1,BUB1B,CCNB1,CDC20,MAD2L1,PLK1,TTK,XRCC3,BUB3,AURKB,TRIP13,NDC80,FBXO5,CDT1
10_Member	GO Biological Processes	GO:0010965	regulation of mitotic sister chromatid separation	-7.78673	-5.86539	19/57	472,699,701,891,990,991,4085,5347,7272,7517,9184,9212,9232,9319,9700,10403,10460,26271,81620	ATM,BUB1,BUB1B,CCNB1,CDC6,CDC20,MAD2L1,PLK1,TTK,XRCC3,BUB3,AURKB,PTTG1,TRIP13,ESPL1,NDC80,TACC3,FBXO5,CDT1
10_Member	GO Biological Processes	GO:0033048	negative regulation of mitotic sister chromatid segregation	-7.59979	-5.70055	16/42	472,699,701,891,991,4085,5347,7272,7517,9184,9212,9232,9319,10403,26271,81620	ATM,BUB1,BUB1B,CCNB1,CDC20,MAD2L1,PLK1,TTK,XRCC3,BUB3,AURKB,PTTG1,TRIP13,NDC80,FBXO5,CDT1
10_Member	GO Biological Processes	GO:1902100	negative regulation of metaphase/anaphase transition of cell cycle	-7.59452	-5.69858	15/37	472,699,701,891,991,4085,5347,7272,7517,9184,9212,9319,10403,26271,81620	ATM,BUB1,BUB1B,CCNB1,CDC20,MAD2L1,PLK1,TTK,XRCC3,BUB3,AURKB,TRIP13,NDC80,FBXO5,CDT1
10_Member	GO Biological Processes	GO:0007091	metaphase/anaphase transition of mitotic cell cycle	-7.41049	-5.53543	18/54	472,699,701,891,990,991,4085,5347,7272,7517,9184,9212,9319,9700,10403,10460,26271,81620	ATM,BUB1,BUB1B,CCNB1,CDC6,CDC20,MAD2L1,PLK1,TTK,XRCC3,BUB3,AURKB,TRIP13,ESPL1,NDC80,TACC3,FBXO5,CDT1
10_Member	GO Biological Processes	GO:0051784	negative regulation of nuclear division	-7.3752	-5.50791	19/60	472,699,701,891,991,3976,4085,5347,5573,7272,7517,9184,9212,9232,9319,10403,26271,27085,81620	ATM,BUB1,BUB1B,CCNB1,CDC20,LIF,MAD2L1,PLK1,PRKAR1A,TTK,XRCC3,BUB3,AURKB,PTTG1,TRIP13,NDC80,FBXO5,MTBP,CDT1
10_Member	GO Biological Processes	GO:0007094	mitotic spindle assembly checkpoint	-7.23034	-5.38555	14/34	472,699,701,891,991,4085,5347,7272,7517,9184,9212,9319,10403,81620	ATM,BUB1,BUB1B,CCNB1,CDC20,MAD2L1,PLK1,TTK,XRCC3,BUB3,AURKB,TRIP13,NDC80,CDT1
10_Member	GO Biological Processes	GO:0031577	spindle checkpoint	-7.23034	-5.38555	14/34	472,699,701,891,991,4085,5347,7272,7517,9184,9212,9319,10403,81620	ATM,BUB1,BUB1B,CCNB1,CDC20,MAD2L1,PLK1,TTK,XRCC3,BUB3,AURKB,TRIP13,NDC80,CDT1
10_Member	GO Biological Processes	GO:0071173	spindle assembly checkpoint	-7.23034	-5.38555	14/34	472,699,701,891,991,4085,5347,7272,7517,9184,9212,9319,10403,81620	ATM,BUB1,BUB1B,CCNB1,CDC20,MAD2L1,PLK1,TTK,XRCC3,BUB3,AURKB,TRIP13,NDC80,CDT1
10_Member	GO Biological Processes	GO:0071174	mitotic spindle checkpoint	-7.23034	-5.38555	14/34	472,699,701,891,991,4085,5347,7272,7517,9184,9212,9319,10403,81620	ATM,BUB1,BUB1B,CCNB1,CDC20,MAD2L1,PLK1,TTK,XRCC3,BUB3,AURKB,TRIP13,NDC80,CDT1
10_Member	GO Biological Processes	GO:0033045	regulation of sister chromatid segregation	-7.18684	-5.34497	22/80	472,699,701,891,990,991,2237,4085,4926,5347,7272,7517,9184,9212,9232,9319,9700,10403,10460,26271,81620,113130	ATM,BUB1,BUB1B,CCNB1,CDC6,CDC20,FEN1,MAD2L1,NUMA1,PLK1,TTK,XRCC3,BUB3,AURKB,PTTG1,TRIP13,ESPL1,NDC80,TACC3,FBXO5,CDT1,CDCA5
10_Member	GO Biological Processes	GO:0044784	metaphase/anaphase transition of cell cycle	-7.13308	-5.30268	18/56	472,699,701,891,990,991,4085,5347,7272,7517,9184,9212,9319,9700,10403,10460,26271,81620	ATM,BUB1,BUB1B,CCNB1,CDC6,CDC20,MAD2L1,PLK1,TTK,XRCC3,BUB3,AURKB,TRIP13,ESPL1,NDC80,TACC3,FBXO5,CDT1
10_Member	GO Biological Processes	GO:0033047	regulation of mitotic sister chromatid segregation	-7.12437	-5.29678	20/68	472,699,701,891,990,991,4085,4926,5347,7272,7517,9184,9212,9232,9319,9700,10403,10460,26271,81620	ATM,BUB1,BUB1B,CCNB1,CDC6,CDC20,MAD2L1,NUMA1,PLK1,TTK,XRCC3,BUB3,AURKB,PTTG1,TRIP13,ESPL1,NDC80,TACC3,FBXO5,CDT1
10_Member	GO Biological Processes	GO:0030071	regulation of mitotic metaphase/anaphase transition	-7.03378	-5.22812	17/51	472,699,701,891,990,991,4085,5347,7272,7517,9184,9212,9319,9700,10403,26271,81620	ATM,BUB1,BUB1B,CCNB1,CDC6,CDC20,MAD2L1,PLK1,TTK,XRCC3,BUB3,AURKB,TRIP13,ESPL1,NDC80,FBXO5,CDT1
10_Member	GO Biological Processes	GO:0045839	negative regulation of mitotic nuclear division	-6.89333	-5.10367	17/52	472,699,701,891,991,4085,5347,7272,7517,9184,9212,9232,9319,10403,26271,27085,81620	ATM,BUB1,BUB1B,CCNB1,CDC20,MAD2L1,PLK1,TTK,XRCC3,BUB3,AURKB,PTTG1,TRIP13,NDC80,FBXO5,MTBP,CDT1
10_Member	GO Biological Processes	GO:1902099	regulation of metaphase/anaphase transition of cell cycle	-6.75682	-4.98459	17/53	472,699,701,891,990,991,4085,5347,7272,7517,9184,9212,9319,9700,10403,26271,81620	ATM,BUB1,BUB1B,CCNB1,CDC6,CDC20,MAD2L1,PLK1,TTK,XRCC3,BUB3,AURKB,TRIP13,ESPL1,NDC80,FBXO5,CDT1
10_Member	GO Biological Processes	GO:0033044	regulation of chromosome organization	-5.21533	-3.64209	50/345	472,699,701,891,990,991,1786,2237,3184,3481,3976,4085,4171,4288,4524,4926,5347,6047,6950,7272,7334,7517,8318,9184,9212,9232,9319,9700,10014,10155,10403,10460,10574,10575,10576,10694,10782,10856,11240,22948,26053,26147,26271,29028,54464,81620,84875,113130,120892,201161	ATM,BUB1,BUB1B,CCNB1,CDC6,CDC20,DNMT1,FEN1,HNRNPD,IGF2,LIF,MAD2L1,MCM2,MKI67,MTHFR,NUMA1,PLK1,RNF4,TCP1,TTK,UBE2N,XRCC3,CDC45,BUB3,AURKB,PTTG1,TRIP13,ESPL1,HDAC5,TRIM28,NDC80,TACC3,CCT7,CCT4,CCT2,CCT8,ZNF274,RUVBL2,PADI2,CCT5,AUTS2,PHF19,FBXO5,ATAD2,XRN1,CDT1,PARP10,CDCA5,LRRK2,CENPV
10_Member	GO Biological Processes	GO:0031145	anaphase-promoting complex-dependent catabolic process	-5.16869	-3.60089	19/81	701,891,983,991,1017,4085,5347,5698,5699,5708,5720,6790,9184,9212,9232,10213,11065,26271,27338	BUB1B,CCNB1,CDK1,CDC20,CDK2,MAD2L1,PLK1,PSMB9,PSMB10,PSMD2,PSME1,AURKA,BUB3,AURKB,PTTG1,PSMD14,UBE2C,FBXO5,UBE2S
10_Member	Reactome Gene Sets	R-HSA-174143	APC/C-mediated degradation of cell cycle proteins	-4.769	-3.25149	19/86	701,890,891,983,991,1017,4085,5347,5698,5699,5708,5720,6790,9184,9212,9232,10213,11065,26271	BUB1B,CCNA2,CCNB1,CDK1,CDC20,CDK2,MAD2L1,PLK1,PSMB9,PSMB10,PSMD2,PSME1,AURKA,BUB3,AURKB,PTTG1,PSMD14,UBE2C,FBXO5
10_Member	Reactome Gene Sets	R-HSA-453276	Regulation of mitotic cell cycle	-4.769	-3.25149	19/86	701,890,891,983,991,1017,4085,5347,5698,5699,5708,5720,6790,9184,9212,9232,10213,11065,26271	BUB1B,CCNA2,CCNB1,CDK1,CDC20,CDK2,MAD2L1,PLK1,PSMB9,PSMB10,PSMD2,PSME1,AURKA,BUB3,AURKB,PTTG1,PSMD14,UBE2C,FBXO5
10_Member	CORUM	CORUM:190	Mitotic checkpoint complex (MCC)	-4.49498	-3.02192	4/4	701,991,4085,9184	BUB1B,CDC20,MAD2L1,BUB3
10_Member	Reactome Gene Sets	R-HSA-176408	Regulation of APC/C activators between G1/S and early anaphase	-3.57738	-2.24301	16/80	701,890,891,983,991,1017,4085,5347,5698,5699,5708,5720,9184,10213,11065,26271	BUB1B,CCNA2,CCNB1,CDK1,CDC20,CDK2,MAD2L1,PLK1,PSMB9,PSMB10,PSMD2,PSME1,BUB3,PSMD14,UBE2C,FBXO5
10_Member	Reactome Gene Sets	R-HSA-176814	Activation of APC/C and APC/C:Cdc20 mediated degradation of mitotic proteins	-3.3256	-2.03826	15/76	701,890,891,983,991,4085,5347,5698,5699,5708,5720,9184,9232,10213,11065	BUB1B,CCNA2,CCNB1,CDK1,CDC20,MAD2L1,PLK1,PSMB9,PSMB10,PSMD2,PSME1,BUB3,PTTG1,PSMD14,UBE2C
10_Member	Reactome Gene Sets	R-HSA-176409	APC/C:Cdc20 mediated degradation of mitotic proteins	-2.89306	-1.67554	14/75	701,890,891,983,991,4085,5698,5699,5708,5720,9184,9232,10213,11065	BUB1B,CCNA2,CCNB1,CDK1,CDC20,MAD2L1,PSMB9,PSMB10,PSMD2,PSME1,BUB3,PTTG1,PSMD14,UBE2C
10_Member	GO Biological Processes	GO:2001251	negative regulation of chromosome organization	-2.50919	-1.37606	21/146	472,699,701,891,991,1786,4085,4171,5347,7272,7517,9184,9212,9232,9319,9700,10403,26271,29028,54464,81620	ATM,BUB1,BUB1B,CCNB1,CDC20,DNMT1,MAD2L1,MCM2,PLK1,TTK,XRCC3,BUB3,AURKB,PTTG1,TRIP13,ESPL1,NDC80,FBXO5,ATAD2,XRN1,CDT1
10_Member	Reactome Gene Sets	R-HSA-174184	Cdc20:Phospho-APC/C mediated degradation of Cyclin A	-2.14523	-1.09829	12/72	701,890,983,991,4085,5698,5699,5708,5720,9184,10213,11065	BUB1B,CCNA2,CDK1,CDC20,MAD2L1,PSMB9,PSMB10,PSMD2,PSME1,BUB3,PSMD14,UBE2C
10_Member	Reactome Gene Sets	R-HSA-179419	APC:Cdc20 mediated degradation of cell cycle proteins prior to satisfation of the cell cycle checkpo	-2.09724	-1.05754	12/73	701,890,983,991,4085,5698,5699,5708,5720,9184,10213,11065	BUB1B,CCNA2,CDK1,CDC20,MAD2L1,PSMB9,PSMB10,PSMD2,PSME1,BUB3,PSMD14,UBE2C
11_Summary	Reactome Gene Sets	R-HSA-73894	DNA Repair	-14.5177	-11.9636	70/334	60,86,472,580,641,675,890,1017,1642,1763,2068,2175,2177,2178,2187,2189,2237,2547,3014,3015,3838,4436,5424,5425,5426,5427,5437,5888,5932,5980,5982,5983,5984,5985,6047,6117,7158,7318,7334,7398,7468,7516,7517,7518,8334,8347,8365,8914,9156,9246,10635,10714,10721,11073,29089,51514,54107,54890,54962,55215,55247,56852,57697,63967,64858,80010,83990,85236,125476,201254,891,983,995,7532,7533,7534,332,355,6…	ACTB,ACTL6A,ATM,BARD1,BLM,BRCA2,CCNA2,CDK2,DDB1,DNA2,ERCC2,FANCA,FANCD2,FANCE,FANCB,FANCG,FEN1,XRCC6,H2AX,H2AZ1,KPNA2,MSH2,POLD1,POLD2,POLE,POLE2,POLR2H,RAD51,RBBP8,REV3L,RFC2,RFC3,RFC4,RFC5,RNF4,RPA1,TP53BP1,UBA7,UBE2N,USP1,NSD2,XRCC2,XRCC3,XRCC4,H2AC6,H2BC4,H4C8,TIMELESS,EXO1,UBE2L6,RAD51AP1,POLD3,POLQ,TOPBP1,UBE2T,DTL,POLE3,ALKBH5,TIPIN,FANCI,NEIL3,RAD18,FANCM,CLSPN,DCLRE1B,RMI1,BRIP1,H2BC12,I…
11_Member	Reactome Gene Sets	R-HSA-73894	DNA Repair	-14.5177	-11.9636	70/334	60,86,472,580,641,675,890,1017,1642,1763,2068,2175,2177,2178,2187,2189,2237,2547,3014,3015,3838,4436,5424,5425,5426,5427,5437,5888,5932,5980,5982,5983,5984,5985,6047,6117,7158,7318,7334,7398,7468,7516,7517,7518,8334,8347,8365,8914,9156,9246,10635,10714,10721,11073,29089,51514,54107,54890,54962,55215,55247,56852,57697,63967,64858,80010,83990,85236,125476,201254	ACTB,ACTL6A,ATM,BARD1,BLM,BRCA2,CCNA2,CDK2,DDB1,DNA2,ERCC2,FANCA,FANCD2,FANCE,FANCB,FANCG,FEN1,XRCC6,H2AX,H2AZ1,KPNA2,MSH2,POLD1,POLD2,POLE,POLE2,POLR2H,RAD51,RBBP8,REV3L,RFC2,RFC3,RFC4,RFC5,RNF4,RPA1,TP53BP1,UBA7,UBE2N,USP1,NSD2,XRCC2,XRCC3,XRCC4,H2AC6,H2BC4,H4C8,TIMELESS,EXO1,UBE2L6,RAD51AP1,POLD3,POLQ,TOPBP1,UBE2T,DTL,POLE3,ALKBH5,TIPIN,FANCI,NEIL3,RAD18,FANCM,CLSPN,DCLRE1B,RMI1,BRIP1,H2BC12,I…
11_Member	Reactome Gene Sets	R-HSA-5693538	Homology Directed Repair	-13.3315	-10.84	40/138	472,580,641,675,890,1017,1763,2237,3014,5424,5425,5426,5427,5888,5932,5982,5983,5984,5985,6047,6117,7158,7334,7468,7516,7517,8347,8365,8914,9156,10635,10714,10721,11073,54107,54962,63967,80010,83990,85236	ATM,BARD1,BLM,BRCA2,CCNA2,CDK2,DNA2,FEN1,H2AX,POLD1,POLD2,POLE,POLE2,RAD51,RBBP8,RFC2,RFC3,RFC4,RFC5,RNF4,RPA1,TP53BP1,UBE2N,NSD2,XRCC2,XRCC3,H2BC4,H4C8,TIMELESS,EXO1,RAD51AP1,POLD3,POLQ,TOPBP1,POLE3,TIPIN,CLSPN,RMI1,BRIP1,H2BC12
11_Member	Reactome Gene Sets	R-HSA-5693567	HDR through Homologous Recombination (HRR) or Single Strand Annealing (SSA)	-12.5967	-10.1876	38/132	472,580,641,675,890,1017,1763,3014,5424,5425,5426,5427,5888,5932,5982,5983,5984,5985,6047,6117,7158,7334,7468,7516,7517,8347,8365,8914,9156,10635,10714,11073,54107,54962,63967,80010,83990,85236	ATM,BARD1,BLM,BRCA2,CCNA2,CDK2,DNA2,H2AX,POLD1,POLD2,POLE,POLE2,RAD51,RBBP8,RFC2,RFC3,RFC4,RFC5,RNF4,RPA1,TP53BP1,UBE2N,NSD2,XRCC2,XRCC3,H2BC4,H4C8,TIMELESS,EXO1,RAD51AP1,POLD3,TOPBP1,POLE3,TIPIN,CLSPN,RMI1,BRIP1,H2BC12
11_Member	Reactome Gene Sets	R-HSA-5693532	DNA Double-Strand Break Repair	-12.4058	-10.0021	43/166	472,580,641,675,890,1017,1763,2237,2547,3014,3838,5424,5425,5426,5427,5888,5932,5982,5983,5984,5985,6047,6117,7158,7334,7468,7516,7517,7518,8347,8365,8914,9156,10635,10714,10721,11073,54107,54962,63967,80010,83990,85236	ATM,BARD1,BLM,BRCA2,CCNA2,CDK2,DNA2,FEN1,XRCC6,H2AX,KPNA2,POLD1,POLD2,POLE,POLE2,RAD51,RBBP8,RFC2,RFC3,RFC4,RFC5,RNF4,RPA1,TP53BP1,UBE2N,NSD2,XRCC2,XRCC3,XRCC4,H2BC4,H4C8,TIMELESS,EXO1,RAD51AP1,POLD3,POLQ,TOPBP1,POLE3,TIPIN,CLSPN,RMI1,BRIP1,H2BC12
11_Member	Reactome Gene Sets	R-HSA-5685942	HDR through Homologous Recombination (HRR)	-11.278	-8.9605	25/67	472,580,641,675,1763,5424,5425,5426,5427,5888,5932,5982,5983,5984,5985,6117,7516,7517,9156,10635,10714,11073,54107,80010,83990	ATM,BARD1,BLM,BRCA2,DNA2,POLD1,POLD2,POLE,POLE2,RAD51,RBBP8,RFC2,RFC3,RFC4,RFC5,RPA1,XRCC2,XRCC3,EXO1,RAD51AP1,POLD3,TOPBP1,POLE3,RMI1,BRIP1
11_Member	Reactome Gene Sets	R-HSA-5693579	Homologous DNA Pairing and Strand Exchange	-10.4649	-8.22655	19/42	472,580,641,675,1763,5888,5932,5982,5983,5984,5985,6117,7516,7517,9156,10635,11073,80010,83990	ATM,BARD1,BLM,BRCA2,DNA2,RAD51,RBBP8,RFC2,RFC3,RFC4,RFC5,RPA1,XRCC2,XRCC3,EXO1,RAD51AP1,TOPBP1,RMI1,BRIP1
11_Member	Reactome Gene Sets	R-HSA-5693616	Presynaptic phase of homologous DNA pairing and strand exchange	-9.11702	-7.02478	17/39	472,580,641,675,1763,5888,5932,5982,5983,5984,5985,6117,7516,9156,11073,80010,83990	ATM,BARD1,BLM,BRCA2,DNA2,RAD51,RBBP8,RFC2,RFC3,RFC4,RFC5,RPA1,XRCC2,EXO1,TOPBP1,RMI1,BRIP1
11_Member	Reactome Gene Sets	R-HSA-69473	G2/M DNA damage checkpoint	-9.01533	-6.93332	27/95	472,580,641,891,983,995,1763,3014,5932,5982,5983,5984,5985,6117,7158,7334,7468,7532,7533,7534,8347,8365,9156,11073,80010,83990,85236	ATM,BARD1,BLM,CCNB1,CDK1,CDC25C,DNA2,H2AX,RBBP8,RFC2,RFC3,RFC4,RFC5,RPA1,TP53BP1,UBE2N,NSD2,YWHAG,YWHAH,YWHAZ,H2BC4,H4C8,EXO1,TOPBP1,RMI1,BRIP1,H2BC12
11_Member	Reactome Gene Sets	R-HSA-5693607	Processing of DNA double-strand break ends	-8.68649	-6.6477	27/98	472,580,641,890,1017,1763,3014,5932,5982,5983,5984,5985,6047,6117,7158,7334,7468,8347,8365,8914,9156,11073,54962,63967,80010,83990,85236	ATM,BARD1,BLM,CCNA2,CDK2,DNA2,H2AX,RBBP8,RFC2,RFC3,RFC4,RFC5,RNF4,RPA1,TP53BP1,UBE2N,NSD2,H2BC4,H4C8,TIMELESS,EXO1,TOPBP1,TIPIN,CLSPN,RMI1,BRIP1,H2BC12
11_Member	Reactome Gene Sets	R-HSA-3700989	Transcriptional Regulation by TP53	-8.09786	-6.14767	60/365	332,355,472,580,639,641,834,890,891,983,995,1017,1107,1763,1820,1869,2068,2177,2821,3276,3486,4436,4869,5305,5437,5516,5563,5932,5933,5934,5982,5983,5984,5985,6117,6790,7027,7249,7532,7533,7534,9134,9156,9212,9540,10325,11073,22974,25824,27244,51422,54205,55215,56950,80010,83990,94241,116228,124446,133746	BIRC5,FAS,ATM,BARD1,PRDM1,BLM,CASP1,CCNA2,CCNB1,CDK1,CDC25C,CDK2,CHD3,DNA2,ARID3A,E2F1,ERCC2,FANCD2,GPI,PRMT1,IGFBP3,MSH2,NPM1,PIP4K2A,POLR2H,PPP2CB,PRKAA2,RBBP8,RBL1,RBL2,RFC2,RFC3,RFC4,RFC5,RPA1,AURKA,TFDP1,TSC2,YWHAG,YWHAH,YWHAZ,CCNE2,EXO1,AURKB,TP53I3,RRAGB,TOPBP1,TPX2,PRDX5,SESN1,PRKAG2,CYCS,FANCI,SMYD2,RMI1,BRIP1,TP53INP1,COX20,TMEM219,JMY
11_Member	Reactome Gene Sets	R-HSA-5693554	Resolution of D-loop Structures through Synthesis-Dependent Strand Annealing (SDSA)	-8.00992	-6.07078	13/26	472,580,641,675,1763,5888,5932,7516,7517,9156,10635,80010,83990	ATM,BARD1,BLM,BRCA2,DNA2,RAD51,RBBP8,XRCC2,XRCC3,EXO1,RAD51AP1,RMI1,BRIP1
11_Member	Reactome Gene Sets	R-HSA-5685938	HDR through Single Strand Annealing (SSA)	-7.59452	-5.69858	15/37	472,580,641,1763,5888,5932,5982,5983,5984,5985,6117,9156,11073,80010,83990	ATM,BARD1,BLM,DNA2,RAD51,RBBP8,RFC2,RFC3,RFC4,RFC5,RPA1,EXO1,TOPBP1,RMI1,BRIP1
11_Member	GO Biological Processes	GO:0072331	signal transduction by p53 class mediator	-6.9281	-5.1343	46/268	472,580,596,624,641,675,891,983,995,1017,1107,1763,1820,1869,2305,3276,4282,4436,5164,5563,5932,5934,5982,5983,5984,5985,6117,6790,7027,9156,9212,11073,22974,23246,27063,29997,51422,51512,56950,79073,79915,80010,83596,83990,94241,133746	ATM,BARD1,BCL2,BDKRB2,BLM,BRCA2,CCNB1,CDK1,CDC25C,CDK2,CHD3,DNA2,ARID3A,E2F1,FOXM1,PRMT1,MIF,MSH2,PDK2,PRKAA2,RBBP8,RBL2,RFC2,RFC3,RFC4,RFC5,RPA1,AURKA,TFDP1,EXO1,AURKB,TOPBP1,TPX2,BOP1,ANKRD1,NOP53,PRKAG2,GTSE1,SMYD2,TMEM109,ATAD5,RMI1,BCL2L12,BRIP1,TP53INP1,JMY
11_Member	KEGG Pathway	hsa03440	Homologous recombination	-6.88891	-5.10285	15/41	472,580,641,675,5424,5425,5888,5932,6117,7516,7517,8438,10714,11073,83990	ATM,BARD1,BLM,BRCA2,POLD1,POLD2,RAD51,RBBP8,RPA1,XRCC2,XRCC3,RAD54L,POLD3,TOPBP1,BRIP1
11_Member	Reactome Gene Sets	R-HSA-5693568	Resolution of D-loop Structures through Holliday Junction Intermediates	-6.48609	-4.75111	13/33	472,580,641,675,1763,5888,5932,7516,7517,9156,10635,80010,83990	ATM,BARD1,BLM,BRCA2,DNA2,RAD51,RBBP8,XRCC2,XRCC3,EXO1,RAD51AP1,RMI1,BRIP1
11_Member	Reactome Gene Sets	R-HSA-5693537	Resolution of D-Loop Structures	-6.30784	-4.58969	13/34	472,580,641,675,1763,5888,5932,7516,7517,9156,10635,80010,83990	ATM,BARD1,BLM,BRCA2,DNA2,RAD51,RBBP8,XRCC2,XRCC3,EXO1,RAD51AP1,RMI1,BRIP1
11_Member	Reactome Gene Sets	R-HSA-6804756	Regulation of TP53 Activity through Phosphorylation	-6.03537	-4.34724	22/92	472,580,641,890,1017,1763,5563,5932,5982,5983,5984,5985,6117,6790,9156,9212,11073,22974,51422,80010,83990,94241	ATM,BARD1,BLM,CCNA2,CDK2,DNA2,PRKAA2,RBBP8,RFC2,RFC3,RFC4,RFC5,RPA1,AURKA,EXO1,AURKB,TOPBP1,TPX2,PRKAG2,RMI1,BRIP1,TP53INP1
11_Member	GO Biological Processes	GO:1901796	regulation of signal transduction by p53 class mediator	-5.35432	-3.76757	32/180	472,580,596,624,641,1017,1107,1763,4282,5563,5932,5982,5983,5984,5985,6117,6790,9156,9212,11073,22974,23246,27063,29997,51422,56950,79915,80010,83596,83990,94241,133746	ATM,BARD1,BCL2,BDKRB2,BLM,CDK2,CHD3,DNA2,MIF,PRKAA2,RBBP8,RFC2,RFC3,RFC4,RFC5,RPA1,AURKA,EXO1,AURKB,TOPBP1,TPX2,BOP1,ANKRD1,NOP53,PRKAG2,SMYD2,ATAD5,RMI1,BCL2L12,BRIP1,TP53INP1,JMY
11_Member	Reactome Gene Sets	R-HSA-5633007	Regulation of TP53 Activity	-5.08228	-3.52741	29/160	472,580,639,641,890,983,1017,1107,1763,5305,5516,5563,5932,5982,5983,5984,5985,6117,6790,9156,9212,11073,22974,51422,56950,80010,83990,94241,133746	ATM,BARD1,PRDM1,BLM,CCNA2,CDK1,CDK2,CHD3,DNA2,PIP4K2A,PPP2CB,PRKAA2,RBBP8,RFC2,RFC3,RFC4,RFC5,RPA1,AURKA,EXO1,AURKB,TOPBP1,TPX2,PRKAG2,SMYD2,RMI1,BRIP1,TP53INP1,JMY
11_Member	GO Biological Processes	GO:0000729	DNA double-strand break processing	-2.71187	-1.53921	7/25	472,580,641,1763,5932,7334,83990	ATM,BARD1,BLM,DNA2,RBBP8,UBE2N,BRIP1
12_Summary	GO Biological Processes	GO:0097435	supramolecular fiber organization	-14.1207	-11.574	110/674	70,71,81,176,226,302,382,389,395,567,596,948,1072,1191,1278,1281,1311,1410,1465,1471,1627,1729,1730,1901,1906,2288,2303,3092,3326,3837,3861,3925,4088,4131,4133,4233,4239,4621,4629,4739,4744,4747,4771,4921,4926,5074,5216,5317,5318,5352,5357,5573,5734,5999,6683,7042,7170,7283,7373,7408,7430,8076,8829,9928,9938,9948,10278,10486,10580,10602,11004,11117,11346,22919,23116,23363,23603,25999,26271,26586,…	ACTC1,ACTG1,ACTN4,ACAN,ALDOA,ANXA2,ARF6,RHOC,ARHGAP6,B2M,BCL2,CD36,CFL1,CLU,COL1A2,COL3A1,COMP,CRYAB,CSRP1,CST3,DBN1,DIAPH1,DIAPH2,S1PR1,EDN1,FKBP4,FOXC2,HIP1,HSP90AB1,KPNB1,KRT14,STMN1,SMAD3,MAP1B,MAP2,MET,MFAP4,MYH3,MYH11,NEDD9,NEFH,NEFL,NF2,DDR2,NUMA1,PAWR,PFN1,PKP1,PKP2,PLOD2,PLS1,PRKAR1A,PTGER4,RGS4,SPAST,TGFB2,TPM3,TUBG1,COL14A1,VASP,EZR,MFAP5,NRP1,KIF14,ARHGAP25,WDR1,EFS,CAP2,SORBS1,CDC42E…
12_Member	GO Biological Processes	GO:0097435	supramolecular fiber organization	-14.1207	-11.574	110/674	70,71,81,176,226,302,382,389,395,567,596,948,1072,1191,1278,1281,1311,1410,1465,1471,1627,1729,1730,1901,1906,2288,2303,3092,3326,3837,3861,3925,4088,4131,4133,4233,4239,4621,4629,4739,4744,4747,4771,4921,4926,5074,5216,5317,5318,5352,5357,5573,5734,5999,6683,7042,7170,7283,7373,7408,7430,8076,8829,9928,9938,9948,10278,10486,10580,10602,11004,11117,11346,22919,23116,23363,23603,25999,26271,26586,…	ACTC1,ACTG1,ACTN4,ACAN,ALDOA,ANXA2,ARF6,RHOC,ARHGAP6,B2M,BCL2,CD36,CFL1,CLU,COL1A2,COL3A1,COMP,CRYAB,CSRP1,CST3,DBN1,DIAPH1,DIAPH2,S1PR1,EDN1,FKBP4,FOXC2,HIP1,HSP90AB1,KPNB1,KRT14,STMN1,SMAD3,MAP1B,MAP2,MET,MFAP4,MYH3,MYH11,NEDD9,NEFH,NEFL,NF2,DDR2,NUMA1,PAWR,PFN1,PKP1,PKP2,PLOD2,PLS1,PRKAR1A,PTGER4,RGS4,SPAST,TGFB2,TPM3,TUBG1,COL14A1,VASP,EZR,MFAP5,NRP1,KIF14,ARHGAP25,WDR1,EFS,CAP2,SORBS1,CDC42E…
12_Member	GO Biological Processes	GO:0030029	actin filament-based process	-9.36324	-7.21678	106/760	60,70,71,81,226,301,358,382,389,395,396,397,596,684,1072,1465,1627,1729,1730,1756,1894,1901,1906,2252,2317,2919,3092,3925,4088,4192,4233,4287,4621,4629,4739,4771,5074,5144,5216,5318,5350,5357,5573,5592,5734,5754,5872,5910,5999,6331,6525,7010,7170,7408,7430,8829,9368,9493,9631,9758,9788,9938,9948,10278,10486,10580,10602,11188,11346,22808,23043,23327,23363,23603,26053,26499,27063,27295,29127,51421,…	ACTB,ACTC1,ACTG1,ACTN4,ALDOA,ANXA1,AQP1,ARF6,RHOC,ARHGAP6,ARHGDIA,ARHGDIB,BCL2,BST2,CFL1,CSRP1,DBN1,DIAPH1,DIAPH2,DMD,ECT2,S1PR1,EDN1,FGF7,FLNB,CXCL1,HIP1,STMN1,SMAD3,MDK,MET,ATXN3,MYH3,MYH11,NEDD9,NF2,PAWR,PDE4D,PFN1,PKP2,PLN,PLS1,PRKAR1A,PRKG1,PTGER4,PTK7,RAB13,RAP1GDS1,RGS4,SCN5A,SMTN,TEK,TPM3,VASP,EZR,NRP1,SLC9A3R1,KIF23,NUP155,FRMPD4,MTSS1,ARHGAP25,WDR1,EFS,CAP2,SORBS1,CDC42EP3,NISCH,SYNPO,M…
12_Member	GO Biological Processes	GO:0030036	actin cytoskeleton organization	-9.25493	-7.12491	96/667	60,70,71,81,226,301,358,382,389,395,396,397,596,684,1072,1465,1627,1729,1730,1894,1901,1906,2252,2317,2919,3092,3925,4088,4192,4233,4287,4621,4629,4739,4771,5074,5216,5357,5573,5592,5734,5754,5872,5910,5999,6525,7010,7170,7408,7430,8829,9368,9493,9758,9788,9938,9948,10278,10486,10580,10602,11188,11346,22808,23043,23363,23603,26053,26499,27063,27295,29127,51421,51466,51778,51804,54443,54828,55616,…	ACTB,ACTC1,ACTG1,ACTN4,ALDOA,ANXA1,AQP1,ARF6,RHOC,ARHGAP6,ARHGDIA,ARHGDIB,BCL2,BST2,CFL1,CSRP1,DBN1,DIAPH1,DIAPH2,ECT2,S1PR1,EDN1,FGF7,FLNB,CXCL1,HIP1,STMN1,SMAD3,MDK,MET,ATXN3,MYH3,MYH11,NEDD9,NF2,PAWR,PFN1,PLS1,PRKAR1A,PRKG1,PTGER4,PTK7,RAB13,RAP1GDS1,RGS4,SMTN,TEK,TPM3,VASP,EZR,NRP1,SLC9A3R1,KIF23,FRMPD4,MTSS1,ARHGAP25,WDR1,EFS,CAP2,SORBS1,CDC42EP3,NISCH,SYNPO,MRAS,TNIK,OBSL1,CORO1C,AUTS2,PLEK…
12_Member	GO Biological Processes	GO:0031032	actomyosin structure organization	-4.79217	-3.27258	33/200	70,71,389,395,1465,1894,1901,1906,3925,4088,4233,4621,4629,4771,5216,5573,5734,8829,9493,9948,10580,23363,27063,29127,51466,51778,51804,54443,55616,58529,116985,285590,399687	ACTC1,ACTG1,RHOC,ARHGAP6,CSRP1,ECT2,S1PR1,EDN1,STMN1,SMAD3,MET,MYH3,MYH11,NF2,PFN1,PRKAR1A,PTGER4,NRP1,KIF23,WDR1,SORBS1,OBSL1,ANKRD1,RACGAP1,EVL,MYOZ2,SIX4,ANLN,ASAP3,MYOZ1,ARAP1,SH3PXD2B,MYO18A
12_Member	GO Biological Processes	GO:0007015	actin filament organization	-3.49243	-2.1714	50/402	70,81,226,382,389,395,596,1072,1627,1729,1730,1901,3092,3925,4088,4233,4739,4771,5074,5216,5357,5734,5999,7170,7408,7430,8829,9938,9948,10278,10486,10580,10602,11346,23363,23603,27295,51466,55616,59341,64780,79778,81624,116985,133746,144347,148170,165904,253725,285590	ACTC1,ACTN4,ALDOA,ARF6,RHOC,ARHGAP6,BCL2,CFL1,DBN1,DIAPH1,DIAPH2,S1PR1,HIP1,STMN1,SMAD3,MET,NEDD9,NF2,PAWR,PFN1,PLS1,PTGER4,RGS4,TPM3,VASP,EZR,NRP1,ARHGAP25,WDR1,EFS,CAP2,SORBS1,CDC42EP3,SYNPO,OBSL1,CORO1C,PDLIM3,EVL,ASAP3,TRPV4,MICAL1,MICALL2,DIAPH3,ARAP1,JMY,RFLNA,CDC42EP5,XIRP1,WASHC2C,SH3PXD2B
12_Member	GO Biological Processes	GO:0110020	regulation of actomyosin structure organization	-2.72985	-1.55156	16/95	389,395,1894,1901,1906,3925,4088,4233,4771,5216,5734,8829,51466,55616,116985,285590	RHOC,ARHGAP6,ECT2,S1PR1,EDN1,STMN1,SMAD3,MET,NF2,PFN1,PTGER4,NRP1,EVL,ASAP3,ARAP1,SH3PXD2B
12_Member	GO Biological Processes	GO:0051492	regulation of stress fiber assembly	-2.41497	-1.30882	14/84	389,395,1901,3925,4088,4233,4771,5216,5734,8829,51466,55616,116985,285590	RHOC,ARHGAP6,S1PR1,STMN1,SMAD3,MET,NF2,PFN1,PTGER4,NRP1,EVL,ASAP3,ARAP1,SH3PXD2B
12_Member	GO Biological Processes	GO:0061572	actin filament bundle organization	-2.35913	-1.26457	22/160	81,389,395,1901,3925,4088,4233,4739,4771,5074,5216,5357,5734,7430,8829,10580,11346,51466,55616,116985,144347,285590	ACTN4,RHOC,ARHGAP6,S1PR1,STMN1,SMAD3,MET,NEDD9,NF2,PAWR,PFN1,PLS1,PTGER4,EZR,NRP1,SORBS1,SYNPO,EVL,ASAP3,ARAP1,RFLNA,SH3PXD2B
12_Member	GO Biological Processes	GO:0032231	regulation of actin filament bundle assembly	-2.23375	-1.16467	15/97	389,395,1901,3925,4088,4233,4771,5216,5734,8829,11346,51466,55616,116985,285590	RHOC,ARHGAP6,S1PR1,STMN1,SMAD3,MET,NF2,PFN1,PTGER4,NRP1,SYNPO,EVL,ASAP3,ARAP1,SH3PXD2B
12_Member	GO Biological Processes	GO:0051017	actin filament bundle assembly	-2.17186	-1.11272	21/156	81,389,395,1901,3925,4088,4233,4739,4771,5074,5216,5357,5734,7430,8829,10580,11346,51466,55616,116985,285590	ACTN4,RHOC,ARHGAP6,S1PR1,STMN1,SMAD3,MET,NEDD9,NF2,PAWR,PFN1,PLS1,PTGER4,EZR,NRP1,SORBS1,SYNPO,EVL,ASAP3,ARAP1,SH3PXD2B
12_Member	GO Biological Processes	GO:0030038	contractile actin filament bundle assembly	-2.1111	-1.06933	15/100	389,395,1901,3925,4088,4233,4771,5216,5734,8829,10580,51466,55616,116985,285590	RHOC,ARHGAP6,S1PR1,STMN1,SMAD3,MET,NF2,PFN1,PTGER4,NRP1,SORBS1,EVL,ASAP3,ARAP1,SH3PXD2B
12_Member	GO Biological Processes	GO:0043149	stress fiber assembly	-2.1111	-1.06933	15/100	389,395,1901,3925,4088,4233,4771,5216,5734,8829,10580,51466,55616,116985,285590	RHOC,ARHGAP6,S1PR1,STMN1,SMAD3,MET,NF2,PFN1,PTGER4,NRP1,SORBS1,EVL,ASAP3,ARAP1,SH3PXD2B
13_Summary	GO Biological Processes	GO:0044839	cell cycle G2/M phase transition	-14.0345	-11.5023	60/266	472,641,890,891,983,990,993,995,1017,1030,2273,2305,3161,3320,4869,4998,5087,5347,5520,5569,5698,5699,5708,5720,6790,7164,7277,7283,7532,8317,8555,9088,9133,9212,9833,9928,10213,10383,10733,11073,22822,22919,22974,26271,29997,51400,51512,51514,54801,55722,63967,79866,79915,84131,84930,84962,90381,93323,121441,203068,1869,3326,4605,5516,7280,10376,84617,84790,85378,114791,286826,347733,440145,4926…	ATM,BLM,CCNA2,CCNB1,CDK1,CDC6,CDC25A,CDC25C,CDK2,CDKN2B,FHL1,FOXM1,HMMR,HSP90AA1,NPM1,ORC1,PBX1,PLK1,PPP2R2A,PKIA,PSMB9,PSMB10,PSMD2,PSME1,AURKA,TPD52L1,TUBA4A,TUBG1,YWHAG,CDC7,CDC14B,PKMYT1,CCNB2,AURKB,MELK,KIF14,PSMD14,TUBB4B,PLK4,TOPBP1,PHLDA1,MAPRE1,TPX2,FBXO5,NOP53,PPME1,GTSE1,DTL,HAUS6,CEP72,CLSPN,BORA,ATAD5,CEP78,MASTL,AJUBA,TICRR,HAUS8,NEDD1,TUBB,E2F1,HSP90AB1,MYBL2,PPP2CB,TUBB2A,TUBA1B,T…
13_Member	GO Biological Processes	GO:0044839	cell cycle G2/M phase transition	-14.0345	-11.5023	60/266	472,641,890,891,983,990,993,995,1017,1030,2273,2305,3161,3320,4869,4998,5087,5347,5520,5569,5698,5699,5708,5720,6790,7164,7277,7283,7532,8317,8555,9088,9133,9212,9833,9928,10213,10383,10733,11073,22822,22919,22974,26271,29997,51400,51512,51514,54801,55722,63967,79866,79915,84131,84930,84962,90381,93323,121441,203068	ATM,BLM,CCNA2,CCNB1,CDK1,CDC6,CDC25A,CDC25C,CDK2,CDKN2B,FHL1,FOXM1,HMMR,HSP90AA1,NPM1,ORC1,PBX1,PLK1,PPP2R2A,PKIA,PSMB9,PSMB10,PSMD2,PSME1,AURKA,TPD52L1,TUBA4A,TUBG1,YWHAG,CDC7,CDC14B,PKMYT1,CCNB2,AURKB,MELK,KIF14,PSMD14,TUBB4B,PLK4,TOPBP1,PHLDA1,MAPRE1,TPX2,FBXO5,NOP53,PPME1,GTSE1,DTL,HAUS6,CEP72,CLSPN,BORA,ATAD5,CEP78,MASTL,AJUBA,TICRR,HAUS8,NEDD1,TUBB
13_Member	Reactome Gene Sets	R-HSA-453274	Mitotic G2-G2/M phases	-13.8362	-11.3111	50/198	890,891,983,993,995,1017,1869,2305,3161,3320,3326,4605,5347,5516,5520,5698,5699,5708,5720,6790,7277,7280,7283,7532,9088,9133,10213,10376,10383,10733,22822,22919,22974,51400,51512,54801,55722,79866,84131,84617,84790,84962,85378,93323,114791,121441,203068,286826,347733,440145	CCNA2,CCNB1,CDK1,CDC25A,CDC25C,CDK2,E2F1,FOXM1,HMMR,HSP90AA1,HSP90AB1,MYBL2,PLK1,PPP2CB,PPP2R2A,PSMB9,PSMB10,PSMD2,PSME1,AURKA,TUBA4A,TUBB2A,TUBG1,YWHAG,PKMYT1,CCNB2,PSMD14,TUBA1B,TUBB4B,PLK4,PHLDA1,MAPRE1,TPX2,PPME1,GTSE1,HAUS6,CEP72,BORA,CEP78,TUBB6,TUBA1C,AJUBA,TUBGCP6,HAUS8,TUBGCP5,NEDD1,TUBB,LIN9,TUBB2B,MZT1
13_Member	Reactome Gene Sets	R-HSA-69275	G2/M Transition	-13.3913	-10.8933	49/196	890,891,983,993,995,1017,2305,3161,3320,3326,4605,5347,5516,5520,5698,5699,5708,5720,6790,7277,7280,7283,7532,9088,9133,10213,10376,10383,10733,22822,22919,22974,51400,51512,54801,55722,79866,84131,84617,84790,84962,85378,93323,114791,121441,203068,286826,347733,440145	CCNA2,CCNB1,CDK1,CDC25A,CDC25C,CDK2,FOXM1,HMMR,HSP90AA1,HSP90AB1,MYBL2,PLK1,PPP2CB,PPP2R2A,PSMB9,PSMB10,PSMD2,PSME1,AURKA,TUBA4A,TUBB2A,TUBG1,YWHAG,PKMYT1,CCNB2,PSMD14,TUBA1B,TUBB4B,PLK4,PHLDA1,MAPRE1,TPX2,PPME1,GTSE1,HAUS6,CEP72,BORA,CEP78,TUBB6,TUBA1C,AJUBA,TUBGCP6,HAUS8,TUBGCP5,NEDD1,TUBB,LIN9,TUBB2B,MZT1
13_Member	GO Biological Processes	GO:0000086	G2/M transition of mitotic cell cycle	-13.2435	-10.7585	56/247	472,641,890,891,983,990,993,995,1017,1030,2273,2305,3161,3320,4998,5087,5347,5520,5569,5698,5699,5708,5720,6790,7164,7277,7283,7532,8317,9088,9133,9212,9833,9928,10213,10383,10733,11073,22822,22919,22974,26271,29997,51400,51514,54801,55722,63967,79866,84131,84930,84962,90381,93323,121441,203068	ATM,BLM,CCNA2,CCNB1,CDK1,CDC6,CDC25A,CDC25C,CDK2,CDKN2B,FHL1,FOXM1,HMMR,HSP90AA1,ORC1,PBX1,PLK1,PPP2R2A,PKIA,PSMB9,PSMB10,PSMD2,PSME1,AURKA,TPD52L1,TUBA4A,TUBG1,YWHAG,CDC7,PKMYT1,CCNB2,AURKB,MELK,KIF14,PSMD14,TUBB4B,PLK4,TOPBP1,PHLDA1,MAPRE1,TPX2,FBXO5,NOP53,PPME1,DTL,HAUS6,CEP72,CLSPN,BORA,CEP78,MASTL,AJUBA,TICRR,HAUS8,NEDD1,TUBB
13_Member	GO Biological Processes	GO:1902749	regulation of cell cycle G2/M phase transition	-10.7865	-8.52582	47/213	472,641,891,983,990,993,995,1017,2273,3161,3320,4869,4998,5087,5347,5569,5698,5699,5708,5720,6790,7277,7283,7532,8317,8555,9212,9928,10213,10383,10733,11073,22919,22974,26271,29997,51512,51514,54801,55722,63967,79915,84131,90381,93323,121441,203068	ATM,BLM,CCNB1,CDK1,CDC6,CDC25A,CDC25C,CDK2,FHL1,HMMR,HSP90AA1,NPM1,ORC1,PBX1,PLK1,PKIA,PSMB9,PSMB10,PSMD2,PSME1,AURKA,TUBA4A,TUBG1,YWHAG,CDC7,CDC14B,AURKB,KIF14,PSMD14,TUBB4B,PLK4,TOPBP1,MAPRE1,TPX2,FBXO5,NOP53,GTSE1,DTL,HAUS6,CEP72,CLSPN,ATAD5,CEP78,TICRR,HAUS8,NEDD1,TUBB
13_Member	GO Biological Processes	GO:0010389	regulation of G2/M transition of mitotic cell cycle	-9.84342	-7.64645	43/196	472,641,891,983,990,993,995,1017,2273,3161,3320,4998,5087,5347,5569,5698,5699,5708,5720,6790,7277,7283,7532,8317,9212,9928,10213,10383,10733,11073,22919,22974,26271,29997,51514,54801,55722,63967,84131,90381,93323,121441,203068	ATM,BLM,CCNB1,CDK1,CDC6,CDC25A,CDC25C,CDK2,FHL1,HMMR,HSP90AA1,ORC1,PBX1,PLK1,PKIA,PSMB9,PSMB10,PSMD2,PSME1,AURKA,TUBA4A,TUBG1,YWHAG,CDC7,AURKB,KIF14,PSMD14,TUBB4B,PLK4,TOPBP1,MAPRE1,TPX2,FBXO5,NOP53,DTL,HAUS6,CEP72,CLSPN,CEP78,TICRR,HAUS8,NEDD1,TUBB
13_Member	Reactome Gene Sets	R-HSA-380320	Recruitment of NuMA to mitotic centrosomes	-7.10075	-5.27736	24/94	983,3320,4926,5347,7277,7280,7283,7532,10376,10383,10733,22919,54801,55722,84131,84617,84790,85378,93323,114791,121441,203068,347733,440145	CDK1,HSP90AA1,NUMA1,PLK1,TUBA4A,TUBB2A,TUBG1,YWHAG,TUBA1B,TUBB4B,PLK4,MAPRE1,HAUS6,CEP72,CEP78,TUBB6,TUBA1C,TUBGCP6,HAUS8,TUBGCP5,NEDD1,TUBB,TUBB2B,MZT1
13_Member	Reactome Gene Sets	R-HSA-5617833	Cilium Assembly	-6.01887	-4.33581	36/201	983,3320,5347,6608,6950,7277,7280,7283,7532,9321,9742,10376,10383,10575,10576,10694,10733,11020,22919,22948,23059,28981,54801,55722,57545,57560,79659,84131,84617,84790,93323,112752,121441,200132,203068,347733	CDK1,HSP90AA1,PLK1,SMO,TCP1,TUBA4A,TUBB2A,TUBG1,YWHAG,TRIP11,IFT140,TUBA1B,TUBB4B,CCT4,CCT2,CCT8,PLK4,IFT27,MAPRE1,CCT5,CLUAP1,IFT81,HAUS6,CEP72,CC2D2A,IFT80,DYNC2H1,CEP78,TUBB6,TUBA1C,HAUS8,IFT43,NEDD1,TCTEX1D1,TUBB,TUBB2B
13_Member	Reactome Gene Sets	R-HSA-1852241	Organelle biogenesis and maintenance	-5.66916	-4.03195	46/296	516,814,983,3320,5347,5465,5563,6608,6648,6950,7019,7277,7280,7283,7532,9321,9742,10376,10383,10499,10575,10576,10694,10733,11020,22919,22948,23059,23373,28981,51422,54205,54801,55722,57545,57560,79659,84131,84617,84790,93323,112752,121441,200132,203068,347733	ATP5MC1,CAMK4,CDK1,HSP90AA1,PLK1,PPARA,PRKAA2,SMO,SOD2,TCP1,TFAM,TUBA4A,TUBB2A,TUBG1,YWHAG,TRIP11,IFT140,TUBA1B,TUBB4B,NCOA2,CCT4,CCT2,CCT8,PLK4,IFT27,MAPRE1,CCT5,CLUAP1,CRTC1,IFT81,PRKAG2,CYCS,HAUS6,CEP72,CC2D2A,IFT80,DYNC2H1,CEP78,TUBB6,TUBA1C,HAUS8,IFT43,NEDD1,TCTEX1D1,TUBB,TUBB2B
13_Member	Reactome Gene Sets	R-HSA-8854518	AURKA Activation by TPX2	-5.25529	-3.67574	18/73	983,3161,3320,5347,6790,7277,7283,7532,10383,10733,22919,22974,54801,55722,84131,93323,121441,203068	CDK1,HMMR,HSP90AA1,PLK1,AURKA,TUBA4A,TUBG1,YWHAG,TUBB4B,PLK4,MAPRE1,TPX2,HAUS6,CEP72,CEP78,HAUS8,NEDD1,TUBB
13_Member	Reactome Gene Sets	R-HSA-2565942	Regulation of PLK1 Activity at G2/M Transition	-5.18371	-3.61513	20/88	891,983,3320,5347,6790,7277,7283,7532,9133,10383,10733,22919,54801,55722,79866,84131,84962,93323,121441,203068	CCNB1,CDK1,HSP90AA1,PLK1,AURKA,TUBA4A,TUBG1,YWHAG,CCNB2,TUBB4B,PLK4,MAPRE1,HAUS6,CEP72,BORA,CEP78,AJUBA,HAUS8,NEDD1,TUBB
13_Member	Reactome Gene Sets	R-HSA-380270	Recruitment of mitotic centrosome proteins and complexes	-4.51078	-3.03146	18/82	983,3320,5347,7277,7283,7532,10383,10733,22919,54801,55722,84131,85378,93323,114791,121441,203068,440145	CDK1,HSP90AA1,PLK1,TUBA4A,TUBG1,YWHAG,TUBB4B,PLK4,MAPRE1,HAUS6,CEP72,CEP78,TUBGCP6,HAUS8,TUBGCP5,NEDD1,TUBB,MZT1
13_Member	Reactome Gene Sets	R-HSA-380287	Centrosome maturation	-4.51078	-3.03146	18/82	983,3320,5347,7277,7283,7532,10383,10733,22919,54801,55722,84131,85378,93323,114791,121441,203068,440145	CDK1,HSP90AA1,PLK1,TUBA4A,TUBG1,YWHAG,TUBB4B,PLK4,MAPRE1,HAUS6,CEP72,CEP78,TUBGCP6,HAUS8,TUBGCP5,NEDD1,TUBB,MZT1
13_Member	Reactome Gene Sets	R-HSA-380259	Loss of Nlp from mitotic centrosomes	-3.73545	-2.3707	15/70	983,3320,5347,7277,7283,7532,10383,10733,22919,54801,55722,84131,93323,121441,203068	CDK1,HSP90AA1,PLK1,TUBA4A,TUBG1,YWHAG,TUBB4B,PLK4,MAPRE1,HAUS6,CEP72,CEP78,HAUS8,NEDD1,TUBB
13_Member	Reactome Gene Sets	R-HSA-380284	Loss of proteins required for interphase microtubule organization from the centrosome	-3.73545	-2.3707	15/70	983,3320,5347,7277,7283,7532,10383,10733,22919,54801,55722,84131,93323,121441,203068	CDK1,HSP90AA1,PLK1,TUBA4A,TUBG1,YWHAG,TUBB4B,PLK4,MAPRE1,HAUS6,CEP72,CEP78,HAUS8,NEDD1,TUBB
13_Member	GO Biological Processes	GO:0097711	ciliary basal body-plasma membrane docking	-2.72985	-1.55156	16/95	983,3320,5347,7277,7283,7532,10383,10733,22919,54801,55722,57545,84131,93323,121441,203068	CDK1,HSP90AA1,PLK1,TUBA4A,TUBG1,YWHAG,TUBB4B,PLK4,MAPRE1,HAUS6,CEP72,CC2D2A,CEP78,HAUS8,NEDD1,TUBB
13_Member	Reactome Gene Sets	R-HSA-5620912	Anchoring of the basal body to the plasma membrane	-2.58731	-1.43531	16/98	983,3320,5347,7277,7283,7532,10383,10733,22919,54801,55722,57545,84131,93323,121441,203068	CDK1,HSP90AA1,PLK1,TUBA4A,TUBG1,YWHAG,TUBB4B,PLK4,MAPRE1,HAUS6,CEP72,CC2D2A,CEP78,HAUS8,NEDD1,TUBB
13_Member	GO Biological Processes	GO:0022406	membrane docking	-2.41112	-1.30523	24/178	983,3320,4478,5347,6804,6857,7277,7283,7430,7532,10383,10733,22863,22919,23025,23344,54801,55722,57545,65009,84131,93323,121441,203068	CDK1,HSP90AA1,MSN,PLK1,STX1A,SYT1,TUBA4A,TUBG1,EZR,YWHAG,TUBB4B,PLK4,ATG14,MAPRE1,UNC13A,ESYT1,HAUS6,CEP72,CC2D2A,NDRG4,CEP78,HAUS8,NEDD1,TUBB
13_Member	GO Biological Processes	GO:0140056	organelle localization by membrane tethering	-2.07972	-1.04139	22/169	983,3320,5347,6804,6857,7277,7283,7532,10383,10733,22863,22919,23025,23344,54801,55722,57545,65009,84131,93323,121441,203068	CDK1,HSP90AA1,PLK1,STX1A,SYT1,TUBA4A,TUBG1,YWHAG,TUBB4B,PLK4,ATG14,MAPRE1,UNC13A,ESYT1,HAUS6,CEP72,CC2D2A,NDRG4,CEP78,HAUS8,NEDD1,TUBB
14_Summary	GO Biological Processes	GO:0034404	nucleobase-containing small molecule biosynthetic process	-13.7978	-11.2796	54/226	100,226,272,1841,1890,2023,2026,2597,2821,3098,3099,3643,3939,4830,4927,5136,5138,5141,5143,5144,5152,5167,5209,5210,5214,5223,5230,5315,5465,5563,7083,7167,7372,7378,8654,9631,9688,9759,9818,10762,10924,11332,23165,25939,27115,51422,55270,55706,57122,79077,79902,83440,129401,200895,5516,283871,2806,5091,2820,5168,8605,10908,204,205,5163,5164,5165,7416,8013,516,5198,5631,7298,9605,10606,47,109,11…	ADA,ALDOA,AMPD3,DTYMK,TYMP,ENO1,ENO2,GAPDH,GPI,HK1,HK2,INSR,LDHA,NME1,NUP88,PDE1A,PDE2A,PDE4A,PDE4C,PDE4D,PDE9A,ENPP1,PFKFB3,PFKFB4,PFKP,PGAM1,PGK1,PKM,PPARA,PRKAA2,TK1,TPI1,UMPS,UPP1,PDE5A,NUP155,NUP93,HDAC4,NUP58,NUP50,SMPDL3A,ACOT7,NUP205,SAMHD1,PDE7B,PRKAG2,NUDT15,NDC1,NUP107,DCTPP1,NUP85,ADPGK,NUP35,DHFR2,PPP2CB,PGP,GOT2,PC,GPD2,ENPP2,PLA2G4C,PNPLA6,AK2,AK4,PDK1,PDK2,PDK3,VDAC1,NR4A3,ATP5MC1…
14_Member	GO Biological Processes	GO:0034404	nucleobase-containing small molecule biosynthetic process	-13.7978	-11.2796	54/226	100,226,272,1841,1890,2023,2026,2597,2821,3098,3099,3643,3939,4830,4927,5136,5138,5141,5143,5144,5152,5167,5209,5210,5214,5223,5230,5315,5465,5563,7083,7167,7372,7378,8654,9631,9688,9759,9818,10762,10924,11332,23165,25939,27115,51422,55270,55706,57122,79077,79902,83440,129401,200895	ADA,ALDOA,AMPD3,DTYMK,TYMP,ENO1,ENO2,GAPDH,GPI,HK1,HK2,INSR,LDHA,NME1,NUP88,PDE1A,PDE2A,PDE4A,PDE4C,PDE4D,PDE9A,ENPP1,PFKFB3,PFKFB4,PFKP,PGAM1,PGK1,PKM,PPARA,PRKAA2,TK1,TPI1,UMPS,UPP1,PDE5A,NUP155,NUP93,HDAC4,NUP58,NUP50,SMPDL3A,ACOT7,NUP205,SAMHD1,PDE7B,PRKAG2,NUDT15,NDC1,NUP107,DCTPP1,NUP85,ADPGK,NUP35,DHFR2
14_Member	GO Biological Processes	GO:1901292	nucleoside phosphate catabolic process	-13.4121	-10.9075	48/189	100,226,272,2023,2026,2597,2821,3098,3099,3643,3939,4927,5136,5138,5141,5143,5144,5152,5167,5209,5210,5214,5223,5230,5315,5465,5563,7167,7378,8654,9631,9688,9759,9818,10762,10924,11332,23165,25939,27115,51422,55270,55706,57122,79077,79902,83440,129401	ADA,ALDOA,AMPD3,ENO1,ENO2,GAPDH,GPI,HK1,HK2,INSR,LDHA,NUP88,PDE1A,PDE2A,PDE4A,PDE4C,PDE4D,PDE9A,ENPP1,PFKFB3,PFKFB4,PFKP,PGAM1,PGK1,PKM,PPARA,PRKAA2,TPI1,UPP1,PDE5A,NUP155,NUP93,HDAC4,NUP58,NUP50,SMPDL3A,ACOT7,NUP205,SAMHD1,PDE7B,PRKAG2,NUDT15,NDC1,NUP107,DCTPP1,NUP85,ADPGK,NUP35
14_Member	GO Biological Processes	GO:0009166	nucleotide catabolic process	-12.7068	-10.2701	46/183	100,226,272,2023,2026,2597,2821,3098,3099,3643,3939,4927,5136,5138,5141,5143,5144,5152,5209,5210,5214,5223,5230,5315,5465,5563,7167,7378,8654,9631,9688,9759,9818,10762,11332,23165,25939,27115,51422,55270,55706,57122,79077,79902,83440,129401	ADA,ALDOA,AMPD3,ENO1,ENO2,GAPDH,GPI,HK1,HK2,INSR,LDHA,NUP88,PDE1A,PDE2A,PDE4A,PDE4C,PDE4D,PDE9A,PFKFB3,PFKFB4,PFKP,PGAM1,PGK1,PKM,PPARA,PRKAA2,TPI1,UPP1,PDE5A,NUP155,NUP93,HDAC4,NUP58,NUP50,ACOT7,NUP205,SAMHD1,PDE7B,PRKAG2,NUDT15,NDC1,NUP107,DCTPP1,NUP85,ADPGK,NUP35
14_Member	Reactome Gene Sets	R-HSA-70171	Glycolysis	-12.3591	-9.971	27/71	226,2023,2026,2597,2821,3098,3099,4927,5209,5210,5214,5223,5230,5315,5516,7167,9631,9688,9818,10762,23165,55706,57122,79902,83440,129401,283871	ALDOA,ENO1,ENO2,GAPDH,GPI,HK1,HK2,NUP88,PFKFB3,PFKFB4,PFKP,PGAM1,PGK1,PKM,PPP2CB,TPI1,NUP155,NUP93,NUP58,NUP50,NUP205,NDC1,NUP107,NUP85,ADPGK,NUP35,PGP
14_Member	Reactome Gene Sets	R-HSA-70326	Glucose metabolism	-10.9819	-8.69778	29/91	226,2023,2026,2597,2806,2821,3098,3099,4927,5091,5209,5210,5214,5223,5230,5315,5516,7167,9631,9688,9818,10762,23165,55706,57122,79902,83440,129401,283871	ALDOA,ENO1,ENO2,GAPDH,GOT2,GPI,HK1,HK2,NUP88,PC,PFKFB3,PFKFB4,PFKP,PGAM1,PGK1,PKM,PPP2CB,TPI1,NUP155,NUP93,NUP58,NUP50,NUP205,NDC1,NUP107,NUP85,ADPGK,NUP35,PGP
14_Member	GO Biological Processes	GO:0046434	organophosphate catabolic process	-10.8956	-8.62338	52/249	100,226,272,2023,2026,2597,2820,2821,3098,3099,3643,3939,4927,5136,5138,5141,5143,5144,5152,5167,5168,5209,5210,5214,5223,5230,5315,5465,5563,7167,7378,8605,8654,9631,9688,9759,9818,10762,10908,10924,11332,23165,25939,27115,51422,55270,55706,57122,79077,79902,83440,129401	ADA,ALDOA,AMPD3,ENO1,ENO2,GAPDH,GPD2,GPI,HK1,HK2,INSR,LDHA,NUP88,PDE1A,PDE2A,PDE4A,PDE4C,PDE4D,PDE9A,ENPP1,ENPP2,PFKFB3,PFKFB4,PFKP,PGAM1,PGK1,PKM,PPARA,PRKAA2,TPI1,UPP1,PLA2G4C,PDE5A,NUP155,NUP93,HDAC4,NUP58,NUP50,PNPLA6,SMPDL3A,ACOT7,NUP205,SAMHD1,PDE7B,PRKAG2,NUDT15,NDC1,NUP107,DCTPP1,NUP85,ADPGK,NUP35
14_Member	GO Biological Processes	GO:0046031	ADP metabolic process	-10.4851	-8.24306	34/126	204,205,226,272,2023,2026,2597,2821,3098,3099,3643,3939,4927,5209,5210,5214,5223,5230,5315,5465,5563,7167,9631,9688,9759,9818,10762,23165,51422,55706,57122,79902,83440,129401	AK2,AK4,ALDOA,AMPD3,ENO1,ENO2,GAPDH,GPI,HK1,HK2,INSR,LDHA,NUP88,PFKFB3,PFKFB4,PFKP,PGAM1,PGK1,PKM,PPARA,PRKAA2,TPI1,NUP155,NUP93,HDAC4,NUP58,NUP50,NUP205,PRKAG2,NDC1,NUP107,NUP85,ADPGK,NUP35
14_Member	GO Biological Processes	GO:0006090	pyruvate metabolic process	-9.74834	-7.55465	37/154	226,2023,2026,2597,2821,3098,3099,3643,3939,4927,5091,5163,5164,5165,5209,5210,5214,5223,5230,5315,5465,5563,7167,7416,8013,9631,9688,9759,9818,10762,23165,51422,55706,57122,79902,83440,129401	ALDOA,ENO1,ENO2,GAPDH,GPI,HK1,HK2,INSR,LDHA,NUP88,PC,PDK1,PDK2,PDK3,PFKFB3,PFKFB4,PFKP,PGAM1,PGK1,PKM,PPARA,PRKAA2,TPI1,VDAC1,NR4A3,NUP155,NUP93,HDAC4,NUP58,NUP50,NUP205,PRKAG2,NDC1,NUP107,NUP85,ADPGK,NUP35
14_Member	GO Biological Processes	GO:0006165	nucleoside diphosphate phosphorylation	-9.694	-7.50356	34/134	205,226,1841,2023,2026,2597,2821,3098,3099,3643,3939,4830,4927,5209,5210,5214,5223,5230,5315,5465,5563,7167,9631,9688,9759,9818,10762,23165,51422,55706,57122,79902,83440,129401	AK4,ALDOA,DTYMK,ENO1,ENO2,GAPDH,GPI,HK1,HK2,INSR,LDHA,NME1,NUP88,PFKFB3,PFKFB4,PFKP,PGAM1,PGK1,PKM,PPARA,PRKAA2,TPI1,NUP155,NUP93,HDAC4,NUP58,NUP50,NUP205,PRKAG2,NDC1,NUP107,NUP85,ADPGK,NUP35
14_Member	GO Biological Processes	GO:0006096	glycolytic process	-9.60956	-7.42556	31/115	226,2023,2026,2597,2821,3098,3099,3643,3939,4927,5209,5210,5214,5223,5230,5315,5465,5563,7167,9631,9688,9759,9818,10762,23165,51422,55706,57122,79902,83440,129401	ALDOA,ENO1,ENO2,GAPDH,GPI,HK1,HK2,INSR,LDHA,NUP88,PFKFB3,PFKFB4,PFKP,PGAM1,PGK1,PKM,PPARA,PRKAA2,TPI1,NUP155,NUP93,HDAC4,NUP58,NUP50,NUP205,PRKAG2,NDC1,NUP107,NUP85,ADPGK,NUP35
14_Member	GO Biological Processes	GO:0009124	nucleoside monophosphate biosynthetic process	-9.51489	-7.34657	44/208	100,204,205,226,272,516,2023,2026,2597,2821,3098,3099,3643,3939,4927,5198,5209,5210,5214,5223,5230,5315,5465,5563,5631,7083,7167,7298,7372,7378,9605,9631,9688,9759,9818,10606,10762,23165,51422,55706,57122,79902,83440,129401	ADA,AK2,AK4,ALDOA,AMPD3,ATP5MC1,ENO1,ENO2,GAPDH,GPI,HK1,HK2,INSR,LDHA,NUP88,PFAS,PFKFB3,PFKFB4,PFKP,PGAM1,PGK1,PKM,PPARA,PRKAA2,PRPS1,TK1,TPI1,TYMS,UMPS,UPP1,VPS9D1,NUP155,NUP93,HDAC4,NUP58,PAICS,NUP50,NUP205,PRKAG2,NDC1,NUP107,NUP85,ADPGK,NUP35
14_Member	GO Biological Processes	GO:0046939	nucleotide phosphorylation	-9.50754	-7.34451	34/136	205,226,1841,2023,2026,2597,2821,3098,3099,3643,3939,4830,4927,5209,5210,5214,5223,5230,5315,5465,5563,7167,9631,9688,9759,9818,10762,23165,51422,55706,57122,79902,83440,129401	AK4,ALDOA,DTYMK,ENO1,ENO2,GAPDH,GPI,HK1,HK2,INSR,LDHA,NME1,NUP88,PFKFB3,PFKFB4,PFKP,PGAM1,PGK1,PKM,PPARA,PRKAA2,TPI1,NUP155,NUP93,HDAC4,NUP58,NUP50,NUP205,PRKAG2,NDC1,NUP107,NUP85,ADPGK,NUP35
14_Member	GO Biological Processes	GO:0006757	ATP generation from ADP	-9.50671	-7.34451	31/116	226,2023,2026,2597,2821,3098,3099,3643,3939,4927,5209,5210,5214,5223,5230,5315,5465,5563,7167,9631,9688,9759,9818,10762,23165,51422,55706,57122,79902,83440,129401	ALDOA,ENO1,ENO2,GAPDH,GPI,HK1,HK2,INSR,LDHA,NUP88,PFKFB3,PFKFB4,PFKP,PGAM1,PGK1,PKM,PPARA,PRKAA2,TPI1,NUP155,NUP93,HDAC4,NUP58,NUP50,NUP205,PRKAG2,NDC1,NUP107,NUP85,ADPGK,NUP35
14_Member	GO Biological Processes	GO:1901137	carbohydrate derivative biosynthetic process	-9.47541	-7.31623	108/776	47,100,109,112,115,176,204,205,226,272,516,596,746,1634,1839,1841,1890,2023,2026,2134,2300,2589,2591,2597,2710,2821,3073,3098,3099,3643,3939,4121,4248,4830,4879,4882,4927,5074,5155,5163,5164,5165,5198,5209,5210,5214,5223,5230,5277,5315,5352,5465,5563,5631,6240,6241,6480,6675,6785,7083,7167,7298,7327,7357,7372,7378,7423,8705,8707,8869,9200,9215,9321,9435,9469,9605,9631,9688,9759,9818,10082,10267,1…	ACLY,ADA,ADCY3,ADCY6,ADCY9,ACAN,AK2,AK4,ALDOA,AMPD3,ATP5MC1,BCL2,TMEM258,DCN,HBEGF,DTYMK,TYMP,ENO1,ENO2,EXTL1,FOXL1,GALNT1,GALNT3,GAPDH,GK,GPI,HEXA,HK1,HK2,INSR,LDHA,MAN1A1,MGAT3,NME1,NPPB,NPR2,NUP88,PAWR,PDGFB,PDK1,PDK2,PDK3,PFAS,PFKFB3,PFKFB4,PFKP,PGAM1,PGK1,PIGA,PKM,PLOD2,PPARA,PRKAA2,PRPS1,RRM1,RRM2,ST6GAL1,UAP1,ELOVL4,TK1,TPI1,TYMS,UBE2G2,UGCG,UMPS,UPP1,VEGFB,B3GALT4,B3GALT2,ST3GAL5,HACD1,LA…
14_Member	GO Biological Processes	GO:1901293	nucleoside phosphate biosynthetic process	-9.37765	-7.22742	66/390	47,100,109,112,115,136,204,205,226,272,516,1841,2023,2026,2597,2821,3098,3099,3643,3939,4830,4879,4882,4927,5163,5164,5165,5198,5209,5210,5214,5223,5230,5315,5465,5563,5631,5740,6240,6241,6785,7083,7167,7298,7372,7378,9200,9605,9631,9688,9759,9818,10135,10606,10762,11332,23165,51422,55326,55706,57122,79902,83440,84875,129401,196883	ACLY,ADA,ADCY3,ADCY6,ADCY9,ADORA2B,AK2,AK4,ALDOA,AMPD3,ATP5MC1,DTYMK,ENO1,ENO2,GAPDH,GPI,HK1,HK2,INSR,LDHA,NME1,NPPB,NPR2,NUP88,PDK1,PDK2,PDK3,PFAS,PFKFB3,PFKFB4,PFKP,PGAM1,PGK1,PKM,PPARA,PRKAA2,PRPS1,PTGIS,RRM1,RRM2,ELOVL4,TK1,TPI1,TYMS,UMPS,UPP1,HACD1,VPS9D1,NUP155,NUP93,HDAC4,NUP58,NAMPT,PAICS,NUP50,ACOT7,NUP205,PRKAG2,AGPAT5,NDC1,NUP107,NUP85,ADPGK,PARP10,NUP35,ADCY4
14_Member	GO Biological Processes	GO:0009135	purine nucleoside diphosphate metabolic process	-9.3253	-7.18702	34/138	204,205,226,272,2023,2026,2597,2821,3098,3099,3643,3939,4927,5209,5210,5214,5223,5230,5315,5465,5563,7167,9631,9688,9759,9818,10762,23165,51422,55706,57122,79902,83440,129401	AK2,AK4,ALDOA,AMPD3,ENO1,ENO2,GAPDH,GPI,HK1,HK2,INSR,LDHA,NUP88,PFKFB3,PFKFB4,PFKP,PGAM1,PGK1,PKM,PPARA,PRKAA2,TPI1,NUP155,NUP93,HDAC4,NUP58,NUP50,NUP205,PRKAG2,NDC1,NUP107,NUP85,ADPGK,NUP35
14_Member	GO Biological Processes	GO:0009179	purine ribonucleoside diphosphate metabolic process	-9.3253	-7.18702	34/138	204,205,226,272,2023,2026,2597,2821,3098,3099,3643,3939,4927,5209,5210,5214,5223,5230,5315,5465,5563,7167,9631,9688,9759,9818,10762,23165,51422,55706,57122,79902,83440,129401	AK2,AK4,ALDOA,AMPD3,ENO1,ENO2,GAPDH,GPI,HK1,HK2,INSR,LDHA,NUP88,PFKFB3,PFKFB4,PFKP,PGAM1,PGK1,PKM,PPARA,PRKAA2,TPI1,NUP155,NUP93,HDAC4,NUP58,NUP50,NUP205,PRKAG2,NDC1,NUP107,NUP85,ADPGK,NUP35
14_Member	GO Biological Processes	GO:0009156	ribonucleoside monophosphate biosynthetic process	-9.22411	-7.10247	42/197	100,204,205,226,272,516,2023,2026,2597,2821,3098,3099,3643,3939,4927,5198,5209,5210,5214,5223,5230,5315,5465,5563,5631,7167,7372,7378,9605,9631,9688,9759,9818,10606,10762,23165,51422,55706,57122,79902,83440,129401	ADA,AK2,AK4,ALDOA,AMPD3,ATP5MC1,ENO1,ENO2,GAPDH,GPI,HK1,HK2,INSR,LDHA,NUP88,PFAS,PFKFB3,PFKFB4,PFKP,PGAM1,PGK1,PKM,PPARA,PRKAA2,PRPS1,TPI1,UMPS,UPP1,VPS9D1,NUP155,NUP93,HDAC4,NUP58,PAICS,NUP50,NUP205,PRKAG2,NDC1,NUP107,NUP85,ADPGK,NUP35
14_Member	GO Biological Processes	GO:0006164	purine nucleotide biosynthetic process	-9.21662	-7.10047	55/300	47,100,109,112,115,136,204,205,226,272,516,2023,2026,2597,2821,3098,3099,3643,3939,4830,4879,4882,4927,5163,5164,5165,5198,5209,5210,5214,5223,5230,5315,5465,5563,5631,6785,7167,9200,9605,9631,9688,9759,9818,10606,10762,11332,23165,51422,55706,57122,79902,83440,129401,196883	ACLY,ADA,ADCY3,ADCY6,ADCY9,ADORA2B,AK2,AK4,ALDOA,AMPD3,ATP5MC1,ENO1,ENO2,GAPDH,GPI,HK1,HK2,INSR,LDHA,NME1,NPPB,NPR2,NUP88,PDK1,PDK2,PDK3,PFAS,PFKFB3,PFKFB4,PFKP,PGAM1,PGK1,PKM,PPARA,PRKAA2,PRPS1,ELOVL4,TPI1,HACD1,VPS9D1,NUP155,NUP93,HDAC4,NUP58,PAICS,NUP50,ACOT7,NUP205,PRKAG2,NDC1,NUP107,NUP85,ADPGK,NUP35,ADCY4
14_Member	GO Biological Processes	GO:0046390	ribose phosphate biosynthetic process	-9.21662	-7.10047	55/300	47,109,112,115,204,205,226,272,516,2023,2026,2597,2821,3098,3099,3643,3939,4830,4879,4882,4927,5163,5164,5165,5198,5209,5210,5214,5223,5230,5315,5465,5563,5631,6785,7167,7372,7378,9200,9605,9631,9688,9759,9818,10606,10762,11332,23165,51422,55706,57122,79902,83440,129401,196883	ACLY,ADCY3,ADCY6,ADCY9,AK2,AK4,ALDOA,AMPD3,ATP5MC1,ENO1,ENO2,GAPDH,GPI,HK1,HK2,INSR,LDHA,NME1,NPPB,NPR2,NUP88,PDK1,PDK2,PDK3,PFAS,PFKFB3,PFKFB4,PFKP,PGAM1,PGK1,PKM,PPARA,PRKAA2,PRPS1,ELOVL4,TPI1,UMPS,UPP1,HACD1,VPS9D1,NUP155,NUP93,HDAC4,NUP58,PAICS,NUP50,ACOT7,NUP205,PRKAG2,NDC1,NUP107,NUP85,ADPGK,NUP35,ADCY4
14_Member	GO Biological Processes	GO:1901361	organic cyclic compound catabolic process	-9.2091	-7.09568	105/755	100,226,272,316,472,677,1593,1734,1763,1777,1806,1869,1890,2023,2026,2237,2597,2821,2935,3081,3098,3099,3148,3162,3184,3643,3837,3939,4329,4869,4927,5136,5138,5141,5143,5144,5152,5167,5209,5210,5214,5223,5230,5315,5317,5393,5465,5520,5563,5698,5699,5708,5720,6232,6696,7133,7167,7378,7533,7534,8630,8654,9631,9688,9759,9818,9939,10140,10213,10535,10570,10762,10921,10924,10940,11332,11340,23165,2340…	ADA,ALDOA,AMPD3,AOX1,ATM,ZFP36L1,CYP27A1,DIO2,DNA2,DNASE2,DPYD,E2F1,TYMP,ENO1,ENO2,FEN1,GAPDH,GPI,GSPT1,HGD,HK1,HK2,HMGB2,HMOX1,HNRNPD,INSR,KPNB1,LDHA,ALDH6A1,NPM1,NUP88,PDE1A,PDE2A,PDE4A,PDE4C,PDE4D,PDE9A,ENPP1,PFKFB3,PFKFB4,PFKP,PGAM1,PGK1,PKM,PKP1,EXOSC9,PPARA,PPP2R2A,PRKAA2,PSMB9,PSMB10,PSMD2,PSME1,RPS27,SPP1,TNFRSF1B,TPI1,UPP1,YWHAH,YWHAZ,HSD17B6,PDE5A,NUP155,NUP93,HDAC4,NUP58,RBM8A,TOB1,PSM…
14_Member	GO Biological Processes	GO:0042866	pyruvate biosynthetic process	-9.20616	-7.09544	31/119	226,2023,2026,2597,2821,3098,3099,3643,3939,4927,5209,5210,5214,5223,5230,5315,5465,5563,7167,9631,9688,9759,9818,10762,23165,51422,55706,57122,79902,83440,129401	ALDOA,ENO1,ENO2,GAPDH,GPI,HK1,HK2,INSR,LDHA,NUP88,PFKFB3,PFKFB4,PFKP,PGAM1,PGK1,PKM,PPARA,PRKAA2,TPI1,NUP155,NUP93,HDAC4,NUP58,NUP50,NUP205,PRKAG2,NDC1,NUP107,NUP85,ADPGK,NUP35
14_Member	GO Biological Processes	GO:0009165	nucleotide biosynthetic process	-9.15447	-7.04912	65/386	47,100,109,112,115,136,204,205,226,272,516,1841,2023,2026,2597,2821,3098,3099,3643,3939,4830,4879,4882,4927,5163,5164,5165,5198,5209,5210,5214,5223,5230,5315,5465,5563,5631,5740,6240,6241,6785,7167,7298,7372,7378,9200,9605,9631,9688,9759,9818,10135,10606,10762,11332,23165,51422,55326,55706,57122,79902,83440,84875,129401,196883	ACLY,ADA,ADCY3,ADCY6,ADCY9,ADORA2B,AK2,AK4,ALDOA,AMPD3,ATP5MC1,DTYMK,ENO1,ENO2,GAPDH,GPI,HK1,HK2,INSR,LDHA,NME1,NPPB,NPR2,NUP88,PDK1,PDK2,PDK3,PFAS,PFKFB3,PFKFB4,PFKP,PGAM1,PGK1,PKM,PPARA,PRKAA2,PRPS1,PTGIS,RRM1,RRM2,ELOVL4,TPI1,TYMS,UMPS,UPP1,HACD1,VPS9D1,NUP155,NUP93,HDAC4,NUP58,NAMPT,PAICS,NUP50,ACOT7,NUP205,PRKAG2,AGPAT5,NDC1,NUP107,NUP85,ADPGK,PARP10,NUP35,ADCY4
14_Member	GO Biological Processes	GO:0009260	ribonucleotide biosynthetic process	-9.14753	-7.04707	54/293	47,109,112,115,204,205,226,272,516,2023,2026,2597,2821,3098,3099,3643,3939,4830,4879,4882,4927,5163,5164,5165,5198,5209,5210,5214,5223,5230,5315,5465,5563,6785,7167,7372,7378,9200,9605,9631,9688,9759,9818,10606,10762,11332,23165,51422,55706,57122,79902,83440,129401,196883	ACLY,ADCY3,ADCY6,ADCY9,AK2,AK4,ALDOA,AMPD3,ATP5MC1,ENO1,ENO2,GAPDH,GPI,HK1,HK2,INSR,LDHA,NME1,NPPB,NPR2,NUP88,PDK1,PDK2,PDK3,PFAS,PFKFB3,PFKFB4,PFKP,PGAM1,PGK1,PKM,PPARA,PRKAA2,ELOVL4,TPI1,UMPS,UPP1,HACD1,VPS9D1,NUP155,NUP93,HDAC4,NUP58,PAICS,NUP50,ACOT7,NUP205,PRKAG2,NDC1,NUP107,NUP85,ADPGK,NUP35,ADCY4
14_Member	GO Biological Processes	GO:0009185	ribonucleoside diphosphate metabolic process	-9.14713	-7.04707	34/140	204,205,226,272,2023,2026,2597,2821,3098,3099,3643,3939,4927,5209,5210,5214,5223,5230,5315,5465,5563,7167,9631,9688,9759,9818,10762,23165,51422,55706,57122,79902,83440,129401	AK2,AK4,ALDOA,AMPD3,ENO1,ENO2,GAPDH,GPI,HK1,HK2,INSR,LDHA,NUP88,PFKFB3,PFKFB4,PFKP,PGAM1,PGK1,PKM,PPARA,PRKAA2,TPI1,NUP155,NUP93,HDAC4,NUP58,NUP50,NUP205,PRKAG2,NDC1,NUP107,NUP85,ADPGK,NUP35
14_Member	GO Biological Processes	GO:0009152	purine ribonucleotide biosynthetic process	-8.95516	-6.87816	52/280	47,109,112,115,204,205,226,272,516,2023,2026,2597,2821,3098,3099,3643,3939,4830,4879,4882,4927,5163,5164,5165,5198,5209,5210,5214,5223,5230,5315,5465,5563,6785,7167,9200,9605,9631,9688,9759,9818,10606,10762,11332,23165,51422,55706,57122,79902,83440,129401,196883	ACLY,ADCY3,ADCY6,ADCY9,AK2,AK4,ALDOA,AMPD3,ATP5MC1,ENO1,ENO2,GAPDH,GPI,HK1,HK2,INSR,LDHA,NME1,NPPB,NPR2,NUP88,PDK1,PDK2,PDK3,PFAS,PFKFB3,PFKFB4,PFKP,PGAM1,PGK1,PKM,PPARA,PRKAA2,ELOVL4,TPI1,HACD1,VPS9D1,NUP155,NUP93,HDAC4,NUP58,PAICS,NUP50,ACOT7,NUP205,PRKAG2,NDC1,NUP107,NUP85,ADPGK,NUP35,ADCY4
14_Member	GO Biological Processes	GO:0009132	nucleoside diphosphate metabolic process	-8.82606	-6.76859	36/158	204,205,226,272,1841,2023,2026,2597,2821,3098,3099,3643,3939,4830,4927,5209,5210,5214,5223,5230,5315,5465,5563,7167,9631,9688,9759,9818,10762,23165,51422,55706,57122,79902,83440,129401	AK2,AK4,ALDOA,AMPD3,DTYMK,ENO1,ENO2,GAPDH,GPI,HK1,HK2,INSR,LDHA,NME1,NUP88,PFKFB3,PFKFB4,PFKP,PGAM1,PGK1,PKM,PPARA,PRKAA2,TPI1,NUP155,NUP93,HDAC4,NUP58,NUP50,NUP205,PRKAG2,NDC1,NUP107,NUP85,ADPGK,NUP35
14_Member	GO Biological Processes	GO:0034655	nucleobase-containing compound catabolic process	-8.78126	-6.72853	93/652	100,226,272,472,677,1763,1777,1806,1869,1890,2023,2026,2237,2597,2821,2935,3098,3099,3148,3184,3643,3837,3939,4869,4927,5136,5138,5141,5143,5144,5152,5167,5209,5210,5214,5223,5230,5315,5317,5393,5465,5520,5563,5698,5699,5708,5720,6232,7133,7167,7378,7534,8654,9631,9688,9759,9818,9939,10140,10213,10535,10762,10921,10924,10940,11332,11340,23165,23404,25804,25819,25939,27115,50804,51010,51154,51251,…	ADA,ALDOA,AMPD3,ATM,ZFP36L1,DNA2,DNASE2,DPYD,E2F1,TYMP,ENO1,ENO2,FEN1,GAPDH,GPI,GSPT1,HK1,HK2,HMGB2,HNRNPD,INSR,KPNB1,LDHA,NPM1,NUP88,PDE1A,PDE2A,PDE4A,PDE4C,PDE4D,PDE9A,ENPP1,PFKFB3,PFKFB4,PFKP,PGAM1,PGK1,PKM,PKP1,EXOSC9,PPARA,PPP2R2A,PRKAA2,PSMB9,PSMB10,PSMD2,PSME1,RPS27,TNFRSF1B,TPI1,UPP1,YWHAZ,PDE5A,NUP155,NUP93,HDAC4,NUP58,RBM8A,TOB1,PSMD14,RNASEH2A,NUP50,RNPS1,SMPDL3A,POP1,ACOT7,EXOSC8,NUP2…
14_Member	Reactome Gene Sets	R-HSA-177243	Interactions of Rev with host cellular proteins	-8.76871	-6.72068	16/36	1104,3837,4869,4927,5901,5902,5905,9631,9688,9818,10762,23165,55706,57122,79902,129401	RCC1,KPNB1,NPM1,NUP88,RAN,RANBP1,RANGAP1,NUP155,NUP93,NUP58,NUP50,NUP205,NDC1,NUP107,NUP85,NUP35
14_Member	GO Biological Processes	GO:0046700	heterocycle catabolic process	-8.62186	-6.59212	98/705	100,226,272,316,472,677,1763,1777,1806,1869,1890,2023,2026,2237,2597,2821,2935,3098,3099,3148,3162,3184,3643,3837,3939,4329,4869,4927,5136,5138,5141,5143,5144,5152,5167,5209,5210,5214,5223,5230,5315,5317,5393,5465,5520,5563,5698,5699,5708,5720,6232,7133,7167,7378,7534,8654,9631,9688,9759,9818,9939,10140,10213,10535,10570,10762,10921,10924,10940,11332,11340,23165,23404,25804,25819,25939,27115,5080…	ADA,ALDOA,AMPD3,AOX1,ATM,ZFP36L1,DNA2,DNASE2,DPYD,E2F1,TYMP,ENO1,ENO2,FEN1,GAPDH,GPI,GSPT1,HK1,HK2,HMGB2,HMOX1,HNRNPD,INSR,KPNB1,LDHA,ALDH6A1,NPM1,NUP88,PDE1A,PDE2A,PDE4A,PDE4C,PDE4D,PDE9A,ENPP1,PFKFB3,PFKFB4,PFKP,PGAM1,PGK1,PKM,PKP1,EXOSC9,PPARA,PPP2R2A,PRKAA2,PSMB9,PSMB10,PSMD2,PSME1,RPS27,TNFRSF1B,TPI1,UPP1,YWHAZ,PDE5A,NUP155,NUP93,HDAC4,NUP58,RBM8A,TOB1,PSMD14,RNASEH2A,DPYSL4,NUP50,RNPS1,SMPD…
14_Member	GO Biological Processes	GO:0009127	purine nucleoside monophosphate biosynthetic process	-8.61029	-6.58721	39/183	100,204,205,226,272,516,2023,2026,2597,2821,3098,3099,3643,3939,4927,5198,5209,5210,5214,5223,5230,5315,5465,5563,7167,9605,9631,9688,9759,9818,10606,10762,23165,51422,55706,57122,79902,83440,129401	ADA,AK2,AK4,ALDOA,AMPD3,ATP5MC1,ENO1,ENO2,GAPDH,GPI,HK1,HK2,INSR,LDHA,NUP88,PFAS,PFKFB3,PFKFB4,PFKP,PGAM1,PGK1,PKM,PPARA,PRKAA2,TPI1,VPS9D1,NUP155,NUP93,HDAC4,NUP58,PAICS,NUP50,NUP205,PRKAG2,NDC1,NUP107,NUP85,ADPGK,NUP35
14_Member	GO Biological Processes	GO:0009168	purine ribonucleoside monophosphate biosynthetic process	-8.61029	-6.58721	39/183	100,204,205,226,272,516,2023,2026,2597,2821,3098,3099,3643,3939,4927,5198,5209,5210,5214,5223,5230,5315,5465,5563,7167,9605,9631,9688,9759,9818,10606,10762,23165,51422,55706,57122,79902,83440,129401	ADA,AK2,AK4,ALDOA,AMPD3,ATP5MC1,ENO1,ENO2,GAPDH,GPI,HK1,HK2,INSR,LDHA,NUP88,PFAS,PFKFB3,PFKFB4,PFKP,PGAM1,PGK1,PKM,PPARA,PRKAA2,TPI1,VPS9D1,NUP155,NUP93,HDAC4,NUP58,PAICS,NUP50,NUP205,PRKAG2,NDC1,NUP107,NUP85,ADPGK,NUP35
14_Member	GO Biological Processes	GO:0044270	cellular nitrogen compound catabolic process	-8.58937	-6.5685	98/706	100,226,272,316,472,677,1763,1777,1806,1869,1890,2023,2026,2237,2597,2821,2935,3098,3099,3148,3162,3184,3643,3837,3939,4329,4869,4927,5136,5138,5141,5143,5144,5152,5167,5209,5210,5214,5223,5230,5315,5317,5393,5465,5520,5563,5698,5699,5708,5720,6232,7133,7167,7378,7534,8654,9631,9688,9759,9818,9939,10140,10213,10535,10570,10762,10921,10924,10940,11332,11340,23165,23404,25804,25819,25939,27115,5080…	ADA,ALDOA,AMPD3,AOX1,ATM,ZFP36L1,DNA2,DNASE2,DPYD,E2F1,TYMP,ENO1,ENO2,FEN1,GAPDH,GPI,GSPT1,HK1,HK2,HMGB2,HMOX1,HNRNPD,INSR,KPNB1,LDHA,ALDH6A1,NPM1,NUP88,PDE1A,PDE2A,PDE4A,PDE4C,PDE4D,PDE9A,ENPP1,PFKFB3,PFKFB4,PFKP,PGAM1,PGK1,PKM,PKP1,EXOSC9,PPARA,PPP2R2A,PRKAA2,PSMB9,PSMB10,PSMD2,PSME1,RPS27,TNFRSF1B,TPI1,UPP1,YWHAZ,PDE5A,NUP155,NUP93,HDAC4,NUP58,RBM8A,TOB1,PSMD14,RNASEH2A,DPYSL4,NUP50,RNPS1,SMPD…
14_Member	Reactome Gene Sets	R-HSA-71387	Metabolism of carbohydrates	-8.58499	-6.5663	53/295	176,178,226,1634,2023,2026,2548,2588,2597,2799,2806,2821,2997,3073,3098,3099,3161,4123,4125,4927,5091,5209,5210,5214,5223,5230,5315,5516,5631,6513,7167,8705,8707,9435,9469,9631,9688,9818,10082,10402,10762,11041,22934,23165,55706,55790,57122,79411,79902,83440,113189,129401,283871	ACAN,AGL,ALDOA,DCN,ENO1,ENO2,GAA,GALNS,GAPDH,GNS,GOT2,GPI,GYS1,HEXA,HK1,HK2,HMMR,MAN2C1,MAN2B1,NUP88,PC,PFKFB3,PFKFB4,PFKP,PGAM1,PGK1,PKM,PPP2CB,PRPS1,SLC2A1,TPI1,B3GALT4,B3GALT2,CHST2,CHST3,NUP155,NUP93,NUP58,GPC6,ST3GAL6,NUP50,B4GAT1,RPIA,NUP205,NDC1,CSGALNACT1,NUP107,GLB1L,NUP85,ADPGK,CHST14,NUP35,PGP
14_Member	GO Biological Processes	GO:0019359	nicotinamide nucleotide biosynthetic process	-8.55373	-6.54081	34/147	226,2023,2026,2597,2821,3098,3099,3643,3939,4927,5209,5210,5214,5223,5230,5315,5465,5563,5740,7167,9631,9688,9759,9818,10135,10762,23165,51422,55706,57122,79902,83440,84875,129401	ALDOA,ENO1,ENO2,GAPDH,GPI,HK1,HK2,INSR,LDHA,NUP88,PFKFB3,PFKFB4,PFKP,PGAM1,PGK1,PKM,PPARA,PRKAA2,PTGIS,TPI1,NUP155,NUP93,HDAC4,NUP58,NAMPT,NUP50,NUP205,PRKAG2,NDC1,NUP107,NUP85,ADPGK,PARP10,NUP35
14_Member	GO Biological Processes	GO:0019363	pyridine nucleotide biosynthetic process	-8.55373	-6.54081	34/147	226,2023,2026,2597,2821,3098,3099,3643,3939,4927,5209,5210,5214,5223,5230,5315,5465,5563,5740,7167,9631,9688,9759,9818,10135,10762,23165,51422,55706,57122,79902,83440,84875,129401	ALDOA,ENO1,ENO2,GAPDH,GPI,HK1,HK2,INSR,LDHA,NUP88,PFKFB3,PFKFB4,PFKP,PGAM1,PGK1,PKM,PPARA,PRKAA2,PTGIS,TPI1,NUP155,NUP93,HDAC4,NUP58,NAMPT,NUP50,NUP205,PRKAG2,NDC1,NUP107,NUP85,ADPGK,PARP10,NUP35
14_Member	Reactome Gene Sets	R-HSA-2980766	Nuclear Envelope Breakdown	-8.54953	-6.54081	19/52	891,983,4001,4927,5347,7112,7443,9133,9631,9688,9818,10762,23165,55706,57122,64900,79902,91754,129401	CCNB1,CDK1,LMNB1,NUP88,PLK1,TMPO,VRK1,CCNB2,NUP155,NUP93,NUP58,NUP50,NUP205,NDC1,NUP107,LPIN3,NUP85,NEK9,NUP35
14_Member	GO Biological Processes	GO:0006753	nucleoside phosphate metabolic process	-8.54872	-6.54081	99/717	47,100,109,112,115,136,204,205,226,272,516,891,983,1841,1969,2023,2026,2597,2820,2821,3098,3099,3643,3939,4436,4621,4830,4879,4882,4927,5136,5138,5141,5143,5144,5152,5163,5164,5165,5167,5198,5209,5210,5214,5223,5230,5315,5465,5563,5631,5740,5901,6240,6241,6785,7083,7167,7298,7372,7378,8460,8623,8654,9200,9540,9563,9605,9631,9688,9759,9818,10135,10606,10762,10924,11332,22934,23165,23479,25939,2711…	ACLY,ADA,ADCY3,ADCY6,ADCY9,ADORA2B,AK2,AK4,ALDOA,AMPD3,ATP5MC1,CCNB1,CDK1,DTYMK,EPHA2,ENO1,ENO2,GAPDH,GPD2,GPI,HK1,HK2,INSR,LDHA,MSH2,MYH3,NME1,NPPB,NPR2,NUP88,PDE1A,PDE2A,PDE4A,PDE4C,PDE4D,PDE9A,PDK1,PDK2,PDK3,ENPP1,PFAS,PFKFB3,PFKFB4,PFKP,PGAM1,PGK1,PKM,PPARA,PRKAA2,PRPS1,PTGIS,RAN,RRM1,RRM2,ELOVL4,TK1,TPI1,TYMS,UMPS,UPP1,TPST1,ASMTL,PDE5A,HACD1,TP53I3,H6PD,VPS9D1,NUP155,NUP93,HDAC4,NUP58,NAMPT…
14_Member	GO Biological Processes	GO:0072522	purine-containing compound biosynthetic process	-8.52314	-6.51736	55/313	47,100,109,112,115,136,204,205,226,272,516,2023,2026,2597,2821,3098,3099,3643,3939,4830,4879,4882,4927,5163,5164,5165,5198,5209,5210,5214,5223,5230,5315,5465,5563,5631,6785,7167,9200,9605,9631,9688,9759,9818,10606,10762,11332,23165,51422,55706,57122,79902,83440,129401,196883	ACLY,ADA,ADCY3,ADCY6,ADCY9,ADORA2B,AK2,AK4,ALDOA,AMPD3,ATP5MC1,ENO1,ENO2,GAPDH,GPI,HK1,HK2,INSR,LDHA,NME1,NPPB,NPR2,NUP88,PDK1,PDK2,PDK3,PFAS,PFKFB3,PFKFB4,PFKP,PGAM1,PGK1,PKM,PPARA,PRKAA2,PRPS1,ELOVL4,TPI1,HACD1,VPS9D1,NUP155,NUP93,HDAC4,NUP58,PAICS,NUP50,ACOT7,NUP205,PRKAG2,NDC1,NUP107,NUP85,ADPGK,NUP35,ADCY4
14_Member	GO Biological Processes	GO:0072525	pyridine-containing compound biosynthetic process	-8.31291	-6.33581	34/150	226,2023,2026,2597,2821,3098,3099,3643,3939,4927,5209,5210,5214,5223,5230,5315,5465,5563,5740,7167,9631,9688,9759,9818,10135,10762,23165,51422,55706,57122,79902,83440,84875,129401	ALDOA,ENO1,ENO2,GAPDH,GPI,HK1,HK2,INSR,LDHA,NUP88,PFKFB3,PFKFB4,PFKP,PGAM1,PGK1,PKM,PPARA,PRKAA2,PTGIS,TPI1,NUP155,NUP93,HDAC4,NUP58,NAMPT,NUP50,NUP205,PRKAG2,NDC1,NUP107,NUP85,ADPGK,PARP10,NUP35
14_Member	GO Biological Processes	GO:0019439	aromatic compound catabolic process	-8.23854	-6.27511	98/717	100,226,272,316,472,677,1734,1763,1777,1806,1869,1890,2023,2026,2237,2597,2821,2935,3081,3098,3099,3148,3162,3184,3643,3837,3939,4869,4927,5136,5138,5141,5143,5144,5152,5167,5209,5210,5214,5223,5230,5315,5317,5393,5465,5520,5563,5698,5699,5708,5720,6232,7133,7167,7378,7534,8654,9631,9688,9759,9818,9939,10140,10213,10535,10762,10921,10924,10940,11332,11340,23165,23404,25804,25819,25939,27115,50804…	ADA,ALDOA,AMPD3,AOX1,ATM,ZFP36L1,DIO2,DNA2,DNASE2,DPYD,E2F1,TYMP,ENO1,ENO2,FEN1,GAPDH,GPI,GSPT1,HGD,HK1,HK2,HMGB2,HMOX1,HNRNPD,INSR,KPNB1,LDHA,NPM1,NUP88,PDE1A,PDE2A,PDE4A,PDE4C,PDE4D,PDE9A,ENPP1,PFKFB3,PFKFB4,PFKP,PGAM1,PGK1,PKM,PKP1,EXOSC9,PPARA,PPP2R2A,PRKAA2,PSMB9,PSMB10,PSMD2,PSME1,RPS27,TNFRSF1B,TPI1,UPP1,YWHAZ,PDE5A,NUP155,NUP93,HDAC4,NUP58,RBM8A,TOB1,PSMD14,RNASEH2A,NUP50,RNPS1,SMPDL3A,PO…
14_Member	GO Biological Processes	GO:0009117	nucleotide metabolic process	-8.15051	-6.19462	97/710	47,100,109,112,115,136,204,205,226,272,516,891,983,1841,1969,2023,2026,2597,2820,2821,3098,3099,3643,3939,4436,4621,4830,4879,4882,4927,5136,5138,5141,5143,5144,5152,5163,5164,5165,5167,5198,5209,5210,5214,5223,5230,5315,5465,5563,5631,5740,5901,6240,6241,6785,7167,7298,7372,7378,8460,8623,8654,9200,9540,9563,9605,9631,9688,9759,9818,10135,10606,10762,11332,22934,23165,23479,25939,27115,51251,514…	ACLY,ADA,ADCY3,ADCY6,ADCY9,ADORA2B,AK2,AK4,ALDOA,AMPD3,ATP5MC1,CCNB1,CDK1,DTYMK,EPHA2,ENO1,ENO2,GAPDH,GPD2,GPI,HK1,HK2,INSR,LDHA,MSH2,MYH3,NME1,NPPB,NPR2,NUP88,PDE1A,PDE2A,PDE4A,PDE4C,PDE4D,PDE9A,PDK1,PDK2,PDK3,ENPP1,PFAS,PFKFB3,PFKFB4,PFKP,PGAM1,PGK1,PKM,PPARA,PRKAA2,PRPS1,PTGIS,RAN,RRM1,RRM2,ELOVL4,TPI1,TYMS,UMPS,UPP1,TPST1,ASMTL,PDE5A,HACD1,TP53I3,H6PD,VPS9D1,NUP155,NUP93,HDAC4,NUP58,NAMPT,PAI…
14_Member	GO Biological Processes	GO:0016052	carbohydrate catabolic process	-8.04296	-6.10017	40/199	178,226,1486,2023,2026,2548,2597,2710,2820,2821,3098,3099,3643,3939,4041,4123,4125,4927,5209,5210,5214,5223,5230,5315,5465,5563,7167,9631,9688,9759,9818,10762,23165,51422,55556,55706,57122,79902,83440,129401	AGL,ALDOA,CTBS,ENO1,ENO2,GAA,GAPDH,GK,GPD2,GPI,HK1,HK2,INSR,LDHA,LRP5,MAN2C1,MAN2B1,NUP88,PFKFB3,PFKFB4,PFKP,PGAM1,PGK1,PKM,PPARA,PRKAA2,TPI1,NUP155,NUP93,HDAC4,NUP58,NUP50,NUP205,PRKAG2,ENOSF1,NDC1,NUP107,NUP85,ADPGK,NUP35
14_Member	GO Biological Processes	GO:0072524	pyridine-containing compound metabolic process	-7.73223	-5.81952	39/196	226,316,2023,2026,2597,2820,2821,3098,3099,3643,3939,4927,5209,5210,5214,5223,5230,5315,5465,5563,5740,7167,9540,9563,9631,9688,9759,9818,10135,10762,22934,23165,51422,55706,57122,79902,83440,84875,129401	ALDOA,AOX1,ENO1,ENO2,GAPDH,GPD2,GPI,HK1,HK2,INSR,LDHA,NUP88,PFKFB3,PFKFB4,PFKP,PGAM1,PGK1,PKM,PPARA,PRKAA2,PTGIS,TPI1,TP53I3,H6PD,NUP155,NUP93,HDAC4,NUP58,NAMPT,NUP50,RPIA,NUP205,PRKAG2,NDC1,NUP107,NUP85,ADPGK,PARP10,NUP35
14_Member	GO Biological Processes	GO:0019362	pyridine nucleotide metabolic process	-7.67891	-5.77299	38/189	226,2023,2026,2597,2820,2821,3098,3099,3643,3939,4927,5209,5210,5214,5223,5230,5315,5465,5563,5740,7167,9540,9563,9631,9688,9759,9818,10135,10762,22934,23165,51422,55706,57122,79902,83440,84875,129401	ALDOA,ENO1,ENO2,GAPDH,GPD2,GPI,HK1,HK2,INSR,LDHA,NUP88,PFKFB3,PFKFB4,PFKP,PGAM1,PGK1,PKM,PPARA,PRKAA2,PTGIS,TPI1,TP53I3,H6PD,NUP155,NUP93,HDAC4,NUP58,NAMPT,NUP50,RPIA,NUP205,PRKAG2,NDC1,NUP107,NUP85,ADPGK,PARP10,NUP35
14_Member	GO Biological Processes	GO:0046496	nicotinamide nucleotide metabolic process	-7.67891	-5.77299	38/189	226,2023,2026,2597,2820,2821,3098,3099,3643,3939,4927,5209,5210,5214,5223,5230,5315,5465,5563,5740,7167,9540,9563,9631,9688,9759,9818,10135,10762,22934,23165,51422,55706,57122,79902,83440,84875,129401	ALDOA,ENO1,ENO2,GAPDH,GPD2,GPI,HK1,HK2,INSR,LDHA,NUP88,PFKFB3,PFKFB4,PFKP,PGAM1,PGK1,PKM,PPARA,PRKAA2,PTGIS,TPI1,TP53I3,H6PD,NUP155,NUP93,HDAC4,NUP58,NAMPT,NUP50,RPIA,NUP205,PRKAG2,NDC1,NUP107,NUP85,ADPGK,PARP10,NUP35
14_Member	GO Biological Processes	GO:0006754	ATP biosynthetic process	-7.56292	-5.66863	34/160	205,226,516,2023,2026,2597,2821,3098,3099,3643,3939,4927,5209,5210,5214,5223,5230,5315,5465,5563,7167,9605,9631,9688,9759,9818,10762,23165,51422,55706,57122,79902,83440,129401	AK4,ALDOA,ATP5MC1,ENO1,ENO2,GAPDH,GPI,HK1,HK2,INSR,LDHA,NUP88,PFKFB3,PFKFB4,PFKP,PGAM1,PGK1,PKM,PPARA,PRKAA2,TPI1,VPS9D1,NUP155,NUP93,HDAC4,NUP58,NUP50,NUP205,PRKAG2,NDC1,NUP107,NUP85,ADPGK,NUP35
14_Member	Reactome Gene Sets	R-HSA-180746	Nuclear import of Rev protein	-7.42959	-5.54821	14/33	1104,3837,4869,4927,5901,9631,9688,9818,10762,23165,55706,57122,79902,129401	RCC1,KPNB1,NPM1,NUP88,RAN,NUP155,NUP93,NUP58,NUP50,NUP205,NDC1,NUP107,NUP85,NUP35
14_Member	GO Biological Processes	GO:0009206	purine ribonucleoside triphosphate biosynthetic process	-7.33048	-5.46473	35/171	205,226,516,2023,2026,2597,2821,3098,3099,3643,3939,4830,4927,5209,5210,5214,5223,5230,5315,5465,5563,7167,9605,9631,9688,9759,9818,10762,23165,51422,55706,57122,79902,83440,129401	AK4,ALDOA,ATP5MC1,ENO1,ENO2,GAPDH,GPI,HK1,HK2,INSR,LDHA,NME1,NUP88,PFKFB3,PFKFB4,PFKP,PGAM1,PGK1,PKM,PPARA,PRKAA2,TPI1,VPS9D1,NUP155,NUP93,HDAC4,NUP58,NUP50,NUP205,PRKAG2,NDC1,NUP107,NUP85,ADPGK,NUP35
14_Member	GO Biological Processes	GO:0009145	purine nucleoside triphosphate biosynthetic process	-7.26388	-5.40723	35/172	205,226,516,2023,2026,2597,2821,3098,3099,3643,3939,4830,4927,5209,5210,5214,5223,5230,5315,5465,5563,7167,9605,9631,9688,9759,9818,10762,23165,51422,55706,57122,79902,83440,129401	AK4,ALDOA,ATP5MC1,ENO1,ENO2,GAPDH,GPI,HK1,HK2,INSR,LDHA,NME1,NUP88,PFKFB3,PFKFB4,PFKP,PGAM1,PGK1,PKM,PPARA,PRKAA2,TPI1,VPS9D1,NUP155,NUP93,HDAC4,NUP58,NUP50,NUP205,PRKAG2,NDC1,NUP107,NUP85,ADPGK,NUP35
14_Member	GO Biological Processes	GO:0009142	nucleoside triphosphate biosynthetic process	-7.24161	-5.38945	37/188	205,226,516,1841,2023,2026,2597,2821,3098,3099,3643,3939,4830,4927,5209,5210,5214,5223,5230,5315,5465,5563,7167,7298,9605,9631,9688,9759,9818,10762,23165,51422,55706,57122,79902,83440,129401	AK4,ALDOA,ATP5MC1,DTYMK,ENO1,ENO2,GAPDH,GPI,HK1,HK2,INSR,LDHA,NME1,NUP88,PFKFB3,PFKFB4,PFKP,PGAM1,PGK1,PKM,PPARA,PRKAA2,TPI1,TYMS,VPS9D1,NUP155,NUP93,HDAC4,NUP58,NUP50,NUP205,PRKAG2,NDC1,NUP107,NUP85,ADPGK,NUP35
14_Member	Reactome Gene Sets	R-HSA-165054	Rev-mediated nuclear export of HIV RNA	-7.23034	-5.38555	14/34	1104,4927,5901,5902,5905,9631,9688,9818,10762,23165,55706,57122,79902,129401	RCC1,NUP88,RAN,RANBP1,RANGAP1,NUP155,NUP93,NUP58,NUP50,NUP205,NDC1,NUP107,NUP85,NUP35
14_Member	GO Biological Processes	GO:0006163	purine nucleotide metabolic process	-7.13434	-5.30268	80/576	47,100,109,112,115,136,204,205,226,272,516,891,983,1969,2023,2026,2597,2821,3098,3099,3643,3939,4436,4621,4830,4879,4882,4927,5136,5138,5141,5143,5144,5152,5163,5164,5165,5167,5198,5209,5210,5214,5223,5230,5315,5465,5563,5631,5901,6785,7167,8460,8654,9200,9605,9631,9688,9759,9818,10606,10762,11332,23165,23479,25939,27115,51422,54205,55034,55270,55706,56975,57122,63979,79902,83440,84693,120892,129…	ACLY,ADA,ADCY3,ADCY6,ADCY9,ADORA2B,AK2,AK4,ALDOA,AMPD3,ATP5MC1,CCNB1,CDK1,EPHA2,ENO1,ENO2,GAPDH,GPI,HK1,HK2,INSR,LDHA,MSH2,MYH3,NME1,NPPB,NPR2,NUP88,PDE1A,PDE2A,PDE4A,PDE4C,PDE4D,PDE9A,PDK1,PDK2,PDK3,ENPP1,PFAS,PFKFB3,PFKFB4,PFKP,PGAM1,PGK1,PKM,PPARA,PRKAA2,PRPS1,RAN,ELOVL4,TPI1,TPST1,PDE5A,HACD1,VPS9D1,NUP155,NUP93,HDAC4,NUP58,PAICS,NUP50,ACOT7,NUP205,ISCU,SAMHD1,PDE7B,PRKAG2,CYCS,MOCOS,NUDT15,N…
14_Member	GO Biological Processes	GO:0051188	cofactor biosynthetic process	-7.07111	-5.25599	53/326	47,226,1371,1535,1719,2023,2026,2232,2597,2687,2821,3098,3099,3643,3939,4927,5163,5164,5165,5209,5210,5214,5223,5230,5315,5465,5563,5740,6785,7167,9200,9631,9688,9759,9818,10135,10762,11332,23165,23657,26873,51422,55034,55706,56898,57122,79902,83440,84875,129401,166785,200895,494143	ACLY,ALDOA,CPOX,CYBA,DHFR,ENO1,ENO2,FDXR,GAPDH,GGT5,GPI,HK1,HK2,INSR,LDHA,NUP88,PDK1,PDK2,PDK3,PFKFB3,PFKFB4,PFKP,PGAM1,PGK1,PKM,PPARA,PRKAA2,PTGIS,ELOVL4,TPI1,HACD1,NUP155,NUP93,HDAC4,NUP58,NAMPT,NUP50,ACOT7,NUP205,SLC7A11,OPLAH,PRKAG2,MOCOS,NDC1,BDH2,NUP107,NUP85,ADPGK,PARP10,NUP35,MMAA,DHFR2,CHAC2
14_Member	GO Biological Processes	GO:0019693	ribose phosphate metabolic process	-7.0697	-5.25595	80/578	47,109,112,115,204,205,226,272,516,891,983,1969,2023,2026,2597,2821,3098,3099,3643,3939,4436,4621,4830,4879,4882,4927,5136,5138,5141,5143,5144,5152,5163,5164,5165,5167,5198,5209,5210,5214,5223,5230,5315,5465,5563,5631,5901,6785,7167,7372,7378,8460,8654,9200,9563,9605,9631,9688,9759,9818,10606,10762,11332,22934,23165,23479,27115,51422,54205,55034,55706,56975,57122,63979,79902,83440,84693,120892,12…	ACLY,ADCY3,ADCY6,ADCY9,AK2,AK4,ALDOA,AMPD3,ATP5MC1,CCNB1,CDK1,EPHA2,ENO1,ENO2,GAPDH,GPI,HK1,HK2,INSR,LDHA,MSH2,MYH3,NME1,NPPB,NPR2,NUP88,PDE1A,PDE2A,PDE4A,PDE4C,PDE4D,PDE9A,PDK1,PDK2,PDK3,ENPP1,PFAS,PFKFB3,PFKFB4,PFKP,PGAM1,PGK1,PKM,PPARA,PRKAA2,PRPS1,RAN,ELOVL4,TPI1,UMPS,UPP1,TPST1,PDE5A,HACD1,H6PD,VPS9D1,NUP155,NUP93,HDAC4,NUP58,PAICS,NUP50,ACOT7,RPIA,NUP205,ISCU,PDE7B,PRKAG2,CYCS,MOCOS,NDC1,FA…
14_Member	GO Biological Processes	GO:0006733	oxidoreduction coenzyme metabolic process	-7.06199	-5.25096	39/207	226,2023,2026,2232,2597,2820,2821,3098,3099,3643,3939,4927,5209,5210,5214,5223,5230,5315,5465,5563,5740,7167,9540,9563,9631,9688,9759,9818,10135,10762,22934,23165,51422,55706,57122,79902,83440,84875,129401	ALDOA,ENO1,ENO2,FDXR,GAPDH,GPD2,GPI,HK1,HK2,INSR,LDHA,NUP88,PFKFB3,PFKFB4,PFKP,PGAM1,PGK1,PKM,PPARA,PRKAA2,PTGIS,TPI1,TP53I3,H6PD,NUP155,NUP93,HDAC4,NUP58,NAMPT,NUP50,RPIA,NUP205,PRKAG2,NDC1,NUP107,NUP85,ADPGK,PARP10,NUP35
14_Member	Reactome Gene Sets	R-HSA-3301854	Nuclear Pore Complex (NPC) Disassembly	-7.03967	-5.23268	14/35	891,983,4927,9133,9631,9688,9818,10762,23165,55706,57122,79902,91754,129401	CCNB1,CDK1,NUP88,CCNB2,NUP155,NUP93,NUP58,NUP50,NUP205,NDC1,NUP107,NUP85,NEK9,NUP35
14_Member	GO Biological Processes	GO:0090407	organophosphate biosynthetic process	-6.99202	-5.18903	92/699	47,100,109,112,115,136,204,205,226,272,472,516,1152,1841,2023,2026,2171,2597,2710,2821,3098,3099,3357,3643,3939,4830,4879,4882,4927,5155,5163,5164,5165,5198,5209,5210,5214,5223,5230,5277,5297,5305,5315,5337,5338,5465,5563,5631,5740,6240,6241,6785,7083,7167,7298,7372,7378,9200,9605,9631,9688,9759,9791,9818,10135,10606,10762,10809,11332,23165,23446,26751,27440,51422,55034,55326,55706,57122,64900,79…	ACLY,ADA,ADCY3,ADCY6,ADCY9,ADORA2B,AK2,AK4,ALDOA,AMPD3,ATM,ATP5MC1,CKB,DTYMK,ENO1,ENO2,FABP5,GAPDH,GK,GPI,HK1,HK2,HTR2B,INSR,LDHA,NME1,NPPB,NPR2,NUP88,PDGFB,PDK1,PDK2,PDK3,PFAS,PFKFB3,PFKFB4,PFKP,PGAM1,PGK1,PIGA,PI4KA,PIP4K2A,PKM,PLD1,PLD2,PPARA,PRKAA2,PRPS1,PTGIS,RRM1,RRM2,ELOVL4,TK1,TPI1,TYMS,UMPS,UPP1,HACD1,VPS9D1,NUP155,NUP93,HDAC4,PTDSS1,NUP58,NAMPT,PAICS,NUP50,STARD10,ACOT7,NUP205,SLC44A1,S…
14_Member	GO Biological Processes	GO:0009201	ribonucleoside triphosphate biosynthetic process	-6.94024	-5.14515	35/177	205,226,516,2023,2026,2597,2821,3098,3099,3643,3939,4830,4927,5209,5210,5214,5223,5230,5315,5465,5563,7167,9605,9631,9688,9759,9818,10762,23165,51422,55706,57122,79902,83440,129401	AK4,ALDOA,ATP5MC1,ENO1,ENO2,GAPDH,GPI,HK1,HK2,INSR,LDHA,NME1,NUP88,PFKFB3,PFKFB4,PFKP,PGAM1,PGK1,PKM,PPARA,PRKAA2,TPI1,VPS9D1,NUP155,NUP93,HDAC4,NUP58,NUP50,NUP205,PRKAG2,NDC1,NUP107,NUP85,ADPGK,NUP35
14_Member	GO Biological Processes	GO:0072521	purine-containing compound metabolic process	-6.89229	-5.10367	83/613	47,100,109,112,115,136,204,205,226,272,316,516,891,983,1806,1969,2023,2026,2597,2821,3098,3099,3643,3939,4436,4621,4830,4879,4882,4927,5136,5138,5141,5143,5144,5152,5163,5164,5165,5167,5198,5209,5210,5214,5223,5230,5315,5465,5563,5631,5729,5901,6785,7167,8460,8654,9200,9605,9631,9688,9759,9818,10606,10762,11332,23165,23479,25939,27115,51422,54205,55034,55270,55706,56975,57122,63979,79902,83440,84…	ACLY,ADA,ADCY3,ADCY6,ADCY9,ADORA2B,AK2,AK4,ALDOA,AMPD3,AOX1,ATP5MC1,CCNB1,CDK1,DPYD,EPHA2,ENO1,ENO2,GAPDH,GPI,HK1,HK2,INSR,LDHA,MSH2,MYH3,NME1,NPPB,NPR2,NUP88,PDE1A,PDE2A,PDE4A,PDE4C,PDE4D,PDE9A,PDK1,PDK2,PDK3,ENPP1,PFAS,PFKFB3,PFKFB4,PFKP,PGAM1,PGK1,PKM,PPARA,PRKAA2,PRPS1,PTGDR,RAN,ELOVL4,TPI1,TPST1,PDE5A,HACD1,VPS9D1,NUP155,NUP93,HDAC4,NUP58,PAICS,NUP50,ACOT7,NUP205,ISCU,SAMHD1,PDE7B,PRKAG2,CYC…
14_Member	GO Biological Processes	GO:0009108	coenzyme biosynthetic process	-6.85054	-5.07081	45/261	47,226,1719,2023,2026,2232,2597,2821,3098,3099,3643,3939,4927,5163,5164,5165,5209,5210,5214,5223,5230,5315,5465,5563,5740,6785,7167,9200,9631,9688,9759,9818,10135,10762,11332,23165,51422,55034,55706,57122,79902,83440,84875,129401,200895	ACLY,ALDOA,DHFR,ENO1,ENO2,FDXR,GAPDH,GPI,HK1,HK2,INSR,LDHA,NUP88,PDK1,PDK2,PDK3,PFKFB3,PFKFB4,PFKP,PGAM1,PGK1,PKM,PPARA,PRKAA2,PTGIS,ELOVL4,TPI1,HACD1,NUP155,NUP93,HDAC4,NUP58,NAMPT,NUP50,ACOT7,NUP205,PRKAG2,MOCOS,NDC1,NUP107,NUP85,ADPGK,PARP10,NUP35,DHFR2
14_Member	GO Biological Processes	GO:0009259	ribonucleotide metabolic process	-6.77471	-4.99875	77/558	47,109,112,115,204,205,226,272,516,891,983,1969,2023,2026,2597,2821,3098,3099,3643,3939,4436,4621,4830,4879,4882,4927,5136,5138,5141,5143,5144,5152,5163,5164,5165,5167,5198,5209,5210,5214,5223,5230,5315,5465,5563,5901,6785,7167,7372,7378,8460,8654,9200,9605,9631,9688,9759,9818,10606,10762,11332,23165,23479,27115,51422,54205,55034,55706,56975,57122,63979,79902,83440,84693,120892,129401,196883	ACLY,ADCY3,ADCY6,ADCY9,AK2,AK4,ALDOA,AMPD3,ATP5MC1,CCNB1,CDK1,EPHA2,ENO1,ENO2,GAPDH,GPI,HK1,HK2,INSR,LDHA,MSH2,MYH3,NME1,NPPB,NPR2,NUP88,PDE1A,PDE2A,PDE4A,PDE4C,PDE4D,PDE9A,PDK1,PDK2,PDK3,ENPP1,PFAS,PFKFB3,PFKFB4,PFKP,PGAM1,PGK1,PKM,PPARA,PRKAA2,RAN,ELOVL4,TPI1,UMPS,UPP1,TPST1,PDE5A,HACD1,VPS9D1,NUP155,NUP93,HDAC4,NUP58,PAICS,NUP50,ACOT7,NUP205,ISCU,PDE7B,PRKAG2,CYCS,MOCOS,NDC1,FAM20C,NUP107,FIGN…
14_Member	GO Biological Processes	GO:0009141	nucleoside triphosphate metabolic process	-6.68744	-4.92378	56/362	100,204,205,226,272,516,891,983,1841,2023,2026,2597,2821,3098,3099,3643,3939,4436,4621,4830,4927,5167,5209,5210,5214,5223,5230,5315,5465,5563,5901,7167,7298,9605,9631,9688,9759,9818,10762,10924,23165,23479,25939,51422,54205,55034,55270,55706,56975,57122,63979,79077,79902,83440,120892,129401	ADA,AK2,AK4,ALDOA,AMPD3,ATP5MC1,CCNB1,CDK1,DTYMK,ENO1,ENO2,GAPDH,GPI,HK1,HK2,INSR,LDHA,MSH2,MYH3,NME1,NUP88,ENPP1,PFKFB3,PFKFB4,PFKP,PGAM1,PGK1,PKM,PPARA,PRKAA2,RAN,TPI1,TYMS,VPS9D1,NUP155,NUP93,HDAC4,NUP58,NUP50,SMPDL3A,NUP205,ISCU,SAMHD1,PRKAG2,CYCS,MOCOS,NUDT15,NDC1,FAM20C,NUP107,FIGNL1,DCTPP1,NUP85,ADPGK,LRRK2,NUP35
14_Member	GO Biological Processes	GO:0072330	monocarboxylic acid biosynthetic process	-6.68109	-4.91985	54/344	47,226,301,552,1593,1634,1906,2023,2026,2171,2597,2821,2879,3098,3099,3643,3939,4282,4927,5209,5210,5214,5223,5230,5315,5465,5563,5740,5742,5947,6785,7167,9200,9631,9688,9759,9818,10062,10464,10613,10728,10762,11057,11332,23165,51422,55706,57122,79902,80270,83440,113189,129401,157506	ACLY,ALDOA,ANXA1,AVPR1A,CYP27A1,DCN,EDN1,ENO1,ENO2,FABP5,GAPDH,GPI,GPX4,HK1,HK2,INSR,LDHA,MIF,NUP88,PFKFB3,PFKFB4,PFKP,PGAM1,PGK1,PKM,PPARA,PRKAA2,PTGIS,PTGS1,RBP1,ELOVL4,TPI1,HACD1,NUP155,NUP93,HDAC4,NUP58,NR1H3,PIBF1,ERLIN1,PTGES3,NUP50,ABHD2,ACOT7,NUP205,PRKAG2,NDC1,NUP107,NUP85,HSD3B7,ADPGK,CHST14,NUP35,RDH10
14_Member	GO Biological Processes	GO:0043467	regulation of generation of precursor metabolites and energy	-6.65117	-4.89354	32/158	205,664,891,983,3481,3643,3667,4927,5167,5209,5210,5223,5230,5465,5563,7262,9631,9688,9759,9818,10580,10762,23165,23479,29997,51422,55706,57122,59341,63976,79902,129401	AK4,BNIP3,CCNB1,CDK1,IGF2,INSR,IRS1,NUP88,ENPP1,PFKFB3,PFKFB4,PGAM1,PGK1,PPARA,PRKAA2,PHLDA2,NUP155,NUP93,HDAC4,NUP58,SORBS1,NUP50,NUP205,ISCU,NOP53,PRKAG2,NDC1,NUP107,TRPV4,PRDM16,NUP85,NUP35
14_Member	GO Biological Processes	GO:0009150	purine ribonucleotide metabolic process	-6.63163	-4.87752	75/543	47,109,112,115,204,205,226,272,516,891,983,1969,2023,2026,2597,2821,3098,3099,3643,3939,4436,4621,4830,4879,4882,4927,5136,5138,5141,5143,5144,5152,5163,5164,5165,5167,5198,5209,5210,5214,5223,5230,5315,5465,5563,5901,6785,7167,8460,8654,9200,9605,9631,9688,9759,9818,10606,10762,11332,23165,23479,27115,51422,54205,55034,55706,56975,57122,63979,79902,83440,84693,120892,129401,196883	ACLY,ADCY3,ADCY6,ADCY9,AK2,AK4,ALDOA,AMPD3,ATP5MC1,CCNB1,CDK1,EPHA2,ENO1,ENO2,GAPDH,GPI,HK1,HK2,INSR,LDHA,MSH2,MYH3,NME1,NPPB,NPR2,NUP88,PDE1A,PDE2A,PDE4A,PDE4C,PDE4D,PDE9A,PDK1,PDK2,PDK3,ENPP1,PFAS,PFKFB3,PFKFB4,PFKP,PGAM1,PGK1,PKM,PPARA,PRKAA2,RAN,ELOVL4,TPI1,TPST1,PDE5A,HACD1,VPS9D1,NUP155,NUP93,HDAC4,NUP58,PAICS,NUP50,ACOT7,NUP205,ISCU,PDE7B,PRKAG2,CYCS,MOCOS,NDC1,FAM20C,NUP107,FIGNL1,NUP85,A…
14_Member	Reactome Gene Sets	R-HSA-3108232	SUMO E3 ligases SUMOylate target proteins	-6.63158	-4.87752	35/182	332,367,641,1107,1786,4869,4927,4929,5465,5905,5914,6117,6670,6790,7022,7067,7158,7518,8365,9212,9631,9688,9759,9818,10062,10155,10499,10762,23165,51602,55143,55706,57122,79902,129401	BIRC5,AR,BLM,CHD3,DNMT1,NPM1,NUP88,NR4A2,PPARA,RANGAP1,RARA,RPA1,SP3,AURKA,TFAP2C,THRA,TP53BP1,XRCC4,H4C8,AURKB,NUP155,NUP93,HDAC4,NUP58,NR1H3,TRIM28,NCOA2,NUP50,NUP205,NOP58,CDCA8,NDC1,NUP107,NUP85,NUP35
14_Member	GO Biological Processes	GO:0009266	response to temperature stimulus	-6.41972	-4.69546	42/244	154,472,1410,2246,2288,3162,3299,3320,3326,3329,3357,3654,4287,4927,6117,6769,7067,7200,7351,9631,9658,9688,9818,10728,10762,10777,23165,26973,30001,55107,55466,55706,56892,56925,57122,59341,79902,84918,94241,129401,376497,100507436	ADRB2,ATM,CRYAB,FGF1,FKBP4,HMOX1,HSF4,HSP90AA1,HSP90AB1,HSPD1,HTR2B,IRAK1,ATXN3,NUP88,RPA1,STAC,THRA,TRH,UCP2,NUP155,ZNF516,NUP93,NUP58,PTGES3,NUP50,ARPP21,NUP205,CHORDC1,ERO1A,ANO1,DNAJA4,NDC1,TCIM,LXN,NUP107,TRPV4,NUP85,LRP11,TP53INP1,NUP35,SLC27A1,MICA
14_Member	Reactome Gene Sets	R-HSA-2990846	SUMOylation	-6.27967	-4.5664	35/188	332,367,641,1107,1786,4869,4927,4929,5465,5905,5914,6117,6670,6790,7022,7067,7158,7518,8365,9212,9631,9688,9759,9818,10062,10155,10499,10762,23165,51602,55143,55706,57122,79902,129401	BIRC5,AR,BLM,CHD3,DNMT1,NPM1,NUP88,NR4A2,PPARA,RANGAP1,RARA,RPA1,SP3,AURKA,TFAP2C,THRA,TP53BP1,XRCC4,H4C8,AURKB,NUP155,NUP93,HDAC4,NUP58,NR1H3,TRIM28,NCOA2,NUP50,NUP205,NOP58,CDCA8,NDC1,NUP107,NUP85,NUP35
14_Member	Reactome Gene Sets	R-HSA-4615885	SUMOylation of DNA replication proteins	-6.27863	-4.5664	15/45	332,4927,5905,6790,9212,9631,9688,9818,10762,23165,55143,55706,57122,79902,129401	BIRC5,NUP88,RANGAP1,AURKA,AURKB,NUP155,NUP93,NUP58,NUP50,NUP205,CDCA8,NDC1,NUP107,NUP85,NUP35
14_Member	GO Biological Processes	GO:0051186	cofactor metabolic process	-6.27201	-4.56192	80/604	47,226,847,1371,1535,1645,1719,2023,2026,2232,2597,2687,2806,2820,2821,2878,2879,3046,3098,3099,3162,3320,3643,3939,4524,4594,4927,5091,5163,5164,5165,5209,5210,5214,5223,5230,5264,5315,5465,5563,5740,6513,6785,7167,7298,8574,9200,9540,9563,9631,9688,9759,9818,9962,10135,10762,11332,22934,23165,23479,23657,23743,25824,26873,51422,55034,55706,55788,56898,57122,79902,83440,84693,84875,129401,135293…	ACLY,ALDOA,CAT,CPOX,CYBA,AKR1C1,DHFR,ENO1,ENO2,FDXR,GAPDH,GGT5,GOT2,GPD2,GPI,GPX3,GPX4,HBE1,HK1,HK2,HMOX1,HSP90AA1,INSR,LDHA,MTHFR,MMUT,NUP88,PC,PDK1,PDK2,PDK3,PFKFB3,PFKFB4,PFKP,PGAM1,PGK1,PHYH,PKM,PPARA,PRKAA2,PTGIS,SLC2A1,ELOVL4,TPI1,TYMS,AKR7A2,HACD1,TP53I3,H6PD,NUP155,NUP93,HDAC4,NUP58,SLC23A2,NAMPT,NUP50,ACOT7,RPIA,NUP205,ISCU,SLC7A11,BHMT2,PRDX5,OPLAH,PRKAG2,MOCOS,NDC1,LMBRD1,BDH2,NUP107,N…
14_Member	GO Biological Processes	GO:0009144	purine nucleoside triphosphate metabolic process	-6.02467	-4.3406	52/342	100,204,205,226,272,516,891,983,2023,2026,2597,2821,3098,3099,3643,3939,4436,4621,4830,4927,5167,5209,5210,5214,5223,5230,5315,5465,5563,5901,7167,9605,9631,9688,9759,9818,10762,23165,23479,25939,51422,54205,55034,55270,55706,56975,57122,63979,79902,83440,120892,129401	ADA,AK2,AK4,ALDOA,AMPD3,ATP5MC1,CCNB1,CDK1,ENO1,ENO2,GAPDH,GPI,HK1,HK2,INSR,LDHA,MSH2,MYH3,NME1,NUP88,ENPP1,PFKFB3,PFKFB4,PFKP,PGAM1,PGK1,PKM,PPARA,PRKAA2,RAN,TPI1,VPS9D1,NUP155,NUP93,HDAC4,NUP58,NUP50,NUP205,ISCU,SAMHD1,PRKAG2,CYCS,MOCOS,NUDT15,NDC1,FAM20C,NUP107,FIGNL1,NUP85,ADPGK,LRRK2,NUP35
14_Member	Reactome Gene Sets	R-HSA-191859	snRNP Assembly	-5.99481	-4.31775	16/53	4927,6628,6632,6637,9631,9688,9818,10762,23165,50628,55706,57122,79084,79760,79902,129401	NUP88,SNRPB,SNRPD1,SNRPG,NUP155,NUP93,NUP58,NUP50,NUP205,GEMIN4,NDC1,NUP107,WDR77,GEMIN7,NUP85,NUP35
14_Member	Reactome Gene Sets	R-HSA-194441	Metabolism of non-coding RNA	-5.99481	-4.31775	16/53	4927,6628,6632,6637,9631,9688,9818,10762,23165,50628,55706,57122,79084,79760,79902,129401	NUP88,SNRPB,SNRPD1,SNRPG,NUP155,NUP93,NUP58,NUP50,NUP205,GEMIN4,NDC1,NUP107,WDR77,GEMIN7,NUP85,NUP35
14_Member	GO Biological Processes	GO:0006091	generation of precursor metabolites and energy	-5.93847	-4.26733	71/526	178,205,217,226,291,316,516,552,664,847,891,983,1534,1535,2023,2026,2232,2548,2597,2820,2821,2997,3098,3099,3481,3572,3643,3667,3939,4436,4688,4776,4927,5167,5209,5210,5214,5223,5230,5315,5465,5563,7167,7262,8013,8574,8630,9249,9631,9688,9759,9818,10580,10762,23165,23479,29997,51422,54205,55706,56898,57122,63976,79611,79902,83440,83931,84419,113115,129401,221395	AGL,AK4,ALDH2,ALDOA,SLC25A4,AOX1,ATP5MC1,AVPR1A,BNIP3,CAT,CCNB1,CDK1,CYB561,CYBA,ENO1,ENO2,FDXR,GAA,GAPDH,GPD2,GPI,GYS1,HK1,HK2,IGF2,IL6ST,INSR,IRS1,LDHA,MSH2,NCF2,NFATC4,NUP88,ENPP1,PFKFB3,PFKFB4,PFKP,PGAM1,PGK1,PKM,PPARA,PRKAA2,TPI1,PHLDA2,NR4A3,AKR7A2,HSD17B6,DHRS3,NUP155,NUP93,HDAC4,NUP58,SORBS1,NUP50,NUP205,ISCU,NOP53,PRKAG2,CYCS,NDC1,BDH2,NUP107,PRDM16,ACSS3,NUP85,ADPGK,STK40,C15orf48,MTFR2…
14_Member	GO Biological Processes	GO:0034605	cellular response to heat	-5.92095	-4.25854	28/138	472,1410,2246,2288,3162,3299,3320,3326,3654,4287,4927,6117,6769,9631,9688,9818,10728,10762,10777,23165,26973,55107,55706,56892,57122,59341,79902,129401	ATM,CRYAB,FGF1,FKBP4,HMOX1,HSF4,HSP90AA1,HSP90AB1,IRAK1,ATXN3,NUP88,RPA1,STAC,NUP155,NUP93,NUP58,PTGES3,NUP50,ARPP21,NUP205,CHORDC1,ANO1,NDC1,TCIM,NUP107,TRPV4,NUP85,NUP35
14_Member	GO Biological Processes	GO:0006403	RNA localization	-5.79394	-4.14292	39/231	472,677,1984,2091,4869,4927,5901,6426,6427,6428,6432,6950,8683,9631,9688,9818,9939,10189,10212,10574,10575,10576,10694,10762,10856,10921,22948,23165,23404,51010,51602,54890,55135,55505,55706,57122,79902,129401,130132	ATM,ZFP36L1,EIF5A,FBL,NPM1,NUP88,RAN,SRSF1,SRSF2,SRSF3,SRSF7,TCP1,SRSF9,NUP155,NUP93,NUP58,RBM8A,ALYREF,DDX39A,CCT7,CCT4,CCT2,CCT8,NUP50,RUVBL2,RNPS1,CCT5,NUP205,EXOSC2,EXOSC3,NOP58,ALKBH5,WRAP53,NOP10,NDC1,NUP107,NUP85,NUP35,RFTN2
14_Member	Reactome Gene Sets	R-HSA-159236	Transport of Mature mRNA derived from an Intron-Containing Transcript	-5.70217	-4.05761	19/75	4927,6426,6427,6428,6432,8683,9631,9688,9818,9939,10189,10212,10762,10921,23165,55706,57122,79902,129401	NUP88,SRSF1,SRSF2,SRSF3,SRSF7,SRSF9,NUP155,NUP93,NUP58,RBM8A,ALYREF,DDX39A,NUP50,RNPS1,NUP205,NDC1,NUP107,NUP85,NUP35
14_Member	GO Biological Processes	GO:0016053	organic acid biosynthetic process	-5.70213	-4.05761	64/465	47,226,301,552,1593,1634,1719,1806,1906,2023,2026,2171,2597,2687,2806,2821,2879,3098,3099,3643,3939,4282,4524,4927,5155,5209,5210,5214,5223,5230,5315,5352,5465,5563,5740,5742,5947,6785,7167,9200,9631,9688,9759,9818,10062,10464,10613,10728,10762,11057,11332,23165,23743,51380,51422,55706,57122,79902,80270,83440,113189,129401,157506,200895	ACLY,ALDOA,ANXA1,AVPR1A,CYP27A1,DCN,DHFR,DPYD,EDN1,ENO1,ENO2,FABP5,GAPDH,GGT5,GOT2,GPI,GPX4,HK1,HK2,INSR,LDHA,MIF,MTHFR,NUP88,PDGFB,PFKFB3,PFKFB4,PFKP,PGAM1,PGK1,PKM,PLOD2,PPARA,PRKAA2,PTGIS,PTGS1,RBP1,ELOVL4,TPI1,HACD1,NUP155,NUP93,HDAC4,NUP58,NR1H3,PIBF1,ERLIN1,PTGES3,NUP50,ABHD2,ACOT7,NUP205,BHMT2,CSAD,PRKAG2,NDC1,NUP107,NUP85,HSD3B7,ADPGK,CHST14,NUP35,RDH10,DHFR2
14_Member	GO Biological Processes	GO:1900542	regulation of purine nucleotide metabolic process	-5.66267	-4.02727	28/142	136,205,891,983,2023,3643,4927,5163,5164,5165,5209,5210,5223,5230,5465,5563,9631,9688,9759,9818,10762,23165,23479,51422,55706,57122,79902,129401	ADORA2B,AK4,CCNB1,CDK1,ENO1,INSR,NUP88,PDK1,PDK2,PDK3,PFKFB3,PFKFB4,PGAM1,PGK1,PPARA,PRKAA2,NUP155,NUP93,HDAC4,NUP58,NUP50,NUP205,ISCU,PRKAG2,NDC1,NUP107,NUP85,NUP35
14_Member	GO Biological Processes	GO:0031503	protein-containing complex localization	-5.53984	-3.91865	44/281	332,472,1627,1984,2288,3092,3798,4869,4927,5649,5901,6426,6427,6428,6432,7430,8683,9321,9631,9688,9742,9818,9939,10082,10189,10212,10762,10921,11020,23059,23165,28981,29091,54890,55706,55722,57122,57560,79659,79902,83903,112752,129401,440145	BIRC5,ATM,DBN1,EIF5A,FKBP4,HIP1,KIF5A,NPM1,NUP88,RELN,RAN,SRSF1,SRSF2,SRSF3,SRSF7,EZR,SRSF9,TRIP11,NUP155,NUP93,IFT140,NUP58,RBM8A,GPC6,ALYREF,DDX39A,NUP50,RNPS1,IFT27,CLUAP1,NUP205,IFT81,STXBP6,ALKBH5,NDC1,CEP72,NUP107,IFT80,DYNC2H1,NUP85,HASPIN,IFT43,NUP35,MZT1
14_Member	GO Biological Processes	GO:0009408	response to heat	-5.5148	-3.89536	32/177	472,1410,2246,2288,3162,3299,3320,3326,3654,4287,4927,6117,6769,9631,9688,9818,10728,10762,10777,23165,26973,55107,55466,55706,56892,57122,59341,79902,84918,94241,129401,100507436	ATM,CRYAB,FGF1,FKBP4,HMOX1,HSF4,HSP90AA1,HSP90AB1,IRAK1,ATXN3,NUP88,RPA1,STAC,NUP155,NUP93,NUP58,PTGES3,NUP50,ARPP21,NUP205,CHORDC1,ANO1,DNAJA4,NDC1,TCIM,NUP107,TRPV4,NUP85,LRP11,TP53INP1,NUP35,MICA
14_Member	Reactome Gene Sets	R-HSA-162909	Host Interactions of HIV factors	-5.48918	-3.87407	26/129	291,292,567,920,1104,3837,4869,4927,5698,5699,5708,5720,5901,5902,5905,9631,9688,9818,10213,10762,23165,55706,57122,60489,79902,129401	SLC25A4,SLC25A5,B2M,CD4,RCC1,KPNB1,NPM1,NUP88,PSMB9,PSMB10,PSMD2,PSME1,RAN,RANBP1,RANGAP1,NUP155,NUP93,NUP58,PSMD14,NUP50,NUP205,NDC1,NUP107,APOBEC3G,NUP85,NUP35
14_Member	GO Biological Processes	GO:0009123	nucleoside monophosphate metabolic process	-5.4595	-3.8487	54/376	100,204,205,226,272,516,891,983,1841,2023,2026,2597,2821,3098,3099,3643,3939,4436,4621,4927,5167,5198,5209,5210,5214,5223,5230,5315,5465,5563,5631,7083,7167,7298,7372,7378,9605,9631,9688,9759,9818,10606,10762,23165,23479,51422,54205,55706,56975,57122,63979,79902,83440,129401	ADA,AK2,AK4,ALDOA,AMPD3,ATP5MC1,CCNB1,CDK1,DTYMK,ENO1,ENO2,GAPDH,GPI,HK1,HK2,INSR,LDHA,MSH2,MYH3,NUP88,ENPP1,PFAS,PFKFB3,PFKFB4,PFKP,PGAM1,PGK1,PKM,PPARA,PRKAA2,PRPS1,TK1,TPI1,TYMS,UMPS,UPP1,VPS9D1,NUP155,NUP93,HDAC4,NUP58,PAICS,NUP50,NUP205,ISCU,PRKAG2,CYCS,NDC1,FAM20C,NUP107,FIGNL1,NUP85,ADPGK,NUP35
14_Member	GO Biological Processes	GO:0006732	coenzyme metabolic process	-5.44885	-3.84312	57/405	47,226,1719,2023,2026,2232,2597,2820,2821,3098,3099,3643,3939,4524,4927,5091,5163,5164,5165,5209,5210,5214,5223,5230,5315,5465,5563,5740,6513,6785,7167,7298,9200,9540,9563,9631,9688,9759,9818,9962,10135,10762,11332,22934,23165,23743,51422,55034,55706,57122,79902,83440,84693,84875,129401,135293,200895	ACLY,ALDOA,DHFR,ENO1,ENO2,FDXR,GAPDH,GPD2,GPI,HK1,HK2,INSR,LDHA,MTHFR,NUP88,PC,PDK1,PDK2,PDK3,PFKFB3,PFKFB4,PFKP,PGAM1,PGK1,PKM,PPARA,PRKAA2,PTGIS,SLC2A1,ELOVL4,TPI1,TYMS,HACD1,TP53I3,H6PD,NUP155,NUP93,HDAC4,NUP58,SLC23A2,NAMPT,NUP50,ACOT7,RPIA,NUP205,BHMT2,PRKAG2,MOCOS,NDC1,NUP107,NUP85,ADPGK,MCEE,PARP10,NUP35,PM20D2,DHFR2
14_Member	GO Biological Processes	GO:0046394	carboxylic acid biosynthetic process	-5.4267	-3.82349	63/464	47,226,301,552,1593,1634,1719,1806,1906,2023,2026,2171,2597,2687,2806,2821,2879,3098,3099,3643,3939,4282,4524,4927,5155,5209,5210,5214,5223,5230,5315,5352,5465,5563,5740,5742,5947,6785,7167,9200,9631,9688,9759,9818,10062,10464,10613,10728,10762,11057,11332,23165,23743,51422,55706,57122,79902,80270,83440,113189,129401,157506,200895	ACLY,ALDOA,ANXA1,AVPR1A,CYP27A1,DCN,DHFR,DPYD,EDN1,ENO1,ENO2,FABP5,GAPDH,GGT5,GOT2,GPI,GPX4,HK1,HK2,INSR,LDHA,MIF,MTHFR,NUP88,PDGFB,PFKFB3,PFKFB4,PFKP,PGAM1,PGK1,PKM,PLOD2,PPARA,PRKAA2,PTGIS,PTGS1,RBP1,ELOVL4,TPI1,HACD1,NUP155,NUP93,HDAC4,NUP58,NR1H3,PIBF1,ERLIN1,PTGES3,NUP50,ABHD2,ACOT7,NUP205,BHMT2,PRKAG2,NDC1,NUP107,NUP85,HSD3B7,ADPGK,CHST14,NUP35,RDH10,DHFR2
14_Member	GO Biological Processes	GO:0006140	regulation of nucleotide metabolic process	-5.41624	-3.81471	28/146	136,205,891,983,2023,3643,4927,5163,5164,5165,5209,5210,5223,5230,5465,5563,9631,9688,9759,9818,10762,23165,23479,51422,55706,57122,79902,129401	ADORA2B,AK4,CCNB1,CDK1,ENO1,INSR,NUP88,PDK1,PDK2,PDK3,PFKFB3,PFKFB4,PGAM1,PGK1,PPARA,PRKAA2,NUP155,NUP93,HDAC4,NUP58,NUP50,NUP205,ISCU,PRKAG2,NDC1,NUP107,NUP85,NUP35
14_Member	GO Biological Processes	GO:1900371	regulation of purine nucleotide biosynthetic process	-5.25544	-3.67574	24/117	136,205,2023,3643,4927,5163,5164,5165,5209,5210,5223,5465,5563,9631,9688,9759,9818,10762,23165,51422,55706,57122,79902,129401	ADORA2B,AK4,ENO1,INSR,NUP88,PDK1,PDK2,PDK3,PFKFB3,PFKFB4,PGAM1,PPARA,PRKAA2,NUP155,NUP93,HDAC4,NUP58,NUP50,NUP205,PRKAG2,NDC1,NUP107,NUP85,NUP35
14_Member	GO Biological Processes	GO:0009205	purine ribonucleoside triphosphate metabolic process	-5.23574	-3.66014	49/335	204,205,226,272,516,891,983,2023,2026,2597,2821,3098,3099,3643,3939,4436,4621,4830,4927,5167,5209,5210,5214,5223,5230,5315,5465,5563,5901,7167,9605,9631,9688,9759,9818,10762,23165,23479,51422,54205,55034,55706,56975,57122,63979,79902,83440,120892,129401	AK2,AK4,ALDOA,AMPD3,ATP5MC1,CCNB1,CDK1,ENO1,ENO2,GAPDH,GPI,HK1,HK2,INSR,LDHA,MSH2,MYH3,NME1,NUP88,ENPP1,PFKFB3,PFKFB4,PFKP,PGAM1,PGK1,PKM,PPARA,PRKAA2,RAN,TPI1,VPS9D1,NUP155,NUP93,HDAC4,NUP58,NUP50,NUP205,ISCU,PRKAG2,CYCS,MOCOS,NDC1,FAM20C,NUP107,FIGNL1,NUP85,ADPGK,LRRK2,NUP35
14_Member	GO Biological Processes	GO:0032787	monocarboxylic acid metabolic process	-5.22026	-3.64623	81/653	47,226,301,549,552,948,1384,1593,1634,1645,1906,2023,2026,2171,2597,2687,2806,2821,2879,3098,3099,3643,3667,3939,4282,4594,4927,5091,5163,5164,5165,5209,5210,5214,5223,5230,5264,5315,5465,5563,5740,5742,5947,6785,7167,7416,8013,8605,8824,9200,9631,9688,9759,9818,10062,10464,10613,10728,10762,11000,11057,11332,23165,51422,55706,56898,57122,57380,59342,64900,79902,80270,83440,84693,113189,126129,12…	ACLY,ALDOA,ANXA1,AUH,AVPR1A,CD36,CRAT,CYP27A1,DCN,AKR1C1,EDN1,ENO1,ENO2,FABP5,GAPDH,GGT5,GOT2,GPI,GPX4,HK1,HK2,INSR,IRS1,LDHA,MIF,MMUT,NUP88,PC,PDK1,PDK2,PDK3,PFKFB3,PFKFB4,PFKP,PGAM1,PGK1,PHYH,PKM,PPARA,PRKAA2,PTGIS,PTGS1,RBP1,ELOVL4,TPI1,VDAC1,NR4A3,PLA2G4C,CES2,HACD1,NUP155,NUP93,HDAC4,NUP58,NR1H3,PIBF1,ERLIN1,PTGES3,NUP50,SLC27A3,ABHD2,ACOT7,NUP205,PRKAG2,NDC1,BDH2,NUP107,MRS2,SCPEP1,LPIN3,NU…
14_Member	GO Biological Processes	GO:0051196	regulation of coenzyme metabolic process	-5.2083	-3.63661	21/95	3643,4927,5163,5164,5165,5209,5210,5223,5465,5563,9631,9688,9759,9818,10762,23165,51422,55706,57122,79902,129401	INSR,NUP88,PDK1,PDK2,PDK3,PFKFB3,PFKFB4,PGAM1,PPARA,PRKAA2,NUP155,NUP93,HDAC4,NUP58,NUP50,NUP205,PRKAG2,NDC1,NUP107,NUP85,NUP35
14_Member	GO Biological Processes	GO:0009161	ribonucleoside monophosphate metabolic process	-5.19701	-3.62688	51/355	100,204,205,226,272,516,891,983,2023,2026,2597,2821,3098,3099,3643,3939,4436,4621,4927,5167,5198,5209,5210,5214,5223,5230,5315,5465,5563,5631,7167,7372,7378,9605,9631,9688,9759,9818,10606,10762,23165,23479,51422,54205,55706,56975,57122,63979,79902,83440,129401	ADA,AK2,AK4,ALDOA,AMPD3,ATP5MC1,CCNB1,CDK1,ENO1,ENO2,GAPDH,GPI,HK1,HK2,INSR,LDHA,MSH2,MYH3,NUP88,ENPP1,PFAS,PFKFB3,PFKFB4,PFKP,PGAM1,PGK1,PKM,PPARA,PRKAA2,PRPS1,TPI1,UMPS,UPP1,VPS9D1,NUP155,NUP93,HDAC4,NUP58,PAICS,NUP50,NUP205,ISCU,PRKAG2,CYCS,NDC1,FAM20C,NUP107,FIGNL1,NUP85,ADPGK,NUP35
14_Member	GO Biological Processes	GO:0030808	regulation of nucleotide biosynthetic process	-5.18846	-3.61911	24/118	136,205,2023,3643,4927,5163,5164,5165,5209,5210,5223,5465,5563,9631,9688,9759,9818,10762,23165,51422,55706,57122,79902,129401	ADORA2B,AK4,ENO1,INSR,NUP88,PDK1,PDK2,PDK3,PFKFB3,PFKFB4,PGAM1,PPARA,PRKAA2,NUP155,NUP93,HDAC4,NUP58,NUP50,NUP205,PRKAG2,NDC1,NUP107,NUP85,NUP35
14_Member	Reactome Gene Sets	R-HSA-176033	Interactions of Vpr with host cellular proteins	-5.13998	-3.57295	12/36	291,292,4927,9631,9688,9818,10762,23165,55706,57122,79902,129401	SLC25A4,SLC25A5,NUP88,NUP155,NUP93,NUP58,NUP50,NUP205,NDC1,NUP107,NUP85,NUP35
14_Member	Reactome Gene Sets	R-HSA-168271	Transport of Ribonucleoproteins into the Host Nucleus	-5.05622	-3.50509	11/31	3837,4927,9631,9688,9818,10762,23165,55706,57122,79902,129401	KPNB1,NUP88,NUP155,NUP93,NUP58,NUP50,NUP205,NDC1,NUP107,NUP85,NUP35
14_Member	Reactome Gene Sets	R-HSA-168333	NEP/NS2 Interacts with the Cellular Export Machinery	-5.05622	-3.50509	11/31	4927,5901,9631,9688,9818,10762,23165,55706,57122,79902,129401	NUP88,RAN,NUP155,NUP93,NUP58,NUP50,NUP205,NDC1,NUP107,NUP85,NUP35
14_Member	GO Biological Processes	GO:0009199	ribonucleoside triphosphate metabolic process	-5.02196	-3.47454	49/341	204,205,226,272,516,891,983,2023,2026,2597,2821,3098,3099,3643,3939,4436,4621,4830,4927,5167,5209,5210,5214,5223,5230,5315,5465,5563,5901,7167,9605,9631,9688,9759,9818,10762,23165,23479,51422,54205,55034,55706,56975,57122,63979,79902,83440,120892,129401	AK2,AK4,ALDOA,AMPD3,ATP5MC1,CCNB1,CDK1,ENO1,ENO2,GAPDH,GPI,HK1,HK2,INSR,LDHA,MSH2,MYH3,NME1,NUP88,ENPP1,PFKFB3,PFKFB4,PFKP,PGAM1,PGK1,PKM,PPARA,PRKAA2,RAN,TPI1,VPS9D1,NUP155,NUP93,HDAC4,NUP58,NUP50,NUP205,ISCU,PRKAG2,CYCS,MOCOS,NDC1,FAM20C,NUP107,FIGNL1,NUP85,ADPGK,LRRK2,NUP35
14_Member	GO Biological Processes	GO:0046034	ATP metabolic process	-4.95978	-3.41821	45/305	204,205,226,272,516,891,983,2023,2026,2597,2821,3098,3099,3643,3939,4436,4621,4927,5167,5209,5210,5214,5223,5230,5315,5465,5563,7167,9605,9631,9688,9759,9818,10762,23165,23479,51422,54205,55706,56975,57122,63979,79902,83440,129401	AK2,AK4,ALDOA,AMPD3,ATP5MC1,CCNB1,CDK1,ENO1,ENO2,GAPDH,GPI,HK1,HK2,INSR,LDHA,MSH2,MYH3,NUP88,ENPP1,PFKFB3,PFKFB4,PFKP,PGAM1,PGK1,PKM,PPARA,PRKAA2,TPI1,VPS9D1,NUP155,NUP93,HDAC4,NUP58,NUP50,NUP205,ISCU,PRKAG2,CYCS,NDC1,FAM20C,NUP107,FIGNL1,NUP85,ADPGK,NUP35
14_Member	GO Biological Processes	GO:1903578	regulation of ATP metabolic process	-4.9296	-3.39093	24/122	205,891,983,2023,3643,4927,5209,5210,5223,5230,5465,5563,9631,9688,9759,9818,10762,23165,23479,51422,55706,57122,79902,129401	AK4,CCNB1,CDK1,ENO1,INSR,NUP88,PFKFB3,PFKFB4,PGAM1,PGK1,PPARA,PRKAA2,NUP155,NUP93,HDAC4,NUP58,NUP50,NUP205,ISCU,PRKAG2,NDC1,NUP107,NUP85,NUP35
14_Member	Reactome Gene Sets	R-HSA-72202	Transport of Mature Transcript to Cytoplasm	-4.92439	-3.38716	19/84	4927,6426,6427,6428,6432,8683,9631,9688,9818,9939,10189,10212,10762,10921,23165,55706,57122,79902,129401	NUP88,SRSF1,SRSF2,SRSF3,SRSF7,SRSF9,NUP155,NUP93,NUP58,RBM8A,ALYREF,DDX39A,NUP50,RNPS1,NUP205,NDC1,NUP107,NUP85,NUP35
14_Member	GO Biological Processes	GO:0097064	ncRNA export from nucleus	-4.86634	-3.33838	12/38	4869,4927,5901,9631,9688,9818,10762,23165,55706,57122,79902,129401	NPM1,NUP88,RAN,NUP155,NUP93,NUP58,NUP50,NUP205,NDC1,NUP107,NUP85,NUP35
14_Member	Reactome Gene Sets	R-HSA-6784531	tRNA processing in the nucleus	-4.84683	-3.32027	15/57	4927,5901,9631,9688,9818,10556,10762,10940,23165,55706,57122,79902,116461,129401,283989	NUP88,RAN,NUP155,NUP93,NUP58,RPP30,NUP50,POP1,NUP205,NDC1,NUP107,NUP85,TSEN15,NUP35,TSEN54
14_Member	Reactome Gene Sets	R-HSA-168274	Export of Viral Ribonucleoproteins from Nucleus	-4.75823	-3.24141	11/33	4927,5901,9631,9688,9818,10762,23165,55706,57122,79902,129401	NUP88,RAN,NUP155,NUP93,NUP58,NUP50,NUP205,NDC1,NUP107,NUP85,NUP35
14_Member	GO Biological Processes	GO:0006110	regulation of glycolytic process	-4.74419	-3.23147	18/79	3643,4927,5209,5210,5223,5465,5563,9631,9688,9759,9818,10762,23165,51422,55706,57122,79902,129401	INSR,NUP88,PFKFB3,PFKFB4,PGAM1,PPARA,PRKAA2,NUP155,NUP93,HDAC4,NUP58,NUP50,NUP205,PRKAG2,NDC1,NUP107,NUP85,NUP35
14_Member	GO Biological Processes	GO:1900034	regulation of cellular response to heat	-4.74419	-3.23147	18/79	472,1410,2288,3320,3326,4927,6117,9631,9688,9818,10728,10762,23165,26973,55706,57122,79902,129401	ATM,CRYAB,FKBP4,HSP90AA1,HSP90AB1,NUP88,RPA1,NUP155,NUP93,NUP58,PTGES3,NUP50,NUP205,CHORDC1,NDC1,NUP107,NUP85,NUP35
14_Member	Reactome Gene Sets	R-HSA-1169408	ISG15 antiviral mechanism	-4.73012	-3.21943	17/72	2317,3837,3838,4734,4927,7318,7334,9246,9631,9688,9818,10762,23165,55706,57122,79902,129401	FLNB,KPNB1,KPNA2,NEDD4,NUP88,UBA7,UBE2N,UBE2L6,NUP155,NUP93,NUP58,NUP50,NUP205,NDC1,NUP107,NUP85,NUP35
14_Member	GO Biological Processes	GO:0009167	purine ribonucleoside monophosphate metabolic process	-4.69456	-3.1881	48/341	100,204,205,226,272,516,891,983,2023,2026,2597,2821,3098,3099,3643,3939,4436,4621,4927,5167,5198,5209,5210,5214,5223,5230,5315,5465,5563,7167,9605,9631,9688,9759,9818,10606,10762,23165,23479,51422,54205,55706,56975,57122,63979,79902,83440,129401	ADA,AK2,AK4,ALDOA,AMPD3,ATP5MC1,CCNB1,CDK1,ENO1,ENO2,GAPDH,GPI,HK1,HK2,INSR,LDHA,MSH2,MYH3,NUP88,ENPP1,PFAS,PFKFB3,PFKFB4,PFKP,PGAM1,PGK1,PKM,PPARA,PRKAA2,TPI1,VPS9D1,NUP155,NUP93,HDAC4,NUP58,PAICS,NUP50,NUP205,ISCU,PRKAG2,CYCS,NDC1,FAM20C,NUP107,FIGNL1,NUP85,ADPGK,NUP35
14_Member	GO Biological Processes	GO:0062012	regulation of small molecule metabolic process	-4.69242	-3.18712	60/459	136,205,301,552,650,891,983,1407,1642,2023,2171,2246,3481,3486,3643,3667,3837,4927,4953,5155,5163,5164,5165,5167,5209,5210,5223,5230,5465,5563,5698,5699,5708,5720,5901,7262,8013,9631,9688,9759,9818,10062,10213,10464,10499,10580,10613,10762,23165,23479,23657,27122,51422,55706,57122,79902,114897,129401,157506,283871	ADORA2B,AK4,ANXA1,AVPR1A,BMP2,CCNB1,CDK1,CRY1,DDB1,ENO1,FABP5,FGF1,IGF2,IGFBP3,INSR,IRS1,KPNB1,NUP88,ODC1,PDGFB,PDK1,PDK2,PDK3,ENPP1,PFKFB3,PFKFB4,PGAM1,PGK1,PPARA,PRKAA2,PSMB9,PSMB10,PSMD2,PSME1,RAN,PHLDA2,NR4A3,NUP155,NUP93,HDAC4,NUP58,NR1H3,PSMD14,PIBF1,NCOA2,SORBS1,ERLIN1,NUP50,NUP205,ISCU,SLC7A11,DKK3,PRKAG2,NDC1,NUP107,NUP85,C1QTNF1,NUP35,RDH10,PGP
14_Member	GO Biological Processes	GO:0009126	purine nucleoside monophosphate metabolic process	-4.66113	-3.1585	48/342	100,204,205,226,272,516,891,983,2023,2026,2597,2821,3098,3099,3643,3939,4436,4621,4927,5167,5198,5209,5210,5214,5223,5230,5315,5465,5563,7167,9605,9631,9688,9759,9818,10606,10762,23165,23479,51422,54205,55706,56975,57122,63979,79902,83440,129401	ADA,AK2,AK4,ALDOA,AMPD3,ATP5MC1,CCNB1,CDK1,ENO1,ENO2,GAPDH,GPI,HK1,HK2,INSR,LDHA,MSH2,MYH3,NUP88,ENPP1,PFAS,PFKFB3,PFKFB4,PFKP,PGAM1,PGK1,PKM,PPARA,PRKAA2,TPI1,VPS9D1,NUP155,NUP93,HDAC4,NUP58,PAICS,NUP50,NUP205,ISCU,PRKAG2,CYCS,NDC1,FAM20C,NUP107,FIGNL1,NUP85,ADPGK,NUP35
14_Member	GO Biological Processes	GO:0006409	tRNA export from nucleus	-4.61897	-3.12425	11/34	4927,5901,9631,9688,9818,10762,23165,55706,57122,79902,129401	NUP88,RAN,NUP155,NUP93,NUP58,NUP50,NUP205,NDC1,NUP107,NUP85,NUP35
14_Member	GO Biological Processes	GO:0071431	tRNA-containing ribonucleoprotein complex export from nucleus	-4.61897	-3.12425	11/34	4927,5901,9631,9688,9818,10762,23165,55706,57122,79902,129401	NUP88,RAN,NUP155,NUP93,NUP58,NUP50,NUP205,NDC1,NUP107,NUP85,NUP35
14_Member	Reactome Gene Sets	R-HSA-159227	Transport of the SLBP independent Mature mRNA	-4.61897	-3.12425	11/34	4927,9631,9688,9818,10189,10762,23165,55706,57122,79902,129401	NUP88,NUP155,NUP93,NUP58,ALYREF,NUP50,NUP205,NDC1,NUP107,NUP85,NUP35
14_Member	Reactome Gene Sets	R-HSA-168276	NS1 Mediated Effects on Host Pathways	-4.6131	-3.11968	12/40	3837,3838,4927,9631,9688,9818,10762,23165,55706,57122,79902,129401	KPNB1,KPNA2,NUP88,NUP155,NUP93,NUP58,NUP50,NUP205,NDC1,NUP107,NUP85,NUP35
14_Member	GO Biological Processes	GO:2001169	regulation of ATP biosynthetic process	-4.58882	-3.098	20/96	205,2023,3643,4927,5209,5210,5223,5465,5563,9631,9688,9759,9818,10762,23165,51422,55706,57122,79902,129401	AK4,ENO1,INSR,NUP88,PFKFB3,PFKFB4,PGAM1,PPARA,PRKAA2,NUP155,NUP93,HDAC4,NUP58,NUP50,NUP205,PRKAG2,NDC1,NUP107,NUP85,NUP35
14_Member	GO Biological Processes	GO:0030811	regulation of nucleotide catabolic process	-4.58707	-3.0969	18/81	3643,4927,5209,5210,5223,5465,5563,9631,9688,9759,9818,10762,23165,51422,55706,57122,79902,129401	INSR,NUP88,PFKFB3,PFKFB4,PGAM1,PPARA,PRKAA2,NUP155,NUP93,HDAC4,NUP58,NUP50,NUP205,PRKAG2,NDC1,NUP107,NUP85,NUP35
14_Member	GO Biological Processes	GO:0006109	regulation of carbohydrate metabolic process	-4.52314	-3.04129	33/206	1407,1642,3481,3486,3643,3667,4927,5155,5163,5164,5165,5167,5209,5210,5223,5465,5563,7262,9631,9688,9759,9818,10499,10580,10762,23165,51422,55706,57122,79902,114897,129401,283871	CRY1,DDB1,IGF2,IGFBP3,INSR,IRS1,NUP88,PDGFB,PDK1,PDK2,PDK3,ENPP1,PFKFB3,PFKFB4,PGAM1,PPARA,PRKAA2,PHLDA2,NUP155,NUP93,HDAC4,NUP58,NCOA2,SORBS1,NUP50,NUP205,PRKAG2,NDC1,NUP107,NUP85,C1QTNF1,NUP35,PGP
14_Member	Reactome Gene Sets	R-HSA-159230	Transport of the SLBP Dependant Mature mRNA	-4.48559	-3.01685	11/35	4927,9631,9688,9818,10189,10762,23165,55706,57122,79902,129401	NUP88,NUP155,NUP93,NUP58,ALYREF,NUP50,NUP205,NDC1,NUP107,NUP85,NUP35
14_Member	Reactome Gene Sets	R-HSA-168253	Host Interactions with Influenza Factors	-4.37788	-2.91767	12/42	3837,3838,4927,9631,9688,9818,10762,23165,55706,57122,79902,129401	KPNB1,KPNA2,NUP88,NUP155,NUP93,NUP58,NUP50,NUP205,NDC1,NUP107,NUP85,NUP35
14_Member	GO Biological Processes	GO:0051031	tRNA transport	-4.35768	-2.89987	11/36	4927,5901,9631,9688,9818,10762,23165,55706,57122,79902,129401	NUP88,RAN,NUP155,NUP93,NUP58,NUP50,NUP205,NDC1,NUP107,NUP85,NUP35
14_Member	Reactome Gene Sets	R-HSA-170822	Regulation of Glucokinase by Glucokinase Regulatory Protein	-4.23608	-2.79591	10/31	4927,9631,9688,9818,10762,23165,55706,57122,79902,129401	NUP88,NUP155,NUP93,NUP58,NUP50,NUP205,NDC1,NUP107,NUP85,NUP35
14_Member	Reactome Gene Sets	R-HSA-5619107	Defective TPR may confer susceptibility towards thyroid papillary carcinoma (TPC)	-4.23608	-2.79591	10/31	4927,9631,9688,9818,10762,23165,55706,57122,79902,129401	NUP88,NUP155,NUP93,NUP58,NUP50,NUP205,NDC1,NUP107,NUP85,NUP35
14_Member	GO Biological Processes	GO:0075733	intracellular transport of virus	-4.20192	-2.76918	14/57	684,3837,3838,4927,5901,9631,9688,9818,10762,23165,55706,57122,79902,129401	BST2,KPNB1,KPNA2,NUP88,RAN,NUP155,NUP93,NUP58,NUP50,NUP205,NDC1,NUP107,NUP85,NUP35
14_Member	GO Biological Processes	GO:0071426	ribonucleoprotein complex export from nucleus	-4.15849	-2.72744	23/127	1984,4869,4927,5901,6426,6427,6428,6432,8683,9631,9688,9818,9939,10189,10212,10762,10921,23165,54890,55706,57122,79902,129401	EIF5A,NPM1,NUP88,RAN,SRSF1,SRSF2,SRSF3,SRSF7,SRSF9,NUP155,NUP93,NUP58,RBM8A,ALYREF,DDX39A,NUP50,RNPS1,NUP205,ALKBH5,NDC1,NUP107,NUP85,NUP35
14_Member	GO Biological Processes	GO:0051193	regulation of cofactor metabolic process	-4.14325	-2.71389	22/119	3643,4927,5163,5164,5165,5209,5210,5223,5465,5563,9631,9688,9759,9818,10762,23165,23657,51422,55706,57122,79902,129401	INSR,NUP88,PDK1,PDK2,PDK3,PFKFB3,PFKFB4,PGAM1,PPARA,PRKAA2,NUP155,NUP93,HDAC4,NUP58,NUP50,NUP205,SLC7A11,PRKAG2,NDC1,NUP107,NUP85,NUP35
14_Member	GO Biological Processes	GO:0006406	mRNA export from nucleus	-4.13349	-2.70693	21/111	1984,4927,6426,6427,6428,6432,8683,9631,9688,9818,9939,10189,10212,10762,10921,23165,54890,55706,57122,79902,129401	EIF5A,NUP88,SRSF1,SRSF2,SRSF3,SRSF7,SRSF9,NUP155,NUP93,NUP58,RBM8A,ALYREF,DDX39A,NUP50,RNPS1,NUP205,ALKBH5,NDC1,NUP107,NUP85,NUP35
14_Member	GO Biological Processes	GO:0071427	mRNA-containing ribonucleoprotein complex export from nucleus	-4.13349	-2.70693	21/111	1984,4927,6426,6427,6428,6432,8683,9631,9688,9818,9939,10189,10212,10762,10921,23165,54890,55706,57122,79902,129401	EIF5A,NUP88,SRSF1,SRSF2,SRSF3,SRSF7,SRSF9,NUP155,NUP93,NUP58,RBM8A,ALYREF,DDX39A,NUP50,RNPS1,NUP205,ALKBH5,NDC1,NUP107,NUP85,NUP35
14_Member	Reactome Gene Sets	R-HSA-1169410	Antiviral mechanism by IFN-stimulated genes	-4.10589	-2.68322	17/80	2317,3837,3838,4734,4927,7318,7334,9246,9631,9688,9818,10762,23165,55706,57122,79902,129401	FLNB,KPNB1,KPNA2,NEDD4,NUP88,UBA7,UBE2N,UBE2L6,NUP155,NUP93,NUP58,NUP50,NUP205,NDC1,NUP107,NUP85,NUP35
14_Member	GO Biological Processes	GO:0071166	ribonucleoprotein complex localization	-4.10407	-2.68308	23/128	1984,4869,4927,5901,6426,6427,6428,6432,8683,9631,9688,9818,9939,10189,10212,10762,10921,23165,54890,55706,57122,79902,129401	EIF5A,NPM1,NUP88,RAN,SRSF1,SRSF2,SRSF3,SRSF7,SRSF9,NUP155,NUP93,NUP58,RBM8A,ALYREF,DDX39A,NUP50,RNPS1,NUP205,ALKBH5,NDC1,NUP107,NUP85,NUP35
14_Member	GO Biological Processes	GO:0043470	regulation of carbohydrate catabolic process	-4.08236	-2.66299	18/88	3643,4927,5209,5210,5223,5465,5563,9631,9688,9759,9818,10762,23165,51422,55706,57122,79902,129401	INSR,NUP88,PFKFB3,PFKFB4,PGAM1,PPARA,PRKAA2,NUP155,NUP93,HDAC4,NUP58,NUP50,NUP205,PRKAG2,NDC1,NUP107,NUP85,NUP35
14_Member	GO Biological Processes	GO:0044766	multi-organism transport	-4.06872	-2.65198	16/73	684,3837,3838,4927,5901,6950,9631,9688,9818,10189,10762,23165,55706,57122,79902,129401	BST2,KPNB1,KPNA2,NUP88,RAN,TCP1,NUP155,NUP93,NUP58,ALYREF,NUP50,NUP205,NDC1,NUP107,NUP85,NUP35
14_Member	GO Biological Processes	GO:1902579	multi-organism localization	-4.06872	-2.65198	16/73	684,3837,3838,4927,5901,6950,9631,9688,9818,10189,10762,23165,55706,57122,79902,129401	BST2,KPNB1,KPNA2,NUP88,RAN,TCP1,NUP155,NUP93,NUP58,ALYREF,NUP50,NUP205,NDC1,NUP107,NUP85,NUP35
14_Member	Reactome Gene Sets	R-HSA-180910	Vpr-mediated nuclear import of PICs	-3.97693	-2.57161	10/33	4927,9631,9688,9818,10762,23165,55706,57122,79902,129401	NUP88,NUP155,NUP93,NUP58,NUP50,NUP205,NDC1,NUP107,NUP85,NUP35
14_Member	GO Biological Processes	GO:0046794	transport of virus	-3.94154	-2.54255	14/60	684,3837,3838,4927,5901,9631,9688,9818,10762,23165,55706,57122,79902,129401	BST2,KPNB1,KPNA2,NUP88,RAN,NUP155,NUP93,NUP58,NUP50,NUP205,NDC1,NUP107,NUP85,NUP35
14_Member	Reactome Gene Sets	R-HSA-4085377	SUMOylation of SUMOylation proteins	-3.85581	-2.46564	10/34	4927,9631,9688,9818,10762,23165,55706,57122,79902,129401	NUP88,NUP155,NUP93,NUP58,NUP50,NUP205,NDC1,NUP107,NUP85,NUP35
14_Member	Reactome Gene Sets	R-HSA-159231	Transport of Mature mRNA Derived from an Intronless Transcript	-3.78876	-2.41619	11/41	4927,9631,9688,9818,10189,10762,23165,55706,57122,79902,129401	NUP88,NUP155,NUP93,NUP58,ALYREF,NUP50,NUP205,NDC1,NUP107,NUP85,NUP35
14_Member	GO Biological Processes	GO:0006611	protein export from nucleus	-3.75491	-2.38774	28/179	580,1434,1984,4869,4927,5901,5905,6426,6427,6428,6432,8683,9631,9688,9818,9939,10189,10212,10762,10921,23165,23214,51512,54890,55706,57122,79902,129401	BARD1,CSE1L,EIF5A,NPM1,NUP88,RAN,RANGAP1,SRSF1,SRSF2,SRSF3,SRSF7,SRSF9,NUP155,NUP93,NUP58,RBM8A,ALYREF,DDX39A,NUP50,RNPS1,NUP205,XPO6,GTSE1,ALKBH5,NDC1,NUP107,NUP85,NUP35
14_Member	GO Biological Processes	GO:0006405	RNA export from nucleus	-3.7429	-2.37718	23/135	1984,4869,4927,5901,6426,6427,6428,6432,8683,9631,9688,9818,9939,10189,10212,10762,10921,23165,54890,55706,57122,79902,129401	EIF5A,NPM1,NUP88,RAN,SRSF1,SRSF2,SRSF3,SRSF7,SRSF9,NUP155,NUP93,NUP58,RBM8A,ALYREF,DDX39A,NUP50,RNPS1,NUP205,ALKBH5,NDC1,NUP107,NUP85,NUP35
14_Member	Reactome Gene Sets	R-HSA-159234	Transport of Mature mRNAs Derived from Intronless Transcripts	-3.6872	-2.33343	11/42	4927,9631,9688,9818,10189,10762,23165,55706,57122,79902,129401	NUP88,NUP155,NUP93,NUP58,ALYREF,NUP50,NUP205,NDC1,NUP107,NUP85,NUP35
14_Member	Reactome Gene Sets	R-HSA-168325	Viral Messenger RNA Synthesis	-3.58919	-2.25211	11/43	4927,5437,9631,9688,9818,10762,23165,55706,57122,79902,129401	NUP88,POLR2H,NUP155,NUP93,NUP58,NUP50,NUP205,NDC1,NUP107,NUP85,NUP35
14_Member	Reactome Gene Sets	R-HSA-3371556	Cellular response to heat stress	-3.51301	-2.18914	17/89	472,1410,2288,3320,3326,4927,6117,9631,9688,9818,10728,10762,23165,55706,57122,79902,129401	ATM,CRYAB,FKBP4,HSP90AA1,HSP90AB1,NUP88,RPA1,NUP155,NUP93,NUP58,PTGES3,NUP50,NUP205,NDC1,NUP107,NUP85,NUP35
14_Member	Reactome Gene Sets	R-HSA-162906	HIV Infection	-3.47696	-2.15864	33/233	291,292,567,920,1104,2068,2237,2547,3837,4869,4927,5437,5698,5699,5708,5720,5901,5902,5905,7518,9631,9688,9818,10213,10762,23165,23327,27243,55706,57122,60489,79902,129401	SLC25A4,SLC25A5,B2M,CD4,RCC1,ERCC2,FEN1,XRCC6,KPNB1,NPM1,NUP88,POLR2H,PSMB9,PSMB10,PSMD2,PSME1,RAN,RANBP1,RANGAP1,XRCC4,NUP155,NUP93,NUP58,PSMD14,NUP50,NUP205,NEDD4L,CHMP2A,NDC1,NUP107,APOBEC3G,NUP85,NUP35
14_Member	GO Biological Processes	GO:0016925	protein sumoylation	-3.44953	-2.13502	16/82	4927,5905,6804,9631,9688,9759,9818,10155,10762,23165,54795,55706,57122,64135,79902,129401	NUP88,RANGAP1,STX1A,NUP155,NUP93,HDAC4,NUP58,TRIM28,NUP50,NUP205,TRPM4,NDC1,NUP107,IFIH1,NUP85,NUP35
14_Member	Reactome Gene Sets	R-HSA-3232142	SUMOylation of ubiquitinylation proteins	-3.41925	-2.10774	10/38	4927,9631,9688,9818,10762,23165,55706,57122,79902,129401	NUP88,NUP155,NUP93,NUP58,NUP50,NUP205,NDC1,NUP107,NUP85,NUP35
14_Member	Reactome Gene Sets	R-HSA-913531	Interferon Signaling	-3.33449	-2.04567	29/199	567,684,2317,3105,3106,3107,3134,3430,3837,3838,4502,4734,4927,6773,7318,7334,8519,9246,9631,9688,9818,10762,23165,23321,25939,55706,57122,79902,129401	B2M,BST2,FLNB,HLA-A,HLA-B,HLA-C,HLA-F,IFI35,KPNB1,KPNA2,MT2A,NEDD4,NUP88,STAT2,UBA7,UBE2N,IFITM1,UBE2L6,NUP155,NUP93,NUP58,NUP50,NUP205,TRIM2,SAMHD1,NDC1,NUP107,NUP85,NUP35
14_Member	Reactome Gene Sets	R-HSA-4570464	SUMOylation of RNA binding proteins	-3.22906	-1.95213	11/47	4927,9631,9688,9818,10762,23165,51602,55706,57122,79902,129401	NUP88,NUP155,NUP93,NUP58,NUP50,NUP205,NOP58,NDC1,NUP107,NUP85,NUP35
14_Member	Reactome Gene Sets	R-HSA-5663205	Infectious disease	-3.192	-1.92134	47/383	291,292,567,920,1104,1839,1938,2068,2237,2547,3320,3326,3837,3838,3843,4233,4869,4927,5437,5604,5698,5699,5708,5720,5901,5902,5905,6232,6804,6857,7518,9631,9688,9818,9900,10213,10762,23165,23327,27243,55706,57122,60489,79902,84168,116832,129401	SLC25A4,SLC25A5,B2M,CD4,RCC1,HBEGF,EEF2,ERCC2,FEN1,XRCC6,HSP90AA1,HSP90AB1,KPNB1,KPNA2,IPO5,MET,NPM1,NUP88,POLR2H,MAP2K1,PSMB9,PSMB10,PSMD2,PSME1,RAN,RANBP1,RANGAP1,RPS27,STX1A,SYT1,XRCC4,NUP155,NUP93,NUP58,SV2A,PSMD14,NUP50,NUP205,NEDD4L,CHMP2A,NDC1,NUP107,APOBEC3G,NUP85,ANTXR1,RPL39L,NUP35
14_Member	GO Biological Processes	GO:0051168	nuclear export	-3.17332	-1.905	28/194	580,1434,1984,4869,4927,5901,5905,6426,6427,6428,6432,8683,9631,9688,9818,9939,10189,10212,10762,10921,23165,23214,51512,54890,55706,57122,79902,129401	BARD1,CSE1L,EIF5A,NPM1,NUP88,RAN,RANGAP1,SRSF1,SRSF2,SRSF3,SRSF7,SRSF9,NUP155,NUP93,NUP58,RBM8A,ALYREF,DDX39A,NUP50,RNPS1,NUP205,XPO6,GTSE1,ALKBH5,NDC1,NUP107,NUP85,NUP35
14_Member	Reactome Gene Sets	R-HSA-5578749	Transcriptional regulation by small RNAs	-3.04254	-1.79724	18/106	3014,3015,4927,5437,5901,8334,8347,8365,9631,9688,9818,10762,23165,55706,57122,79902,85236,129401	H2AX,H2AZ1,NUP88,POLR2H,RAN,H2AC6,H2BC4,H4C8,NUP155,NUP93,NUP58,NUP50,NUP205,NDC1,NUP107,NUP85,H2BC12,NUP35
14_Member	Reactome Gene Sets	R-HSA-5619102	SLC transporter disorders	-2.96105	-1.73306	17/99	552,3098,4927,5172,6513,6578,9631,9688,9818,10762,23165,55706,57122,79902,81031,129401,285195	AVPR1A,HK1,NUP88,SLC26A4,SLC2A1,SLCO2A1,NUP155,NUP93,NUP58,NUP50,NUP205,NDC1,NUP107,NUP85,SLC2A10,NUP35,SLC9A9
14_Member	Reactome Gene Sets	R-HSA-5619115	Disorders of transmembrane transporters	-2.79913	-1.59753	25/176	19,552,3098,4927,5172,5698,5699,5708,5720,6513,6578,9631,9688,9818,10213,10613,10762,10956,23165,55706,57122,79902,81031,129401,285195	ABCA1,AVPR1A,HK1,NUP88,SLC26A4,PSMB9,PSMB10,PSMD2,PSME1,SLC2A1,SLCO2A1,NUP155,NUP93,NUP58,PSMD14,ERLIN1,NUP50,OS9,NUP205,NDC1,NUP107,NUP85,SLC2A10,NUP35,SLC9A9
14_Member	Reactome Gene Sets	R-HSA-4551638	SUMOylation of chromatin organization proteins	-2.64752	-1.48471	13/71	1107,4927,8365,9631,9688,9759,9818,10762,23165,55706,57122,79902,129401	CHD3,NUP88,H4C8,NUP155,NUP93,HDAC4,NUP58,NUP50,NUP205,NDC1,NUP107,NUP85,NUP35
14_Member	GO Biological Processes	GO:0051028	mRNA transport	-2.63589	-1.47369	22/152	677,1984,4927,6426,6427,6428,6432,8683,9631,9688,9818,9939,10189,10212,10762,10921,23165,54890,55706,57122,79902,129401	ZFP36L1,EIF5A,NUP88,SRSF1,SRSF2,SRSF3,SRSF7,SRSF9,NUP155,NUP93,NUP58,RBM8A,ALYREF,DDX39A,NUP50,RNPS1,NUP205,ALKBH5,NDC1,NUP107,NUP85,NUP35
14_Member	Reactome Gene Sets	R-HSA-162587	HIV Life Cycle	-2.63589	-1.47369	22/152	920,1104,2068,2237,2547,4927,5437,5901,5902,5905,7518,9631,9688,9818,10762,23165,23327,27243,55706,57122,79902,129401	CD4,RCC1,ERCC2,FEN1,XRCC6,NUP88,POLR2H,RAN,RANBP1,RANGAP1,XRCC4,NUP155,NUP93,NUP58,NUP50,NUP205,NEDD4L,CHMP2A,NDC1,NUP107,NUP85,NUP35
14_Member	Reactome Gene Sets	R-HSA-72306	tRNA processing	-2.58459	-1.43318	17/107	4927,5901,9631,9688,9818,10556,10762,10940,23165,51002,54517,55706,57122,79902,116461,129401,283989	NUP88,RAN,NUP155,NUP93,NUP58,RPP30,NUP50,POP1,NUP205,TPRKB,PUS7,NDC1,NUP107,NUP85,TSEN15,NUP35,TSEN54
14_Member	GO Biological Processes	GO:0006999	nuclear pore organization	-2.56831	-1.42232	5/14	9688,23165,55706,57122,129401	NUP93,NUP205,NDC1,NUP107,NUP35
14_Member	Reactome Gene Sets	R-HSA-72203	Processing of Capped Intron-Containing Pre-mRNA	-2.53361	-1.3936	31/244	2521,3184,3187,4927,5437,6426,6427,6428,6432,6434,6627,6628,6632,6637,8683,9343,9631,9688,9818,9939,10189,10212,10762,10921,23165,25804,51645,55706,57122,79902,129401	FUS,HNRNPD,HNRNPH1,NUP88,POLR2H,SRSF1,SRSF2,SRSF3,SRSF7,TRA2B,SNRPA1,SNRPB,SNRPD1,SNRPG,SRSF9,EFTUD2,NUP155,NUP93,NUP58,RBM8A,ALYREF,DDX39A,NUP50,RNPS1,NUP205,LSM4,PPIL1,NDC1,NUP107,NUP85,NUP35
14_Member	Reactome Gene Sets	R-HSA-211000	Gene Silencing by RNA	-2.52913	-1.39359	20/136	3014,3015,3320,4603,4927,5437,5901,8334,8347,8365,9631,9688,9818,10762,23165,55706,57122,79902,85236,129401	H2AX,H2AZ1,HSP90AA1,MYBL1,NUP88,POLR2H,RAN,H2AC6,H2BC4,H4C8,NUP155,NUP93,NUP58,NUP50,NUP205,NDC1,NUP107,NUP85,H2BC12,NUP35
14_Member	GO Biological Processes	GO:0051236	establishment of RNA localization	-2.46675	-1.34094	26/196	472,677,1984,4869,4927,5901,6426,6427,6428,6432,8683,9631,9688,9818,9939,10189,10212,10762,10921,23165,54890,55706,57122,79902,129401,130132	ATM,ZFP36L1,EIF5A,NPM1,NUP88,RAN,SRSF1,SRSF2,SRSF3,SRSF7,SRSF9,NUP155,NUP93,NUP58,RBM8A,ALYREF,DDX39A,NUP50,RNPS1,NUP205,ALKBH5,NDC1,NUP107,NUP85,NUP35,RFTN2
14_Member	GO Biological Processes	GO:0046931	pore complex assembly	-2.43771	-1.31936	6/21	9688,10694,23165,55706,57122,79792	NUP93,CCT8,NUP205,NDC1,NUP107,GSDMD
14_Member	GO Biological Processes	GO:0015931	nucleobase-containing compound transport	-2.34076	-1.24776	30/241	291,292,677,1984,2030,4869,4927,5901,6426,6427,6428,6432,8683,9631,9688,9818,9939,10189,10212,10762,10921,23165,54890,55186,55706,57122,79902,129401,130132,728661	SLC25A4,SLC25A5,ZFP36L1,EIF5A,SLC29A1,NPM1,NUP88,RAN,SRSF1,SRSF2,SRSF3,SRSF7,SRSF9,NUP155,NUP93,NUP58,RBM8A,ALYREF,DDX39A,NUP50,RNPS1,NUP205,ALKBH5,SLC25A36,NDC1,NUP107,NUP85,NUP35,RFTN2,SLC35E2B
14_Member	GO Biological Processes	GO:0051292	nuclear pore complex assembly	-2.33312	-1.24578	4/10	9688,23165,55706,57122	NUP93,NUP205,NDC1,NUP107
14_Member	Reactome Gene Sets	R-HSA-3108214	SUMOylation of DNA damage response and repair proteins	-2.32949	-1.24266	13/77	641,4927,6117,7518,9631,9688,9818,10762,23165,55706,57122,79902,129401	BLM,NUP88,RPA1,XRCC4,NUP155,NUP93,NUP58,NUP50,NUP205,NDC1,NUP107,NUP85,NUP35
14_Member	Reactome Gene Sets	R-HSA-3371453	Regulation of HSF1-mediated heat shock response	-2.29633	-1.21759	12/69	472,4927,6117,9631,9688,9818,10762,23165,55706,57122,79902,129401	ATM,NUP88,RPA1,NUP155,NUP93,NUP58,NUP50,NUP205,NDC1,NUP107,NUP85,NUP35
14_Member	GO Biological Processes	GO:0050657	nucleic acid transport	-2.25994	-1.18791	25/193	677,1984,4869,4927,5901,6426,6427,6428,6432,8683,9631,9688,9818,9939,10189,10212,10762,10921,23165,54890,55706,57122,79902,129401,130132	ZFP36L1,EIF5A,NPM1,NUP88,RAN,SRSF1,SRSF2,SRSF3,SRSF7,SRSF9,NUP155,NUP93,NUP58,RBM8A,ALYREF,DDX39A,NUP50,RNPS1,NUP205,ALKBH5,NDC1,NUP107,NUP85,NUP35,RFTN2
14_Member	GO Biological Processes	GO:0050658	RNA transport	-2.25994	-1.18791	25/193	677,1984,4869,4927,5901,6426,6427,6428,6432,8683,9631,9688,9818,9939,10189,10212,10762,10921,23165,54890,55706,57122,79902,129401,130132	ZFP36L1,EIF5A,NPM1,NUP88,RAN,SRSF1,SRSF2,SRSF3,SRSF7,SRSF9,NUP155,NUP93,NUP58,RBM8A,ALYREF,DDX39A,NUP50,RNPS1,NUP205,ALKBH5,NDC1,NUP107,NUP85,NUP35,RFTN2
14_Member	KEGG Pathway	hsa03013	RNA transport	-2.02183	-0.994544	22/171	3837,4927,5901,5905,8662,9631,9688,9818,9939,10189,10460,10556,10762,10921,10940,23165,50628,55706,57122,79760,79902,129401	KPNB1,NUP88,RAN,RANGAP1,EIF3B,NUP155,NUP93,NUP58,RBM8A,ALYREF,TACC3,RPP30,NUP50,RNPS1,POP1,NUP205,GEMIN4,NDC1,NUP107,GEMIN7,NUP85,NUP35
15_Summary	GO Biological Processes	GO:0051321	meiotic cell cycle	-13.6598	-11.1484	57/249	472,675,699,701,991,993,995,1017,1164,2175,2177,3014,3643,3976,4603,4882,4926,5347,5573,5888,5932,6117,6790,7272,7283,7474,7516,8438,9088,9134,9156,9184,9232,9319,9665,9700,10592,23310,23397,26271,29781,29893,55706,57697,63979,80010,81930,83540,83990,84057,84930,85378,114791,151246,151648,201254,259266	ATM,BRCA2,BUB1,BUB1B,CDC20,CDC25A,CDC25C,CDK2,CKS2,FANCA,FANCD2,H2AX,INSR,LIF,MYBL1,NPR2,NUMA1,PLK1,PRKAR1A,RAD51,RBBP8,RPA1,AURKA,TTK,TUBG1,WNT5A,XRCC2,RAD54L,PKMYT1,CCNE2,EXO1,BUB3,PTTG1,TRIP13,MARF1,ESPL1,SMC2,NCAPD3,NCAPH,FBXO5,NCAPH2,PSMC3IP,NDC1,FANCM,FIGNL1,RMI1,KIF18A,NUF2,BRIP1,MND1,MASTL,TUBGCP6,TUBGCP5,SGO2,SGO1,CENPX,ASPM
15_Member	GO Biological Processes	GO:0051321	meiotic cell cycle	-13.6598	-11.1484	57/249	472,675,699,701,991,993,995,1017,1164,2175,2177,3014,3643,3976,4603,4882,4926,5347,5573,5888,5932,6117,6790,7272,7283,7474,7516,8438,9088,9134,9156,9184,9232,9319,9665,9700,10592,23310,23397,26271,29781,29893,55706,57697,63979,80010,81930,83540,83990,84057,84930,85378,114791,151246,151648,201254,259266	ATM,BRCA2,BUB1,BUB1B,CDC20,CDC25A,CDC25C,CDK2,CKS2,FANCA,FANCD2,H2AX,INSR,LIF,MYBL1,NPR2,NUMA1,PLK1,PRKAR1A,RAD51,RBBP8,RPA1,AURKA,TTK,TUBG1,WNT5A,XRCC2,RAD54L,PKMYT1,CCNE2,EXO1,BUB3,PTTG1,TRIP13,MARF1,ESPL1,SMC2,NCAPD3,NCAPH,FBXO5,NCAPH2,PSMC3IP,NDC1,FANCM,FIGNL1,RMI1,KIF18A,NUF2,BRIP1,MND1,MASTL,TUBGCP6,TUBGCP5,SGO2,SGO1,CENPX,ASPM
15_Member	GO Biological Processes	GO:1903046	meiotic cell cycle process	-11.0466	-8.75839	44/188	472,675,699,701,991,993,995,1164,2175,2177,3976,4603,5347,5573,5888,6790,7272,7283,7474,8438,9134,9232,9319,9665,9700,10592,23310,23397,26271,29781,29893,55706,57697,63979,80010,81930,83540,83990,84057,84930,151246,151648,201254,259266	ATM,BRCA2,BUB1,BUB1B,CDC20,CDC25A,CDC25C,CKS2,FANCA,FANCD2,LIF,MYBL1,PLK1,PRKAR1A,RAD51,AURKA,TTK,TUBG1,WNT5A,RAD54L,CCNE2,PTTG1,TRIP13,MARF1,ESPL1,SMC2,NCAPD3,NCAPH,FBXO5,NCAPH2,PSMC3IP,NDC1,FANCM,FIGNL1,RMI1,KIF18A,NUF2,BRIP1,MND1,MASTL,SGO2,SGO1,CENPX,ASPM
15_Member	GO Biological Processes	GO:0140013	meiotic nuclear division	-10.0163	-7.7991	40/172	472,675,699,701,991,1164,2175,2177,3976,4603,5347,5573,5888,6790,7272,7474,8438,9134,9232,9319,9665,9700,10592,23397,26271,29781,29893,55706,57697,63979,80010,81930,83540,83990,84057,84930,151246,151648,201254,259266	ATM,BRCA2,BUB1,BUB1B,CDC20,CKS2,FANCA,FANCD2,LIF,MYBL1,PLK1,PRKAR1A,RAD51,AURKA,TTK,WNT5A,RAD54L,CCNE2,PTTG1,TRIP13,MARF1,ESPL1,SMC2,NCAPH,FBXO5,NCAPH2,PSMC3IP,NDC1,FANCM,FIGNL1,RMI1,KIF18A,NUF2,BRIP1,MND1,MASTL,SGO2,SGO1,CENPX,ASPM
15_Member	GO Biological Processes	GO:0045132	meiotic chromosome segregation	-5.60603	-3.97878	21/90	472,699,701,2177,5347,7272,9134,9232,9319,9700,10592,23397,29781,55706,57697,80010,83540,83990,151246,151648,201254	ATM,BUB1,BUB1B,FANCD2,PLK1,TTK,CCNE2,PTTG1,TRIP13,ESPL1,SMC2,NCAPH,NCAPH2,NDC1,FANCM,RMI1,NUF2,BRIP1,SGO2,SGO1,CENPX
15_Member	GO Biological Processes	GO:0061982	meiosis I cell cycle process	-4.62171	-3.12437	23/119	472,675,993,995,1164,2177,4603,5347,5888,6790,8438,9134,9232,9319,9700,26271,29893,55706,57697,80010,83990,84057,201254	ATM,BRCA2,CDC25A,CDC25C,CKS2,FANCD2,MYBL1,PLK1,RAD51,AURKA,RAD54L,CCNE2,PTTG1,TRIP13,ESPL1,FBXO5,PSMC3IP,NDC1,FANCM,RMI1,BRIP1,MND1,CENPX
15_Member	GO Biological Processes	GO:0007127	meiosis I	-3.96005	-2.55738	21/114	472,675,1164,2177,4603,5347,5888,6790,8438,9134,9232,9319,9700,26271,29893,55706,57697,80010,83990,84057,201254	ATM,BRCA2,CKS2,FANCD2,MYBL1,PLK1,RAD51,AURKA,RAD54L,CCNE2,PTTG1,TRIP13,ESPL1,FBXO5,PSMC3IP,NDC1,FANCM,RMI1,BRIP1,MND1,CENPX
15_Member	GO Biological Processes	GO:0070192	chromosome organization involved in meiotic cell cycle	-3.54953	-2.21741	14/65	472,699,701,2177,5888,9134,9319,10592,23310,23397,29781,55706,83990,151246	ATM,BUB1,BUB1B,FANCD2,RAD51,CCNE2,TRIP13,SMC2,NCAPD3,NCAPH,NCAPH2,NDC1,BRIP1,SGO2
15_Member	GO Biological Processes	GO:0007131	reciprocal meiotic recombination	-2.25156	-1.18027	10/53	472,5888,8438,9319,29893,57697,80010,83990,84057,201254	ATM,RAD51,RAD54L,TRIP13,PSMC3IP,FANCM,RMI1,BRIP1,MND1,CENPX
15_Member	GO Biological Processes	GO:0035825	homologous recombination	-2.19225	-1.13119	10/54	472,5888,8438,9319,29893,57697,80010,83990,84057,201254	ATM,RAD51,RAD54L,TRIP13,PSMC3IP,FANCM,RMI1,BRIP1,MND1,CENPX
16_Summary	GO Biological Processes	GO:0001503	ossification	-12.898	-10.4378	75/399	54,154,182,596,650,847,1051,1192,1230,1278,1291,1311,1513,1893,1901,1969,2068,2091,2303,3082,3336,3481,3486,3572,4041,4054,4077,4086,4088,4192,4256,4313,4323,4664,4882,4921,5087,5167,5552,5734,6608,6664,6670,6696,7010,7042,7059,7067,7286,7474,8482,8519,8646,9249,9759,10140,10189,10234,22800,23376,25819,26271,26578,51374,54795,55790,56975,57560,63979,115908,116039,130497,144347,285590,344901	ACP5,ADRB2,JAG1,BCL2,BMP2,CAT,CEBPB,CLIC1,CCR1,COL1A2,COL6A1,COMP,CTSK,ECM1,S1PR1,EPHA2,ERCC2,FBL,FOXC2,HGF,HSPE1,IGF2,IGFBP3,IL6ST,LRP5,LTBP3,NBR1,SMAD1,SMAD3,MDK,MGP,MMP2,MMP14,NAB1,NPR2,DDR2,PBX1,ENPP1,SRGN,PTGER4,SMO,SOX11,SP3,SPP1,TEK,TGFB2,THBS3,THRA,TUFT1,WNT5A,SEMA7A,IFITM1,CHRD,DHRS3,HDAC4,TOB1,ALYREF,LRRC17,RRAS2,UFL1,NOCT,FBXO5,OSTF1,ATRAID,TRPM4,CSGALNACT1,FAM20C,IFT80,FIGNL1,CTHRC1,O…
16_Member	GO Biological Processes	GO:0001503	ossification	-12.898	-10.4378	75/399	54,154,182,596,650,847,1051,1192,1230,1278,1291,1311,1513,1893,1901,1969,2068,2091,2303,3082,3336,3481,3486,3572,4041,4054,4077,4086,4088,4192,4256,4313,4323,4664,4882,4921,5087,5167,5552,5734,6608,6664,6670,6696,7010,7042,7059,7067,7286,7474,8482,8519,8646,9249,9759,10140,10189,10234,22800,23376,25819,26271,26578,51374,54795,55790,56975,57560,63979,115908,116039,130497,144347,285590,344901	ACP5,ADRB2,JAG1,BCL2,BMP2,CAT,CEBPB,CLIC1,CCR1,COL1A2,COL6A1,COMP,CTSK,ECM1,S1PR1,EPHA2,ERCC2,FBL,FOXC2,HGF,HSPE1,IGF2,IGFBP3,IL6ST,LRP5,LTBP3,NBR1,SMAD1,SMAD3,MDK,MGP,MMP2,MMP14,NAB1,NPR2,DDR2,PBX1,ENPP1,SRGN,PTGER4,SMO,SOX11,SP3,SPP1,TEK,TGFB2,THBS3,THRA,TUFT1,WNT5A,SEMA7A,IFITM1,CHRD,DHRS3,HDAC4,TOB1,ALYREF,LRRC17,RRAS2,UFL1,NOCT,FBXO5,OSTF1,ATRAID,TRPM4,CSGALNACT1,FAM20C,IFT80,FIGNL1,CTHRC1,O…
16_Member	GO Biological Processes	GO:0030278	regulation of ossification	-8.80555	-6.75046	42/203	154,182,596,650,1051,1192,1230,1311,1893,1901,3082,3572,4041,4054,4077,4086,4088,4192,4256,4921,5087,5167,5552,5734,6664,7042,7474,8519,8646,9249,9759,10140,25819,26271,51374,54795,56975,115908,116039,130497,144347,344901	ADRB2,JAG1,BCL2,BMP2,CEBPB,CLIC1,CCR1,COMP,ECM1,S1PR1,HGF,IL6ST,LRP5,LTBP3,NBR1,SMAD1,SMAD3,MDK,MGP,DDR2,PBX1,ENPP1,SRGN,PTGER4,SOX11,TGFB2,WNT5A,IFITM1,CHRD,DHRS3,HDAC4,TOB1,NOCT,FBXO5,ATRAID,TRPM4,FAM20C,CTHRC1,OSR2,OSR1,RFLNA,OSTN
16_Member	GO Biological Processes	GO:0001649	osteoblast differentiation	-6.47114	-4.73793	40/226	182,650,847,1051,1192,1291,1969,2091,3082,3336,3481,3486,3572,4041,4077,4086,4088,4921,6608,6664,6696,8482,8519,8646,9759,10140,10189,10234,22800,23376,25819,26271,51374,54795,56975,57560,63979,115908,285590,344901	JAG1,BMP2,CAT,CEBPB,CLIC1,COL6A1,EPHA2,FBL,HGF,HSPE1,IGF2,IGFBP3,IL6ST,LRP5,NBR1,SMAD1,SMAD3,DDR2,SMO,SOX11,SPP1,SEMA7A,IFITM1,CHRD,HDAC4,TOB1,ALYREF,LRRC17,RRAS2,UFL1,NOCT,FBXO5,ATRAID,TRPM4,FAM20C,IFT80,FIGNL1,CTHRC1,SH3PXD2B,OSTN
16_Member	GO Biological Processes	GO:0045778	positive regulation of ossification	-5.60603	-3.97878	21/90	154,182,650,1051,1192,3082,3572,4041,4086,4088,4921,6664,7042,7474,8519,26271,51374,56975,115908,116039,130497	ADRB2,JAG1,BMP2,CEBPB,CLIC1,HGF,IL6ST,LRP5,SMAD1,SMAD3,DDR2,SOX11,TGFB2,WNT5A,IFITM1,FBXO5,ATRAID,FAM20C,CTHRC1,OSR2,OSR1
16_Member	GO Biological Processes	GO:0045667	regulation of osteoblast differentiation	-4.21365	-2.77863	23/126	182,650,1051,1192,3082,3572,4041,4077,4086,4088,4921,6664,8519,8646,9759,10140,25819,26271,51374,54795,56975,115908,344901	JAG1,BMP2,CEBPB,CLIC1,HGF,IL6ST,LRP5,NBR1,SMAD1,SMAD3,DDR2,SOX11,IFITM1,CHRD,HDAC4,TOB1,NOCT,FBXO5,ATRAID,TRPM4,FAM20C,CTHRC1,OSTN
16_Member	GO Biological Processes	GO:0045669	positive regulation of osteoblast differentiation	-4.205	-2.77112	15/64	182,650,1051,1192,3082,3572,4041,4086,4921,6664,8519,26271,51374,56975,115908	JAG1,BMP2,CEBPB,CLIC1,HGF,IL6ST,LRP5,SMAD1,DDR2,SOX11,IFITM1,FBXO5,ATRAID,FAM20C,CTHRC1
17_Summary	GO Biological Processes	GO:0006271	DNA strand elongation involved in DNA replication	-12.8416	-10.3933	15/20	1763,2237,4172,4173,4176,5422,5425,5426,5983,5984,9837,10535,10714,51659,64785,64858	DNA2,FEN1,MCM3,MCM4,MCM7,POLA1,POLD2,POLE,RFC3,RFC4,GINS1,RNASEH2A,POLD3,GINS2,GINS3,DCLRE1B
17_Member	GO Biological Processes	GO:0006271	DNA strand elongation involved in DNA replication	-12.8416	-10.3933	15/20	1763,2237,4172,4173,4176,5422,5425,5426,5983,5984,9837,10535,10714,51659,64785	DNA2,FEN1,MCM3,MCM4,MCM7,POLA1,POLD2,POLE,RFC3,RFC4,GINS1,RNASEH2A,POLD3,GINS2,GINS3
17_Member	GO Biological Processes	GO:0022616	DNA strand elongation	-11.2336	-8.9289	16/27	1763,2237,4172,4173,4176,5422,5425,5426,5983,5984,9837,10535,10714,51659,64785,64858	DNA2,FEN1,MCM3,MCM4,MCM7,POLA1,POLD2,POLE,RFC3,RFC4,GINS1,RNASEH2A,POLD3,GINS2,GINS3,DCLRE1B
17_Member	GO Biological Processes	GO:0006273	lagging strand elongation	-3.03143	-1.79089	4/7	1763,2237,5422,10535	DNA2,FEN1,POLA1,RNASEH2A
17_Member	GO Biological Processes	GO:0043137	DNA replication, removal of RNA primer	-2.79404	-1.59641	3/4	1763,2237,10535	DNA2,FEN1,RNASEH2A
17_Member	GO Biological Processes	GO:0033567	DNA replication, Okazaki fragment processing	-2.42119	-1.31227	3/5	1763,2237,10535	DNA2,FEN1,RNASEH2A
18_Summary	GO Biological Processes	GO:0000723	telomere maintenance	-12.8027	-10.3602	43/162	472,641,675,1763,2237,2547,3184,3320,3326,5422,5424,5425,5426,5427,5557,5888,5982,5983,5984,5985,6117,6950,7517,8365,9134,9156,9212,9401,9894,10039,10574,10575,10576,10694,10714,10728,22948,23649,54107,54464,55135,55505,64858,3082,3776,5155,5980,7027,7083,7298,9246,10721,27063,51514,63922,79075,84875,286826,54,60,71,154,226,567,580,596,1182,1200,1445,1472,1513,1756,1901,2548,4054,6608,6696,7099,9…	ATM,BLM,BRCA2,DNA2,FEN1,XRCC6,HNRNPD,HSP90AA1,HSP90AB1,POLA1,POLD1,POLD2,POLE,POLE2,PRIM1,RAD51,RFC2,RFC3,RFC4,RFC5,RPA1,TCP1,XRCC3,H4C8,CCNE2,EXO1,AURKB,RECQL4,TELO2,PARP3,CCT7,CCT4,CCT2,CCT8,POLD3,PTGES3,CCT5,POLA2,POLE3,XRN1,WRAP53,NOP10,DCLRE1B,HGF,KCNK2,PDGFB,REV3L,TFDP1,TK1,TYMS,UBE2L6,POLQ,ANKRD1,DTL,CHTF18,DSCC1,PARP10,LIN9,ACP5,ACTB,ACTG1,ADRB2,ALDOA,B2M,BARD1,BCL2,CLCN3,TPP1,CSK,CST4,CT…
18_Member	GO Biological Processes	GO:0000723	telomere maintenance	-12.8027	-10.3602	43/162	472,641,675,1763,2237,2547,3184,3320,3326,5422,5424,5425,5426,5427,5557,5888,5982,5983,5984,5985,6117,6950,7517,8365,9134,9156,9212,9401,9894,10039,10574,10575,10576,10694,10714,10728,22948,23649,54107,54464,55135,55505,64858	ATM,BLM,BRCA2,DNA2,FEN1,XRCC6,HNRNPD,HSP90AA1,HSP90AB1,POLA1,POLD1,POLD2,POLE,POLE2,PRIM1,RAD51,RFC2,RFC3,RFC4,RFC5,RPA1,TCP1,XRCC3,H4C8,CCNE2,EXO1,AURKB,RECQL4,TELO2,PARP3,CCT7,CCT4,CCT2,CCT8,POLD3,PTGES3,CCT5,POLA2,POLE3,XRN1,WRAP53,NOP10,DCLRE1B
18_Member	GO Biological Processes	GO:0032200	telomere organization	-11.5648	-9.22953	43/175	472,641,675,1763,2237,2547,3184,3320,3326,5422,5424,5425,5426,5427,5557,5888,5982,5983,5984,5985,6117,6950,7517,8365,9134,9156,9212,9401,9894,10039,10574,10575,10576,10694,10714,10728,22948,23649,54107,54464,55135,55505,64858	ATM,BLM,BRCA2,DNA2,FEN1,XRCC6,HNRNPD,HSP90AA1,HSP90AB1,POLA1,POLD1,POLD2,POLE,POLE2,PRIM1,RAD51,RFC2,RFC3,RFC4,RFC5,RPA1,TCP1,XRCC3,H4C8,CCNE2,EXO1,AURKB,RECQL4,TELO2,PARP3,CCT7,CCT4,CCT2,CCT8,POLD3,PTGES3,CCT5,POLA2,POLE3,XRN1,WRAP53,NOP10,DCLRE1B
18_Member	GO Biological Processes	GO:0071897	DNA biosynthetic process	-10.6596	-8.41024	45/200	472,3082,3184,3320,3326,3776,5155,5422,5424,5425,5426,5427,5980,5982,5983,5984,5985,6117,6950,7027,7083,7298,9212,9246,9894,10039,10574,10575,10576,10694,10714,10721,10728,22948,23649,27063,51514,54107,54464,55135,55505,63922,79075,84875,286826	ATM,HGF,HNRNPD,HSP90AA1,HSP90AB1,KCNK2,PDGFB,POLA1,POLD1,POLD2,POLE,POLE2,REV3L,RFC2,RFC3,RFC4,RFC5,RPA1,TCP1,TFDP1,TK1,TYMS,AURKB,UBE2L6,TELO2,PARP3,CCT7,CCT4,CCT2,CCT8,POLD3,POLQ,PTGES3,CCT5,POLA2,ANKRD1,DTL,POLE3,XRN1,WRAP53,NOP10,CHTF18,DSCC1,PARP10,LIN9
18_Member	GO Biological Processes	GO:0060249	anatomical structure homeostasis	-9.23196	-7.10624	71/437	54,60,71,154,226,472,567,580,596,641,675,1182,1200,1445,1472,1513,1756,1763,1901,2237,2547,2548,3184,3320,3326,4054,5422,5424,5425,5426,5427,5557,5888,5982,5983,5984,5985,6117,6608,6696,6950,7099,7517,8365,9079,9134,9156,9212,9215,9401,9894,10039,10574,10575,10576,10694,10714,10728,22948,23413,23649,27347,54107,54464,55135,55505,64858,79705,84959,221395,340719	ACP5,ACTB,ACTG1,ADRB2,ALDOA,ATM,B2M,BARD1,BCL2,BLM,BRCA2,CLCN3,TPP1,CSK,CST4,CTSK,DMD,DNA2,S1PR1,FEN1,XRCC6,GAA,HNRNPD,HSP90AA1,HSP90AB1,LTBP3,POLA1,POLD1,POLD2,POLE,POLE2,PRIM1,RAD51,RFC2,RFC3,RFC4,RFC5,RPA1,SMO,SPP1,TCP1,TLR4,XRCC3,H4C8,LDB2,CCNE2,EXO1,AURKB,LARGE1,RECQL4,TELO2,PARP3,CCT7,CCT4,CCT2,CCT8,POLD3,PTGES3,CCT5,NCS1,POLA2,STK39,POLE3,XRN1,WRAP53,NOP10,DCLRE1B,LRRK1,UBASH3B,ADGRF5,NANO…
18_Member	GO Biological Processes	GO:2000573	positive regulation of DNA biosynthetic process	-7.99347	-6.05614	21/67	472,3082,3184,3320,3326,5155,5982,5983,5984,5985,6950,9212,10574,10575,10576,10694,10728,22948,55135,63922,79075	ATM,HGF,HNRNPD,HSP90AA1,HSP90AB1,PDGFB,RFC2,RFC3,RFC4,RFC5,TCP1,AURKB,CCT7,CCT4,CCT2,CCT8,PTGES3,CCT5,WRAP53,CHTF18,DSCC1
18_Member	GO Biological Processes	GO:2000278	regulation of DNA biosynthetic process	-6.73648	-4.96671	26/112	472,3082,3184,3320,3326,3776,5155,5982,5983,5984,5985,6950,7027,9212,10039,10574,10575,10576,10694,10728,22948,27063,54464,55135,63922,79075	ATM,HGF,HNRNPD,HSP90AA1,HSP90AB1,KCNK2,PDGFB,RFC2,RFC3,RFC4,RFC5,TCP1,TFDP1,AURKB,PARP3,CCT7,CCT4,CCT2,CCT8,PTGES3,CCT5,ANKRD1,XRN1,WRAP53,CHTF18,DSCC1
18_Member	GO Biological Processes	GO:1990173	protein localization to nucleoplasm	-6.41852	-4.69537	8/12	6950,10574,10575,10576,10694,22948,29997,55135	TCP1,CCT7,CCT4,CCT2,CCT8,CCT5,NOP53,WRAP53
18_Member	GO Biological Processes	GO:1903405	protein localization to nuclear body	-5.87769	-4.22196	7/10	6950,10574,10575,10576,10694,22948,55135	TCP1,CCT7,CCT4,CCT2,CCT8,CCT5,WRAP53
18_Member	GO Biological Processes	GO:1904851	positive regulation of establishment of protein localization to telomere	-5.87769	-4.22196	7/10	6950,10574,10575,10576,10694,22948,55135	TCP1,CCT7,CCT4,CCT2,CCT8,CCT5,WRAP53
18_Member	GO Biological Processes	GO:1904867	protein localization to Cajal body	-5.87769	-4.22196	7/10	6950,10574,10575,10576,10694,22948,55135	TCP1,CCT7,CCT4,CCT2,CCT8,CCT5,WRAP53
18_Member	Reactome Gene Sets	R-HSA-390450	Folding of actin by CCT/TriC	-5.87769	-4.22196	7/10	60,6950,10574,10575,10576,10694,22948	ACTB,TCP1,CCT7,CCT4,CCT2,CCT8,CCT5
18_Member	GO Biological Processes	GO:0070203	regulation of establishment of protein localization to telomere	-5.46773	-3.8552	7/11	6950,10574,10575,10576,10694,22948,55135	TCP1,CCT7,CCT4,CCT2,CCT8,CCT5,WRAP53
18_Member	GO Biological Processes	GO:0090670	RNA localization to Cajal body	-5.45528	-3.8487	9/19	6950,10574,10575,10576,10694,10856,22948,55135,55505	TCP1,CCT7,CCT4,CCT2,CCT8,RUVBL2,CCT5,WRAP53,NOP10
18_Member	GO Biological Processes	GO:0090671	telomerase RNA localization to Cajal body	-5.45528	-3.8487	9/19	6950,10574,10575,10576,10694,10856,22948,55135,55505	TCP1,CCT7,CCT4,CCT2,CCT8,RUVBL2,CCT5,WRAP53,NOP10
18_Member	GO Biological Processes	GO:0090672	telomerase RNA localization	-5.45528	-3.8487	9/19	6950,10574,10575,10576,10694,10856,22948,55135,55505	TCP1,CCT7,CCT4,CCT2,CCT8,RUVBL2,CCT5,WRAP53,NOP10
18_Member	GO Biological Processes	GO:0090685	RNA localization to nucleus	-5.45528	-3.8487	9/19	6950,10574,10575,10576,10694,10856,22948,55135,55505	TCP1,CCT7,CCT4,CCT2,CCT8,RUVBL2,CCT5,WRAP53,NOP10
18_Member	GO Biological Processes	GO:1904874	positive regulation of telomerase RNA localization to Cajal body	-5.394	-3.79662	8/15	6950,10574,10575,10576,10694,10856,22948,55505	TCP1,CCT7,CCT4,CCT2,CCT8,RUVBL2,CCT5,NOP10
18_Member	CORUM	CORUM:126	CCT complex (chaperonin containing TCP1 complex)	-5.35434	-3.76757	6/8	6950,10574,10575,10576,10694,22948	TCP1,CCT7,CCT4,CCT2,CCT8,CCT5
18_Member	GO Biological Processes	GO:0070200	establishment of protein localization to telomere	-5.12273	-3.558	8/16	675,6950,10574,10575,10576,10694,22948,55135	BRCA2,TCP1,CCT7,CCT4,CCT2,CCT8,CCT5,WRAP53
18_Member	GO Biological Processes	GO:0070202	regulation of establishment of protein localization to chromosome	-5.11686	-3.55672	7/12	6950,10574,10575,10576,10694,22948,55135	TCP1,CCT7,CCT4,CCT2,CCT8,CCT5,WRAP53
18_Member	GO Biological Processes	GO:1904816	positive regulation of protein localization to chromosome, telomeric region	-5.11686	-3.55672	7/12	6950,10574,10575,10576,10694,22948,55135	TCP1,CCT7,CCT4,CCT2,CCT8,CCT5,WRAP53
18_Member	GO Biological Processes	GO:1904869	regulation of protein localization to Cajal body	-4.906	-3.37236	6/9	6950,10574,10575,10576,10694,22948	TCP1,CCT7,CCT4,CCT2,CCT8,CCT5
18_Member	GO Biological Processes	GO:1904871	positive regulation of protein localization to Cajal body	-4.906	-3.37236	6/9	6950,10574,10575,10576,10694,22948	TCP1,CCT7,CCT4,CCT2,CCT8,CCT5
18_Member	GO Biological Processes	GO:1904872	regulation of telomerase RNA localization to Cajal body	-4.65067	-3.15069	8/18	6950,10574,10575,10576,10694,10856,22948,55505	TCP1,CCT7,CCT4,CCT2,CCT8,RUVBL2,CCT5,NOP10
18_Member	GO Biological Processes	GO:1904814	regulation of protein localization to chromosome, telomeric region	-4.53862	-3.05305	7/14	6950,10574,10575,10576,10694,22948,55135	TCP1,CCT7,CCT4,CCT2,CCT8,CCT5,WRAP53
18_Member	GO Biological Processes	GO:0010833	telomere maintenance via telomere lengthening	-4.51078	-3.03146	18/82	472,3320,3326,5888,6117,6950,9212,9894,10574,10575,10576,10694,10728,22948,54464,55135,55505,64858	ATM,HSP90AA1,HSP90AB1,RAD51,RPA1,TCP1,AURKB,TELO2,CCT7,CCT4,CCT2,CCT8,PTGES3,CCT5,XRN1,WRAP53,NOP10,DCLRE1B
18_Member	GO Biological Processes	GO:0007004	telomere maintenance via telomerase	-4.30285	-2.85396	16/70	472,3320,3326,6117,6950,9212,9894,10574,10575,10576,10694,10728,22948,54464,55135,55505	ATM,HSP90AA1,HSP90AB1,RPA1,TCP1,AURKB,TELO2,CCT7,CCT4,CCT2,CCT8,PTGES3,CCT5,XRN1,WRAP53,NOP10
18_Member	GO Biological Processes	GO:0070199	establishment of protein localization to chromosome	-4.29074	-2.84361	9/25	675,6950,10574,10575,10576,10694,10856,22948,55135	BRCA2,TCP1,CCT7,CCT4,CCT2,CCT8,RUVBL2,CCT5,WRAP53
18_Member	GO Biological Processes	GO:1901998	toxin transport	-4.00336	-2.59377	11/39	664,4041,6950,8829,10574,10575,10576,10694,22948,29126,84168	BNIP3,LRP5,TCP1,NRP1,CCT7,CCT4,CCT2,CCT8,CCT5,CD274,ANTXR1
18_Member	GO Biological Processes	GO:0090666	scaRNA localization to Cajal body	-3.82292	-2.44739	4/5	6950,10575,10576,55135	TCP1,CCT4,CCT2,WRAP53
18_Member	GO Biological Processes	GO:0006278	RNA-dependent DNA biosynthetic process	-3.77918	-2.4076	16/77	472,3320,3326,6117,6950,9212,9894,10574,10575,10576,10694,10728,22948,54464,55135,55505	ATM,HSP90AA1,HSP90AB1,RPA1,TCP1,AURKB,TELO2,CCT7,CCT4,CCT2,CCT8,PTGES3,CCT5,XRN1,WRAP53,NOP10
18_Member	GO Biological Processes	GO:0050821	protein stabilization	-3.42354	-2.11161	27/178	1191,1410,2597,2896,3092,3320,3326,3329,4088,5216,6608,6950,8863,9894,10491,10574,10575,10576,10694,10728,22948,23252,29997,51512,64321,84515,124997	CLU,CRYAB,GAPDH,GRN,HIP1,HSP90AA1,HSP90AB1,HSPD1,SMAD3,PFN1,SMO,TCP1,PER3,TELO2,CRTAP,CCT7,CCT4,CCT2,CCT8,PTGES3,CCT5,OTUD3,NOP53,GTSE1,SOX17,MCM8,WDR81
18_Member	CORUM	CORUM:6247	BBS-chaperonin complex	-3.35761	-2.06578	5/10	6950,10575,10576,10694,22948	TCP1,CCT4,CCT2,CCT8,CCT5
18_Member	GO Biological Processes	GO:0070198	protein localization to chromosome, telomeric region	-3.0945	-1.84366	8/28	675,6950,10574,10575,10576,10694,22948,55135	BRCA2,TCP1,CCT7,CCT4,CCT2,CCT8,CCT5,WRAP53
18_Member	GO Biological Processes	GO:0006457	protein folding	-2.97189	-1.73928	31/229	567,1191,1410,2288,2896,3320,3326,3329,3336,4879,5480,5589,6000,6950,8425,10491,10574,10575,10576,10681,10694,10728,10856,10961,22948,26973,30001,51645,55466,56605,80273	B2M,CLU,CRYAB,FKBP4,GRN,HSP90AA1,HSP90AB1,HSPD1,HSPE1,NPPB,PPIC,PRKCSH,RGS7,TCP1,LTBP4,CRTAP,CCT7,CCT4,CCT2,GNB5,CCT8,PTGES3,RUVBL2,ERP29,CCT5,CHORDC1,ERO1A,PPIL1,DNAJA4,ERO1B,GRPEL1
18_Member	GO Biological Processes	GO:0051973	positive regulation of telomerase activity	-2.95505	-1.72812	9/36	3184,3320,3326,6950,9212,10575,10576,10728,55135	HNRNPD,HSP90AA1,HSP90AB1,TCP1,AURKB,CCT4,CCT2,PTGES3,WRAP53
18_Member	GO Biological Processes	GO:0051972	regulation of telomerase activity	-2.91287	-1.69293	11/51	472,3184,3320,3326,6950,9212,10039,10575,10576,10728,55135	ATM,HNRNPD,HSP90AA1,HSP90AB1,TCP1,AURKB,PARP3,CCT4,CCT2,PTGES3,WRAP53
18_Member	GO Biological Processes	GO:0031647	regulation of protein stability	-2.77569	-1.58298	36/286	596,650,1191,1410,2597,2896,3092,3320,3326,3329,4088,4771,5216,5347,5476,6608,6790,6950,8863,9894,10491,10574,10575,10576,10694,10728,22948,23252,23327,29116,29997,51512,64321,84515,120892,124997	BCL2,BMP2,CLU,CRYAB,GAPDH,GRN,HIP1,HSP90AA1,HSP90AB1,HSPD1,SMAD3,NF2,PFN1,PLK1,CTSA,SMO,AURKA,TCP1,PER3,TELO2,CRTAP,CCT7,CCT4,CCT2,CCT8,PTGES3,CCT5,OTUD3,NEDD4L,MYLIP,NOP53,GTSE1,SOX17,MCM8,LRRK2,WDR81
18_Member	GO Biological Processes	GO:0032212	positive regulation of telomere maintenance via telomerase	-2.50357	-1.3727	8/34	472,6950,9212,10574,10575,10576,10694,22948	ATM,TCP1,AURKB,CCT7,CCT4,CCT2,CCT8,CCT5
18_Member	Reactome Gene Sets	R-HSA-6814122	Cooperation of PDCL (PhLP1) and TRiC/CCT in G-protein beta folding	-2.45696	-1.33254	9/42	2791,6000,6950,10574,10575,10576,10681,10694,22948	GNG11,RGS7,TCP1,CCT7,CCT4,CCT2,GNB5,CCT8,CCT5
18_Member	GO Biological Processes	GO:0007339	binding of sperm to zona pellucida	-2.26323	-1.19071	8/37	226,6950,7417,10574,10575,10576,10694,22948	ALDOA,TCP1,VDAC2,CCT7,CCT4,CCT2,CCT8,CCT5
18_Member	GO Biological Processes	GO:1904358	positive regulation of telomere maintenance via telomere lengthening	-2.26323	-1.19071	8/37	472,6950,9212,10574,10575,10576,10694,22948	ATM,TCP1,AURKB,CCT7,CCT4,CCT2,CCT8,CCT5
18_Member	Reactome Gene Sets	R-HSA-5620922	BBSome-mediated cargo-targeting to cilium	-2.22445	-1.15879	6/23	6608,6950,10575,10576,10694,22948	SMO,TCP1,CCT4,CCT2,CCT8,CCT5
18_Member	Reactome Gene Sets	R-HSA-390471	Association of TriC/CCT with target proteins during biosynthesis	-2.1189	-1.07559	8/39	6950,9134,10574,10575,10576,10694,22948,55135	TCP1,CCNE2,CCT7,CCT4,CCT2,CCT8,CCT5,WRAP53
19_Summary	Canonical Pathways	M1	PID FANCONI PATHWAY	-12.3957	-9.99727	22/47	472,641,675,2175,2177,2178,2187,2189,3014,5982,5983,5984,5985,6117,7398,7517,11073,29089,55215,57697,80010,83990,5888,5980,9894,201254,10635,55159,64858,84515,580,1017,2547,4869,5932	ATM,BLM,BRCA2,FANCA,FANCD2,FANCE,FANCB,FANCG,H2AX,RFC2,RFC3,RFC4,RFC5,RPA1,USP1,XRCC3,TOPBP1,UBE2T,FANCI,FANCM,RMI1,BRIP1,RAD51,REV3L,TELO2,CENPX,RAD51AP1,RFWD3,DCLRE1B,MCM8,BARD1,CDK2,XRCC6,NPM1,RBBP8
19_Member	Canonical Pathways	M1	PID FANCONI PATHWAY	-12.3957	-9.99727	22/47	472,641,675,2175,2177,2178,2187,2189,3014,5982,5983,5984,5985,6117,7398,7517,11073,29089,55215,57697,80010,83990	ATM,BLM,BRCA2,FANCA,FANCD2,FANCE,FANCB,FANCG,H2AX,RFC2,RFC3,RFC4,RFC5,RPA1,USP1,XRCC3,TOPBP1,UBE2T,FANCI,FANCM,RMI1,BRIP1
19_Member	KEGG Pathway	hsa03460	Fanconi anemia pathway	-7.41049	-5.53543	18/54	641,675,2175,2177,2178,2187,2189,5888,5980,6117,7398,9894,29089,55215,57697,80010,83990,201254	BLM,BRCA2,FANCA,FANCD2,FANCE,FANCB,FANCG,RAD51,REV3L,RPA1,USP1,TELO2,UBE2T,FANCI,FANCM,RMI1,BRIP1,CENPX
19_Member	GO Biological Processes	GO:0036297	interstrand cross-link repair	-6.75682	-4.98459	17/53	2175,2177,2178,2187,2189,5888,6117,7398,7517,10635,29089,55159,55215,57697,64858,84515,201254	FANCA,FANCD2,FANCE,FANCB,FANCG,RAD51,RPA1,USP1,XRCC3,RAD51AP1,UBE2T,RFWD3,FANCI,FANCM,DCLRE1B,MCM8,CENPX
19_Member	Canonical Pathways	M258	PID BARD1 PATHWAY	-6.30683	-4.58969	12/29	472,580,1017,2175,2177,2178,2189,2547,4869,5888,5932,11073	ATM,BARD1,CDK2,FANCA,FANCD2,FANCE,FANCG,XRCC6,NPM1,RAD51,RBBP8,TOPBP1
19_Member	CORUM	CORUM:2739	FA complex (Fanconi anemia complex)	-5.46773	-3.8552	7/11	641,2175,2178,2187,2189,6117,80010	BLM,FANCA,FANCE,FANCB,FANCG,RPA1,RMI1
19_Member	Reactome Gene Sets	R-HSA-6783310	Fanconi Anemia Pathway	-4.6131	-3.11968	12/40	2175,2177,2178,2187,2189,6117,7398,29089,55215,57697,64858,201254	FANCA,FANCD2,FANCE,FANCB,FANCG,RPA1,USP1,UBE2T,FANCI,FANCM,DCLRE1B,CENPX
19_Member	CORUM	CORUM:1625	FA core complex (Fanconi anemia core complex)	-4.35312	-2.8983	5/7	2175,2178,2187,2189,57697	FANCA,FANCE,FANCB,FANCG,FANCM
19_Member	CORUM	CORUM:1152	FA complex (Fanconi anemia complex)	-3.9551	-2.55401	5/8	2175,2178,2187,2189,57697	FANCA,FANCE,FANCB,FANCG,FANCM
19_Member	CORUM	CORUM:244	BRAFT complex	-3.71048	-2.35006	6/13	641,2175,2178,2189,6117,80010	BLM,FANCA,FANCE,FANCG,RPA1,RMI1
19_Member	CORUM	CORUM:1624	FA core complex (Fanconi anemia core complex)	-3.6308	-2.28639	5/9	2175,2178,2187,2189,57697	FANCA,FANCE,FANCB,FANCG,FANCM
19_Member	CORUM	CORUM:245	FA core complex (Fanconi anemia core complex)	-3.6308	-2.28639	5/9	2175,2178,2187,2189,80010	FANCA,FANCE,FANCB,FANCG,RMI1
19_Member	CORUM	CORUM:6884	Fanconi anemia FAAP100 complex	-3.35761	-2.06578	5/10	2175,2178,2187,2189,57697	FANCA,FANCE,FANCB,FANCG,FANCM
19_Member	CORUM	CORUM:248	BRAFT complex	-3.12215	-1.86719	5/11	641,2175,2178,2189,6117	BLM,FANCA,FANCE,FANCG,RPA1
19_Member	CORUM	CORUM:1623	FA core complex 1 (Fanconi anemia core complex 1)	-2.42119	-1.31227	3/5	2175,2178,2189	FANCA,FANCE,FANCG
19_Member	CORUM	CORUM:3083	FA core complex 1 (Fanconi anemia core complex 1)	-2.42119	-1.31227	3/5	2175,2178,2189	FANCA,FANCE,FANCG
20_Summary	KEGG Pathway	hsa05166	HTLV-I infection	-12.0052	-9.63218	55/256	109,112,115,291,292,472,701,894,991,1030,1869,2113,3105,3106,3107,3134,3554,4085,4088,4603,4605,4773,4776,5155,5424,5425,5426,5427,5901,5902,5971,6513,6776,7042,7416,7417,7419,7474,8061,8322,8323,8325,8829,9133,9184,9232,10714,22800,22808,23373,51384,54107,83660,94241,196883	ADCY3,ADCY6,ADCY9,SLC25A4,SLC25A5,ATM,BUB1B,CCND2,CDC20,CDKN2B,E2F1,ETS1,HLA-A,HLA-B,HLA-C,HLA-F,IL1R1,MAD2L1,SMAD3,MYBL1,MYBL2,NFATC2,NFATC4,PDGFB,POLD1,POLD2,POLE,POLE2,RAN,RANBP1,RELB,SLC2A1,STAT5A,TGFB2,VDAC1,VDAC2,VDAC3,WNT5A,FOSL1,FZD4,FZD6,FZD8,NRP1,CCNB2,BUB3,PTTG1,POLD3,RRAS2,MRAS,CRTC1,WNT16,POLE3,TLN2,TP53INP1,ADCY4
20_Member	KEGG Pathway	hsa05166	HTLV-I infection	-12.0052	-9.63218	55/256	109,112,115,291,292,472,701,894,991,1030,1869,2113,3105,3106,3107,3134,3554,4085,4088,4603,4605,4773,4776,5155,5424,5425,5426,5427,5901,5902,5971,6513,6776,7042,7416,7417,7419,7474,8061,8322,8323,8325,8829,9133,9184,9232,10714,22800,22808,23373,51384,54107,83660,94241,196883	ADCY3,ADCY6,ADCY9,SLC25A4,SLC25A5,ATM,BUB1B,CCND2,CDC20,CDKN2B,E2F1,ETS1,HLA-A,HLA-B,HLA-C,HLA-F,IL1R1,MAD2L1,SMAD3,MYBL1,MYBL2,NFATC2,NFATC4,PDGFB,POLD1,POLD2,POLE,POLE2,RAN,RANBP1,RELB,SLC2A1,STAT5A,TGFB2,VDAC1,VDAC2,VDAC3,WNT5A,FOSL1,FZD4,FZD6,FZD8,NRP1,CCNB2,BUB3,PTTG1,POLD3,RRAS2,MRAS,CRTC1,WNT16,POLE3,TLN2,TP53INP1,ADCY4
