# Supplementary material for: Altered chromatin landscape and enhancer engagement underlie transcriptional dysregulation in MED12 mutant uterine leiomyomas
Source: Nat Commun. 2020 Feb 24;11:1019. doi: 10.1038/s41467-020-14701-6 (PMC7040020; doi:10.1038/s41467-020-14701-6)
Supplement: Supplementary file 9 — Supplementary Data 6 [file 41467_2020_14701_MOESM9_ESM.xlsx]

## Sheet: Supplementary table 10
GroupID	Category	Term	Description	LogP	Log(q-value)	InTerm_InList	Genes	Symbols
1_Summary	GO Biological Processes	GO:0001568	blood vessel development	-18.7019	-14.3861	67/763	284,388,694,947,1295,1906,1942,2034,2152,2321,3037,3087,3162,3315,3791,4016,4052,4211,4327,4628,5155,5156,5175,5176,5578,5587,5740,6091,6356,6444,6772,6909,6943,7424,7490,8038,8091,8434,8710,8817,8828,8829,8862,9021,9289,9314,9353,10512,10769,11082,11117,11174,23414,25960,27286,51129,51162,54538,55636,58504,79812,90993,126393,144165,147372,284361,441478,6648,604,623,1956,3383,3570,3673,3925,4920,…	ANGPT1,RHOB,BTG1,CD34,COL8A1,EDN1,EFNA1,EPAS1,F3,FLT1,HAS2,HHEX,HMOX1,HSPB1,KDR,LOXL1,LTBP1,MEIS1,MMP19,MYH10,PDGFB,PDGFRA,PECAM1,SERPINF1,PRKCA,PRKD1,PTGIS,ROBO1,CCL11,SGCD,STAT1,TBX2,TCF21,VEGFC,WT1,ADAM12,HMGA2,RECK,SERPINB7,FGF18,NRP2,NRP1,APLN,SOCS3,ADGRG1,KLF4,SLIT2,SEMA3C,PLK2,ESM1,EMILIN1,ADAMTS6,ZFPM2,ADGRA2,SRPX2,ANGPTL4,EGFL7,ROBO4,CHD7,ARHGAP22,MMRN2,CREB3L1,HSPB6,PRICKLE1,CCBE1,EMC10…
1_Member	GO Biological Processes	GO:0001568	blood vessel development	-18.7019	-14.3861	67/763	284,388,694,947,1295,1906,1942,2034,2152,2321,3037,3087,3162,3315,3791,4016,4052,4211,4327,4628,5155,5156,5175,5176,5578,5587,5740,6091,6356,6444,6772,6909,6943,7424,7490,8038,8091,8434,8710,8817,8828,8829,8862,9021,9289,9314,9353,10512,10769,11082,11117,11174,23414,25960,27286,51129,51162,54538,55636,58504,79812,90993,126393,144165,147372,284361,441478	ANGPT1,RHOB,BTG1,CD34,COL8A1,EDN1,EFNA1,EPAS1,F3,FLT1,HAS2,HHEX,HMOX1,HSPB1,KDR,LOXL1,LTBP1,MEIS1,MMP19,MYH10,PDGFB,PDGFRA,PECAM1,SERPINF1,PRKCA,PRKD1,PTGIS,ROBO1,CCL11,SGCD,STAT1,TBX2,TCF21,VEGFC,WT1,ADAM12,HMGA2,RECK,SERPINB7,FGF18,NRP2,NRP1,APLN,SOCS3,ADGRG1,KLF4,SLIT2,SEMA3C,PLK2,ESM1,EMILIN1,ADAMTS6,ZFPM2,ADGRA2,SRPX2,ANGPTL4,EGFL7,ROBO4,CHD7,ARHGAP22,MMRN2,CREB3L1,HSPB6,PRICKLE1,CCBE1,EMC10…
1_Member	GO Biological Processes	GO:0001944	vasculature development	-18.314	-14.2992	68/797	284,388,694,947,1295,1906,1942,2034,2152,2321,3037,3087,3162,3315,3791,4016,4052,4211,4327,4628,5155,5156,5175,5176,5578,5587,5740,6091,6356,6444,6648,6772,6909,6943,7424,7490,8038,8091,8434,8710,8817,8828,8829,8862,9021,9289,9314,9353,10512,10769,11082,11117,11174,23414,25960,27286,51129,51162,54538,55636,58504,79812,90993,126393,144165,147372,284361,441478	ANGPT1,RHOB,BTG1,CD34,COL8A1,EDN1,EFNA1,EPAS1,F3,FLT1,HAS2,HHEX,HMOX1,HSPB1,KDR,LOXL1,LTBP1,MEIS1,MMP19,MYH10,PDGFB,PDGFRA,PECAM1,SERPINF1,PRKCA,PRKD1,PTGIS,ROBO1,CCL11,SGCD,SOD2,STAT1,TBX2,TCF21,VEGFC,WT1,ADAM12,HMGA2,RECK,SERPINB7,FGF18,NRP2,NRP1,APLN,SOCS3,ADGRG1,KLF4,SLIT2,SEMA3C,PLK2,ESM1,EMILIN1,ADAMTS6,ZFPM2,ADGRA2,SRPX2,ANGPTL4,EGFL7,ROBO4,CHD7,ARHGAP22,MMRN2,CREB3L1,HSPB6,PRICKLE1,CCBE1,…
1_Member	GO Biological Processes	GO:0048514	blood vessel morphogenesis	-15.5152	-11.6764	58/684	284,388,694,947,1295,1906,1942,2034,2152,2321,3037,3087,3162,3315,3791,4211,4327,5156,5175,5176,5578,5587,5740,6091,6356,6444,6772,6909,6943,7424,7490,8038,8091,8434,8817,8828,8829,8862,9289,9314,9353,10769,11082,11117,23414,25960,27286,51129,51162,54538,55636,58504,79812,90993,126393,147372,284361,441478	ANGPT1,RHOB,BTG1,CD34,COL8A1,EDN1,EFNA1,EPAS1,F3,FLT1,HAS2,HHEX,HMOX1,HSPB1,KDR,MEIS1,MMP19,PDGFRA,PECAM1,SERPINF1,PRKCA,PRKD1,PTGIS,ROBO1,CCL11,SGCD,STAT1,TBX2,TCF21,VEGFC,WT1,ADAM12,HMGA2,RECK,FGF18,NRP2,NRP1,APLN,ADGRG1,KLF4,SLIT2,PLK2,ESM1,EMILIN1,ZFPM2,ADGRA2,SRPX2,ANGPTL4,EGFL7,ROBO4,CHD7,ARHGAP22,MMRN2,CREB3L1,HSPB6,CCBE1,EMC10,NRARP
1_Member	GO Biological Processes	GO:0001525	angiogenesis	-14.5602	-10.9434	52/592	284,388,694,947,1295,1906,1942,2034,2152,2321,3087,3162,3315,3791,4211,4327,5156,5175,5176,5578,5587,5740,6091,6356,6772,6943,7424,8038,8091,8434,8817,8828,8829,8862,9289,9314,9353,10769,11082,11117,25960,27286,51129,51162,54538,58504,79812,90993,126393,147372,284361,441478	ANGPT1,RHOB,BTG1,CD34,COL8A1,EDN1,EFNA1,EPAS1,F3,FLT1,HHEX,HMOX1,HSPB1,KDR,MEIS1,MMP19,PDGFRA,PECAM1,SERPINF1,PRKCA,PRKD1,PTGIS,ROBO1,CCL11,STAT1,TCF21,VEGFC,ADAM12,HMGA2,RECK,FGF18,NRP2,NRP1,APLN,ADGRG1,KLF4,SLIT2,PLK2,ESM1,EMILIN1,ADGRA2,SRPX2,ANGPTL4,EGFL7,ROBO4,ARHGAP22,MMRN2,CREB3L1,HSPB6,CCBE1,EMC10,NRARP
1_Member	GO Biological Processes	GO:0051272	positive regulation of cellular component movement	-11.7802	-8.3674	46/564	284,388,604,623,1906,1956,2152,2321,3037,3162,3315,3383,3570,3673,3791,3925,4920,4921,5155,5156,5578,5587,5979,6356,6386,6405,6546,6591,6615,6648,7424,8660,8817,8828,8829,10501,10512,10769,23075,25960,27286,57214,131578,152007,153769,284361	ANGPT1,RHOB,BCL6,BDKRB1,EDN1,EGFR,F3,FLT1,HAS2,HMOX1,HSPB1,ICAM1,IL6R,ITGA2,KDR,STMN1,ROR2,DDR2,PDGFB,PDGFRA,PRKCA,PRKD1,RET,CCL11,SDCBP,SEMA3F,SLC8A1,SNAI2,SNAI1,SOD2,VEGFC,IRS2,FGF18,NRP2,NRP1,SEMA6B,SEMA3C,PLK2,SWAP70,ADGRA2,SRPX2,CEMIP,LRRC15,GLIPR2,SH3RF2,EMC10
1_Member	GO Biological Processes	GO:0030335	positive regulation of cell migration	-11.6574	-8.31867	44/526	284,388,623,1906,1956,2152,2321,3037,3162,3315,3383,3570,3673,3791,4920,4921,5155,5156,5578,5587,5979,6356,6386,6405,6546,6591,6615,6648,7424,8660,8817,8828,8829,10501,10512,10769,23075,25960,27286,57214,131578,152007,153769,284361	ANGPT1,RHOB,BDKRB1,EDN1,EGFR,F3,FLT1,HAS2,HMOX1,HSPB1,ICAM1,IL6R,ITGA2,KDR,ROR2,DDR2,PDGFB,PDGFRA,PRKCA,PRKD1,RET,CCL11,SDCBP,SEMA3F,SLC8A1,SNAI2,SNAI1,SOD2,VEGFC,IRS2,FGF18,NRP2,NRP1,SEMA6B,SEMA3C,PLK2,SWAP70,ADGRA2,SRPX2,CEMIP,LRRC15,GLIPR2,SH3RF2,EMC10
1_Member	GO Biological Processes	GO:0040017	positive regulation of locomotion	-11.3578	-8.12116	46/580	284,388,623,1906,1956,2152,2321,3037,3162,3315,3383,3570,3673,3791,4920,4921,5091,5155,5156,5578,5587,5979,6356,6386,6405,6546,6591,6615,6648,7424,8660,8817,8828,8829,9353,10501,10512,10769,23075,25960,27286,57214,131578,152007,153769,284361	ANGPT1,RHOB,BDKRB1,EDN1,EGFR,F3,FLT1,HAS2,HMOX1,HSPB1,ICAM1,IL6R,ITGA2,KDR,ROR2,DDR2,PC,PDGFB,PDGFRA,PRKCA,PRKD1,RET,CCL11,SDCBP,SEMA3F,SLC8A1,SNAI2,SNAI1,SOD2,VEGFC,IRS2,FGF18,NRP2,NRP1,SLIT2,SEMA6B,SEMA3C,PLK2,SWAP70,ADGRA2,SRPX2,CEMIP,LRRC15,GLIPR2,SH3RF2,EMC10
1_Member	GO Biological Processes	GO:2000147	positive regulation of cell motility	-11.0086	-7.83889	44/550	284,388,623,1906,1956,2152,2321,3037,3162,3315,3383,3570,3673,3791,4920,4921,5155,5156,5578,5587,5979,6356,6386,6405,6546,6591,6615,6648,7424,8660,8817,8828,8829,10501,10512,10769,23075,25960,27286,57214,131578,152007,153769,284361	ANGPT1,RHOB,BDKRB1,EDN1,EGFR,F3,FLT1,HAS2,HMOX1,HSPB1,ICAM1,IL6R,ITGA2,KDR,ROR2,DDR2,PDGFB,PDGFRA,PRKCA,PRKD1,RET,CCL11,SDCBP,SEMA3F,SLC8A1,SNAI2,SNAI1,SOD2,VEGFC,IRS2,FGF18,NRP2,NRP1,SEMA6B,SEMA3C,PLK2,SWAP70,ADGRA2,SRPX2,CEMIP,LRRC15,GLIPR2,SH3RF2,EMC10
1_Member	GO Biological Processes	GO:1904018	positive regulation of vasculature development	-9.96702	-6.93753	26/228	388,694,947,2152,2321,3162,3315,3791,5155,5578,5587,5740,6356,6648,7424,8038,8091,8710,8817,8829,9314,10769,27286,51129,126393,284361	RHOB,BTG1,CD34,F3,FLT1,HMOX1,HSPB1,KDR,PDGFB,PRKCA,PRKD1,PTGIS,CCL11,SOD2,VEGFC,ADAM12,HMGA2,SERPINB7,FGF18,NRP1,KLF4,PLK2,SRPX2,ANGPTL4,HSPB6,EMC10
1_Member	GO Biological Processes	GO:1901342	regulation of vasculature development	-9.69841	-6.70476	36/428	388,694,947,1942,2152,2321,3087,3162,3315,3791,5155,5176,5578,5587,5740,6356,6648,6772,7424,7490,8038,8091,8434,8710,8817,8829,9314,10769,11117,25960,27286,51129,79812,90993,126393,284361	RHOB,BTG1,CD34,EFNA1,F3,FLT1,HHEX,HMOX1,HSPB1,KDR,PDGFB,SERPINF1,PRKCA,PRKD1,PTGIS,CCL11,SOD2,STAT1,VEGFC,WT1,ADAM12,HMGA2,RECK,SERPINB7,FGF18,NRP1,KLF4,PLK2,EMILIN1,ADGRA2,SRPX2,ANGPTL4,MMRN2,CREB3L1,HSPB6,EMC10
1_Member	GO Biological Processes	GO:0045766	positive regulation of angiogenesis	-8.96131	-6.09261	23/200	388,694,947,2152,2321,3162,3315,3791,5578,5587,5740,6356,7424,8038,8091,8817,8829,9314,10769,27286,51129,126393,284361	RHOB,BTG1,CD34,F3,FLT1,HMOX1,HSPB1,KDR,PRKCA,PRKD1,PTGIS,CCL11,VEGFC,ADAM12,HMGA2,FGF18,NRP1,KLF4,PLK2,SRPX2,ANGPTL4,HSPB6,EMC10
1_Member	GO Biological Processes	GO:0001667	ameboidal-type cell migration	-8.76954	-5.939	36/463	284,388,1906,1942,3037,3162,3315,3673,3791,4921,5155,5175,5176,5578,5587,5979,6091,6405,6546,6772,7424,8817,8828,8829,9314,9353,10501,10512,10769,25960,27286,55612,79812,114757,152007,284361	ANGPT1,RHOB,EDN1,EFNA1,HAS2,HMOX1,HSPB1,ITGA2,KDR,DDR2,PDGFB,PECAM1,SERPINF1,PRKCA,PRKD1,RET,ROBO1,SEMA3F,SLC8A1,STAT1,VEGFC,FGF18,NRP2,NRP1,KLF4,SLIT2,SEMA6B,SEMA3C,PLK2,ADGRA2,SRPX2,FERMT1,MMRN2,CYGB,GLIPR2,EMC10
1_Member	GO Biological Processes	GO:0090130	tissue migration	-8.7635	-5.939	31/357	70,72,284,388,1906,1942,3037,3162,3315,3673,3791,5155,5175,5176,5578,5587,6091,6772,7424,8817,8828,8829,9314,9353,10769,25960,27286,55612,79812,152007,284361	ACTC1,ACTG2,ANGPT1,RHOB,EDN1,EFNA1,HAS2,HMOX1,HSPB1,ITGA2,KDR,PDGFB,PECAM1,SERPINF1,PRKCA,PRKD1,ROBO1,STAT1,VEGFC,FGF18,NRP2,NRP1,KLF4,SLIT2,PLK2,ADGRA2,SRPX2,FERMT1,MMRN2,GLIPR2,EMC10
1_Member	GO Biological Processes	GO:0045765	regulation of angiogenesis	-8.50292	-5.73113	32/387	388,694,947,1942,2152,2321,3087,3162,3315,3791,5176,5578,5587,5740,6356,6772,7424,8038,8091,8434,8817,8829,9314,10769,11117,25960,27286,51129,79812,90993,126393,284361	RHOB,BTG1,CD34,EFNA1,F3,FLT1,HHEX,HMOX1,HSPB1,KDR,SERPINF1,PRKCA,PRKD1,PTGIS,CCL11,STAT1,VEGFC,ADAM12,HMGA2,RECK,FGF18,NRP1,KLF4,PLK2,EMILIN1,ADGRA2,SRPX2,ANGPTL4,MMRN2,CREB3L1,HSPB6,EMC10
1_Member	GO Biological Processes	GO:0050673	epithelial cell proliferation	-8.44757	-5.688	34/432	284,947,1028,1295,1956,2152,2321,3037,3162,3398,3486,3791,5155,5176,5578,5587,6091,6356,6591,6772,7424,7538,8324,8817,8828,8829,8862,9500,9572,51162,55366,55612,284361,441478	ANGPT1,CD34,CDKN1C,COL8A1,EGFR,F3,FLT1,HAS2,HMOX1,ID2,IGFBP3,KDR,PDGFB,SERPINF1,PRKCA,PRKD1,ROBO1,CCL11,SNAI2,STAT1,VEGFC,ZFP36,FZD7,FGF18,NRP2,NRP1,APLN,MAGED1,NR1D1,EGFL7,LGR4,FERMT1,EMC10,NRARP
1_Member	GO Biological Processes	GO:0010634	positive regulation of epithelial cell migration	-8.1794	-5.49516	20/167	284,388,1906,3037,3162,3315,3673,3791,5155,5578,5587,7424,8817,8828,8829,10769,25960,27286,152007,284361	ANGPT1,RHOB,EDN1,HAS2,HMOX1,HSPB1,ITGA2,KDR,PDGFB,PRKCA,PRKD1,VEGFC,FGF18,NRP2,NRP1,PLK2,ADGRA2,SRPX2,GLIPR2,EMC10
1_Member	GO Biological Processes	GO:0010595	positive regulation of endothelial cell migration	-7.93264	-5.29802	17/124	284,388,1906,3162,3315,3791,5155,5578,5587,7424,8817,8828,8829,10769,25960,27286,284361	ANGPT1,RHOB,EDN1,HMOX1,HSPB1,KDR,PDGFB,PRKCA,PRKD1,VEGFC,FGF18,NRP2,NRP1,PLK2,ADGRA2,SRPX2,EMC10
1_Member	GO Biological Processes	GO:0010631	epithelial cell migration	-7.83677	-5.21988	29/348	284,388,1906,1942,3037,3162,3315,3673,3791,5155,5175,5176,5578,5587,6091,6772,7424,8817,8828,8829,9314,9353,10769,25960,27286,55612,79812,152007,284361	ANGPT1,RHOB,EDN1,EFNA1,HAS2,HMOX1,HSPB1,ITGA2,KDR,PDGFB,PECAM1,SERPINF1,PRKCA,PRKD1,ROBO1,STAT1,VEGFC,FGF18,NRP2,NRP1,KLF4,SLIT2,PLK2,ADGRA2,SRPX2,FERMT1,MMRN2,GLIPR2,EMC10
1_Member	GO Biological Processes	GO:0090132	epithelium migration	-7.75419	-5.15433	29/351	284,388,1906,1942,3037,3162,3315,3673,3791,5155,5175,5176,5578,5587,6091,6772,7424,8817,8828,8829,9314,9353,10769,25960,27286,55612,79812,152007,284361	ANGPT1,RHOB,EDN1,EFNA1,HAS2,HMOX1,HSPB1,ITGA2,KDR,PDGFB,PECAM1,SERPINF1,PRKCA,PRKD1,ROBO1,STAT1,VEGFC,FGF18,NRP2,NRP1,KLF4,SLIT2,PLK2,ADGRA2,SRPX2,FERMT1,MMRN2,GLIPR2,EMC10
1_Member	GO Biological Processes	GO:0043542	endothelial cell migration	-7.73507	-5.14348	25/270	284,388,1906,1942,3162,3315,3791,5155,5175,5176,5578,5587,6091,6772,7424,8817,8828,8829,9314,9353,10769,25960,27286,79812,284361	ANGPT1,RHOB,EDN1,EFNA1,HMOX1,HSPB1,KDR,PDGFB,PECAM1,SERPINF1,PRKCA,PRKD1,ROBO1,STAT1,VEGFC,FGF18,NRP2,NRP1,KLF4,SLIT2,PLK2,ADGRA2,SRPX2,MMRN2,EMC10
1_Member	GO Biological Processes	GO:0010594	regulation of endothelial cell migration	-7.30167	-4.76395	22/225	284,388,1906,1942,3162,3315,3791,5155,5176,5578,5587,7424,8817,8828,8829,9314,9353,10769,25960,27286,79812,284361	ANGPT1,RHOB,EDN1,EFNA1,HMOX1,HSPB1,KDR,PDGFB,SERPINF1,PRKCA,PRKD1,VEGFC,FGF18,NRP2,NRP1,KLF4,SLIT2,PLK2,ADGRA2,SRPX2,MMRN2,EMC10
1_Member	GO Biological Processes	GO:0010632	regulation of epithelial cell migration	-7.21208	-4.71576	25/287	284,388,1906,1942,3037,3162,3315,3673,3791,5155,5176,5578,5587,7424,8817,8828,8829,9314,9353,10769,25960,27286,79812,152007,284361	ANGPT1,RHOB,EDN1,EFNA1,HAS2,HMOX1,HSPB1,ITGA2,KDR,PDGFB,SERPINF1,PRKCA,PRKD1,VEGFC,FGF18,NRP2,NRP1,KLF4,SLIT2,PLK2,ADGRA2,SRPX2,MMRN2,GLIPR2,EMC10
1_Member	GO Biological Processes	GO:0050678	regulation of epithelial cell proliferation	-6.51926	-4.12767	28/378	284,1028,1956,2152,2321,3037,3162,3791,5155,5176,5578,5587,6091,6356,6591,6772,7424,7538,8324,8817,8828,8829,8862,9500,9572,51162,284361,441478	ANGPT1,CDKN1C,EGFR,F3,FLT1,HAS2,HMOX1,KDR,PDGFB,SERPINF1,PRKCA,PRKD1,ROBO1,CCL11,SNAI2,STAT1,VEGFC,ZFP36,FZD7,FGF18,NRP2,NRP1,APLN,MAGED1,NR1D1,EGFL7,EMC10,NRARP
1_Member	GO Biological Processes	GO:0002040	sprouting angiogenesis	-6.47239	-4.09103	19/192	284,2321,3162,3791,6091,7424,8434,8817,8829,9314,9353,10769,11082,25960,27286,79812,90993,147372,441478	ANGPT1,FLT1,HMOX1,KDR,ROBO1,VEGFC,RECK,FGF18,NRP1,KLF4,SLIT2,PLK2,ESM1,ADGRA2,SRPX2,MMRN2,CREB3L1,CCBE1,NRARP
1_Member	GO Biological Processes	GO:0001935	endothelial cell proliferation	-6.23206	-3.89846	19/199	284,947,2152,2321,3162,3791,5155,5578,5587,6356,6772,7424,8817,8828,8829,8862,51162,284361,441478	ANGPT1,CD34,F3,FLT1,HMOX1,KDR,PDGFB,PRKCA,PRKD1,CCL11,STAT1,VEGFC,FGF18,NRP2,NRP1,APLN,EGFL7,EMC10,NRARP
1_Member	GO Biological Processes	GO:0043536	positive regulation of blood vessel endothelial cell migration	-6.14967	-3.83813	12/81	284,3162,3315,3791,5155,5578,5587,7424,8817,8829,10769,27286	ANGPT1,HMOX1,HSPB1,KDR,PDGFB,PRKCA,PRKD1,VEGFC,FGF18,NRP1,PLK2,SRPX2
1_Member	GO Biological Processes	GO:0001938	positive regulation of endothelial cell proliferation	-6.141	-3.83373	14/112	2152,3162,3791,5155,5578,5587,6356,7424,8828,8829,8862,51162,284361,441478	F3,HMOX1,KDR,PDGFB,PRKCA,PRKD1,CCL11,VEGFC,NRP2,NRP1,APLN,EGFL7,EMC10,NRARP
1_Member	GO Biological Processes	GO:0001936	regulation of endothelial cell proliferation	-6.12588	-3.82285	18/183	284,2152,2321,3162,3791,5155,5578,5587,6356,6772,7424,8817,8828,8829,8862,51162,284361,441478	ANGPT1,F3,FLT1,HMOX1,KDR,PDGFB,PRKCA,PRKD1,CCL11,STAT1,VEGFC,FGF18,NRP2,NRP1,APLN,EGFL7,EMC10,NRARP
1_Member	GO Biological Processes	GO:0043534	blood vessel endothelial cell migration	-5.44633	-3.27034	17/184	284,1942,3162,3315,3791,5155,5578,5587,6091,7424,8817,8829,9314,9353,10769,27286,79812	ANGPT1,EFNA1,HMOX1,HSPB1,KDR,PDGFB,PRKCA,PRKD1,ROBO1,VEGFC,FGF18,NRP1,KLF4,SLIT2,PLK2,SRPX2,MMRN2
1_Member	GO Biological Processes	GO:0043535	regulation of blood vessel endothelial cell migration	-4.9537	-2.83096	15/160	284,1942,3162,3315,3791,5155,5578,5587,7424,8817,8829,9314,10769,27286,79812	ANGPT1,EFNA1,HMOX1,HSPB1,KDR,PDGFB,PRKCA,PRKD1,VEGFC,FGF18,NRP1,KLF4,PLK2,SRPX2,MMRN2
1_Member	GO Biological Processes	GO:0050679	positive regulation of epithelial cell proliferation	-4.93334	-2.81613	17/201	1956,2152,3037,3162,3791,5155,5578,5587,6356,7424,8324,8828,8829,8862,51162,284361,441478	EGFR,F3,HAS2,HMOX1,KDR,PDGFB,PRKCA,PRKD1,CCL11,VEGFC,FZD7,NRP2,NRP1,APLN,EGFL7,EMC10,NRARP
1_Member	GO Biological Processes	GO:0002042	cell migration involved in sprouting angiogenesis	-3.04074	-1.4127	9/101	3162,3791,6091,8829,9314,9353,10769,27286,79812	HMOX1,KDR,ROBO1,NRP1,KLF4,SLIT2,PLK2,SRPX2,MMRN2
1_Member	GO Biological Processes	GO:0090050	positive regulation of cell migration involved in sprouting angiogenesis	-2.63146	-1.11117	5/38	3162,3791,8829,10769,27286	HMOX1,KDR,NRP1,PLK2,SRPX2
1_Member	GO Biological Processes	GO:0090049	regulation of cell migration involved in sprouting angiogenesis	-2.28908	-0.867536	7/85	3162,3791,8829,9314,10769,27286,79812	HMOX1,KDR,NRP1,KLF4,PLK2,SRPX2,MMRN2
1_Member	GO Biological Processes	GO:1903672	positive regulation of sprouting angiogenesis	-2.23609	-0.828172	6/66	3162,3791,8829,9314,10769,27286	HMOX1,KDR,NRP1,KLF4,PLK2,SRPX2
2_Summary	GO Biological Processes	GO:0043062	extracellular structure organization	-14.6427	-10.9434	43/414	19,947,1295,1305,1307,1842,3037,3371,3383,3673,3679,3791,4060,4237,4239,4312,4314,4320,4327,4629,4921,5155,5156,5175,5806,6386,6696,7148,7412,7450,7490,8038,8076,8434,9388,11117,25890,55612,64856,79875,83716,84171,90993,3486,3489,3730,4052,4256,5118,5549,9353,11082,22915,25878,25987,27286,79812,827,4016,5578,170692	ABCA1,CD34,COL8A1,COL13A1,COL16A1,ECM2,HAS2,TNC,ICAM1,ITGA2,ITGA7,KDR,LUM,MFAP2,MFAP4,MMP1,MMP3,MMP11,MMP19,MYH11,DDR2,PDGFB,PDGFRA,PECAM1,PTX3,SDCBP,SPP1,TNXB,VCAM1,VWF,WT1,ADAM12,MFAP5,RECK,LIPG,EMILIN1,ABI3BP,FERMT1,VWA1,THSD4,CRISPLD2,LOXL4,CREB3L1,IGFBP3,IGFBP6,ANOS1,LTBP1,MGP,PCOLCE,PRELP,SLIT2,ESM1,MMRN1,MXRA5,TSKU,SRPX2,MMRN2,CAPN6,LOXL1,PRKCA,ADAMTS18
2_Member	GO Biological Processes	GO:0043062	extracellular structure organization	-14.6427	-10.9434	43/414	19,947,1295,1305,1307,1842,3037,3371,3383,3673,3679,3791,4060,4237,4239,4312,4314,4320,4327,4629,4921,5155,5156,5175,5806,6386,6696,7148,7412,7450,7490,8038,8076,8434,9388,11117,25890,55612,64856,79875,83716,84171,90993	ABCA1,CD34,COL8A1,COL13A1,COL16A1,ECM2,HAS2,TNC,ICAM1,ITGA2,ITGA7,KDR,LUM,MFAP2,MFAP4,MMP1,MMP3,MMP11,MMP19,MYH11,DDR2,PDGFB,PDGFRA,PECAM1,PTX3,SDCBP,SPP1,TNXB,VCAM1,VWF,WT1,ADAM12,MFAP5,RECK,LIPG,EMILIN1,ABI3BP,FERMT1,VWA1,THSD4,CRISPLD2,LOXL4,CREB3L1
2_Member	GO Biological Processes	GO:0030198	extracellular matrix organization	-13.9631	-10.4253	39/359	1295,1305,1307,1842,3037,3371,3383,3673,3679,3791,4060,4237,4239,4312,4314,4320,4327,4629,4921,5155,5156,5175,5806,6696,7148,7412,7450,7490,8038,8076,8434,11117,25890,55612,64856,79875,83716,84171,90993	COL8A1,COL13A1,COL16A1,ECM2,HAS2,TNC,ICAM1,ITGA2,ITGA7,KDR,LUM,MFAP2,MFAP4,MMP1,MMP3,MMP11,MMP19,MYH11,DDR2,PDGFB,PDGFRA,PECAM1,PTX3,SPP1,TNXB,VCAM1,VWF,WT1,ADAM12,MFAP5,RECK,EMILIN1,ABI3BP,FERMT1,VWA1,THSD4,CRISPLD2,LOXL4,CREB3L1
2_Member	Canonical Pathways	M5884	NABA CORE MATRISOME	-11.6345	-8.31867	31/275	1295,1305,1307,1842,3371,3486,3489,3730,4052,4060,4237,4239,4256,5118,5549,6696,7148,7450,8076,9353,11082,11117,22915,25878,25890,25987,27286,64856,79812,79875,83716	COL8A1,COL13A1,COL16A1,ECM2,TNC,IGFBP3,IGFBP6,ANOS1,LTBP1,LUM,MFAP2,MFAP4,MGP,PCOLCE,PRELP,SPP1,TNXB,VWF,MFAP5,SLIT2,ESM1,EMILIN1,MMRN1,MXRA5,ABI3BP,TSKU,SRPX2,VWA1,MMRN2,THSD4,CRISPLD2
2_Member	Reactome Gene Sets	R-HSA-1474244	Extracellular matrix organization	-11.3021	-8.10017	32/301	827,1295,1305,1307,3371,3383,3673,3679,3791,4016,4052,4060,4237,4239,4312,4314,4320,4327,4921,5118,5155,5175,5578,6696,7148,7412,7450,8038,8076,11117,84171,170692	CAPN6,COL8A1,COL13A1,COL16A1,TNC,ICAM1,ITGA2,ITGA7,KDR,LOXL1,LTBP1,LUM,MFAP2,MFAP4,MMP1,MMP3,MMP11,MMP19,DDR2,PCOLCE,PDGFB,PECAM1,PRKCA,SPP1,TNXB,VCAM1,VWF,ADAM12,MFAP5,EMILIN1,LOXL4,ADAMTS18
2_Member	Canonical Pathways	M3008	NABA ECM GLYCOPROTEINS	-10.6673	-7.58185	25/196	1842,3371,3486,3489,3730,4052,4237,4239,4256,5118,6696,7148,7450,8076,9353,11117,22915,25878,25890,25987,27286,64856,79812,79875,83716	ECM2,TNC,IGFBP3,IGFBP6,ANOS1,LTBP1,MFAP2,MFAP4,MGP,PCOLCE,SPP1,TNXB,VWF,MFAP5,SLIT2,EMILIN1,MMRN1,MXRA5,ABI3BP,TSKU,SRPX2,VWA1,MMRN2,THSD4,CRISPLD2
2_Member	Reactome Gene Sets	R-HSA-216083	Integrin cell surface interactions	-6.77847	-4.34342	13/85	1295,1305,1307,3371,3383,3673,3679,3791,4060,5175,6696,7412,7450	COL8A1,COL13A1,COL16A1,TNC,ICAM1,ITGA2,ITGA7,KDR,LUM,PECAM1,SPP1,VCAM1,VWF
3_Summary	GO Biological Processes	GO:0007507	heart development	-13.2955	-9.82469	49/573	70,287,775,1026,1906,1942,1956,2274,3037,3398,3399,3776,4052,4211,4628,4629,5019,5021,5155,5156,5292,5999,6091,6444,6546,6591,6615,6909,7412,7490,8324,8642,8828,8829,8862,9353,9645,10512,10614,11117,11174,23414,26011,27063,55636,57158,57545,79933,144165,694,1410,2034,2121,3475,3486,3679,6648,6943,7832,8038,8910,9518,10290,25802,26471,64754,91653,283149,10891,23114,57082,3925,6281,10580,22998,84978	ACTC1,ANK2,CACNA1C,CDKN1A,EDN1,EFNA1,EGFR,FHL2,HAS2,ID2,ID3,KCNK2,LTBP1,MEIS1,MYH10,MYH11,OXCT1,OXTR,PDGFB,PDGFRA,PIM1,RGS4,ROBO1,SGCD,SLC8A1,SNAI2,SNAI1,TBX2,VCAM1,WT1,FZD7,DCHS1,NRP2,NRP1,APLN,SLIT2,MICAL2,SEMA3C,HEXIM1,EMILIN1,ADAMTS6,ZFPM2,TENM4,ANKRD1,CHD7,JPH2,CC2D2A,SYNPO2L,PRICKLE1,BTG1,CRYAB,EPAS1,EVC,IFRD1,IGFBP3,ITGA7,SOD2,TCF21,BTG2,ADAM12,SGCE,GDF15,SPEG,LMOD1,NUPR1,SMYD3,BOC,BCL9L,P…
3_Member	GO Biological Processes	GO:0007507	heart development	-13.2955	-9.82469	49/573	70,287,775,1026,1906,1942,1956,2274,3037,3398,3399,3776,4052,4211,4628,4629,5019,5021,5155,5156,5292,5999,6091,6444,6546,6591,6615,6909,7412,7490,8324,8642,8828,8829,8862,9353,9645,10512,10614,11117,11174,23414,26011,27063,55636,57158,57545,79933,144165	ACTC1,ANK2,CACNA1C,CDKN1A,EDN1,EFNA1,EGFR,FHL2,HAS2,ID2,ID3,KCNK2,LTBP1,MEIS1,MYH10,MYH11,OXCT1,OXTR,PDGFB,PDGFRA,PIM1,RGS4,ROBO1,SGCD,SLC8A1,SNAI2,SNAI1,TBX2,VCAM1,WT1,FZD7,DCHS1,NRP2,NRP1,APLN,SLIT2,MICAL2,SEMA3C,HEXIM1,EMILIN1,ADAMTS6,ZFPM2,TENM4,ANKRD1,CHD7,JPH2,CC2D2A,SYNPO2L,PRICKLE1
3_Member	GO Biological Processes	GO:0061061	muscle structure development	-8.01969	-5.37592	43/660	70,287,694,1410,1906,2034,2121,2274,3399,3475,3486,3679,3776,4211,4628,4629,5155,5156,5292,5999,6444,6546,6648,6909,6943,7490,7832,8038,8324,8910,9518,10290,23414,25802,26471,27063,55636,57158,64754,79933,91653,144165,283149	ACTC1,ANK2,BTG1,CRYAB,EDN1,EPAS1,EVC,FHL2,ID3,IFRD1,IGFBP3,ITGA7,KCNK2,MEIS1,MYH10,MYH11,PDGFB,PDGFRA,PIM1,RGS4,SGCD,SLC8A1,SOD2,TBX2,TCF21,WT1,BTG2,ADAM12,FZD7,SGCE,GDF15,SPEG,ZFPM2,LMOD1,NUPR1,ANKRD1,CHD7,JPH2,SMYD3,SYNPO2L,BOC,PRICKLE1,BCL9L
3_Member	GO Biological Processes	GO:0048738	cardiac muscle tissue development	-6.40197	-4.04515	21/233	70,1906,2274,3398,3776,4211,4628,4629,5156,5292,5999,6444,6546,6909,7490,8324,23414,26011,27063,55636,57158	ACTC1,EDN1,FHL2,ID2,KCNK2,MEIS1,MYH10,MYH11,PDGFRA,PIM1,RGS4,SGCD,SLC8A1,TBX2,WT1,FZD7,ZFPM2,TENM4,ANKRD1,CHD7,JPH2
3_Member	GO Biological Processes	GO:0035051	cardiocyte differentiation	-6.02849	-3.74038	17/167	70,1906,1956,2274,4628,4629,5156,5999,6444,6546,6909,7412,7490,8324,10512,26011,144165	ACTC1,EDN1,EGFR,FHL2,MYH10,MYH11,PDGFRA,RGS4,SGCD,SLC8A1,TBX2,VCAM1,WT1,FZD7,SEMA3C,TENM4,PRICKLE1
3_Member	GO Biological Processes	GO:0060537	muscle tissue development	-5.85783	-3.59887	28/408	70,1906,2274,3398,3475,3776,4211,4628,4629,5156,5292,5999,6444,6546,6909,6943,7490,7832,8324,10512,10891,23414,26011,26471,27063,55636,57158,283149	ACTC1,EDN1,FHL2,ID2,IFRD1,KCNK2,MEIS1,MYH10,MYH11,PDGFRA,PIM1,RGS4,SGCD,SLC8A1,TBX2,TCF21,WT1,BTG2,FZD7,SEMA3C,PPARGC1A,ZFPM2,TENM4,NUPR1,ANKRD1,CHD7,JPH2,BCL9L
3_Member	GO Biological Processes	GO:0014706	striated muscle tissue development	-5.72105	-3.49509	27/391	70,1906,2274,3398,3475,3776,4211,4628,4629,5156,5292,5999,6444,6546,6909,6943,7490,7832,8324,10512,23414,26011,26471,27063,55636,57158,283149	ACTC1,EDN1,FHL2,ID2,IFRD1,KCNK2,MEIS1,MYH10,MYH11,PDGFRA,PIM1,RGS4,SGCD,SLC8A1,TBX2,TCF21,WT1,BTG2,FZD7,SEMA3C,ZFPM2,TENM4,NUPR1,ANKRD1,CHD7,JPH2,BCL9L
3_Member	GO Biological Processes	GO:0010927	cellular component assembly involved in morphogenesis	-4.73562	-2.66527	12/110	70,287,1906,4628,4629,5156,23114,25802,26011,27063,57082,79933	ACTC1,ANK2,EDN1,MYH10,MYH11,PDGFRA,NFASC,LMOD1,TENM4,ANKRD1,KNL1,SYNPO2L
3_Member	GO Biological Processes	GO:0042692	muscle cell differentiation	-4.53434	-2.52167	24/379	70,287,1906,2274,3475,4628,4629,5155,5156,5999,6444,6546,6648,6909,7490,8038,8324,9518,10290,25802,27063,64754,79933,91653	ACTC1,ANK2,EDN1,FHL2,IFRD1,MYH10,MYH11,PDGFB,PDGFRA,RGS4,SGCD,SLC8A1,SOD2,TBX2,WT1,ADAM12,FZD7,GDF15,SPEG,LMOD1,ANKRD1,SMYD3,SYNPO2L,BOC
3_Member	GO Biological Processes	GO:0007517	muscle organ development	-4.0154	-2.12278	24/409	70,1410,1906,2121,3399,3679,3776,4211,5292,5999,6444,6909,6943,7490,7832,8324,8910,10290,23414,26471,27063,55636,57158,283149	ACTC1,CRYAB,EDN1,EVC,ID3,ITGA7,KCNK2,MEIS1,PIM1,RGS4,SGCD,TBX2,TCF21,WT1,BTG2,FZD7,SGCE,SPEG,ZFPM2,NUPR1,ANKRD1,CHD7,JPH2,BCL9L
3_Member	GO Biological Processes	GO:0055001	muscle cell development	-3.73003	-1.91931	14/182	70,287,1906,2274,4628,4629,5156,5999,6444,6546,25802,27063,64754,79933	ACTC1,ANK2,EDN1,FHL2,MYH10,MYH11,PDGFRA,RGS4,SGCD,SLC8A1,LMOD1,ANKRD1,SMYD3,SYNPO2L
3_Member	GO Biological Processes	GO:0055002	striated muscle cell development	-3.50479	-1.75359	13/169	70,1906,2274,4628,4629,5156,5999,6444,6546,25802,27063,64754,79933	ACTC1,EDN1,FHL2,MYH10,MYH11,PDGFRA,RGS4,SGCD,SLC8A1,LMOD1,ANKRD1,SMYD3,SYNPO2L
3_Member	GO Biological Processes	GO:0030239	myofibril assembly	-3.48185	-1.73775	8/70	70,1906,4628,4629,5156,25802,27063,79933	ACTC1,EDN1,MYH10,MYH11,PDGFRA,LMOD1,ANKRD1,SYNPO2L
3_Member	GO Biological Processes	GO:0055013	cardiac muscle cell development	-3.48074	-1.73775	9/88	70,1906,2274,4628,4629,5156,5999,6444,6546	ACTC1,EDN1,FHL2,MYH10,MYH11,PDGFRA,RGS4,SGCD,SLC8A1
3_Member	GO Biological Processes	GO:0031032	actomyosin structure organization	-3.44474	-1.71011	14/194	70,1906,3925,4628,4629,5156,6281,8829,10580,22998,25802,27063,79933,84978	ACTC1,EDN1,STMN1,MYH10,MYH11,PDGFRA,S100A10,NRP1,SORBS1,LIMCH1,LMOD1,ANKRD1,SYNPO2L,FRMD5
3_Member	GO Biological Processes	GO:0055007	cardiac muscle cell differentiation	-3.34342	-1.63608	11/132	70,1906,2274,4628,4629,5156,5999,6444,6546,7490,8324	ACTC1,EDN1,FHL2,MYH10,MYH11,PDGFRA,RGS4,SGCD,SLC8A1,WT1,FZD7
3_Member	GO Biological Processes	GO:0055006	cardiac cell development	-3.26761	-1.57396	9/94	70,1906,2274,4628,4629,5156,5999,6444,6546	ACTC1,EDN1,FHL2,MYH10,MYH11,PDGFRA,RGS4,SGCD,SLC8A1
3_Member	GO Biological Processes	GO:0051146	striated muscle cell differentiation	-3.05873	-1.42681	17/287	70,1906,2274,4628,4629,5156,5999,6444,6546,7490,8038,8324,9518,25802,27063,64754,79933	ACTC1,EDN1,FHL2,MYH10,MYH11,PDGFRA,RGS4,SGCD,SLC8A1,WT1,ADAM12,FZD7,GDF15,LMOD1,ANKRD1,SMYD3,SYNPO2L
4_Summary	GO Biological Processes	GO:0007169	transmembrane receptor protein tyrosine kinase signaling pathway	-11.4346	-8.16008	52/711	284,526,868,896,1942,1956,1979,2042,2152,2250,2321,2537,2674,3087,3315,3486,3489,3730,3791,3925,4803,4919,4920,4921,5155,5156,5327,5430,5578,5587,5739,5979,6091,6386,7424,8660,8817,8828,8829,8862,9021,9068,9518,10580,11082,11117,25960,53358,55816,79812,90993,147372,1026,3371,3570,3575,3673,3679,6696,7148,7450,5602,1906,5270,9314,10125,80243,113791,775,1647,1846,2872,3304,3306,3727,6016,6772,8038,…	ANGPT1,ATP6V1B2,CBLB,CCND3,EFNA1,EGFR,EIF4EBP2,EPHA3,F3,FGF5,FLT1,IFI6,GFRA1,HHEX,HSPB1,IGFBP3,IGFBP6,ANOS1,KDR,STMN1,NGF,ROR1,ROR2,DDR2,PDGFB,PDGFRA,PLAT,POLR2A,PRKCA,PRKD1,PTGIR,RET,ROBO1,SDCBP,VEGFC,IRS2,FGF18,NRP2,NRP1,APLN,SOCS3,ANGPTL1,GDF15,SORBS1,ESM1,EMILIN1,ADGRA2,SHC3,DOK5,MMRN2,CREB3L1,CCBE1,CDKN1A,TNC,IL6R,IL7R,ITGA2,ITGA7,SPP1,TNXB,VWF,MAPK10,EDN1,SERPINE2,KLF4,RASGRP1,PREX2,PIK3IP1…
4_Member	GO Biological Processes	GO:0007169	transmembrane receptor protein tyrosine kinase signaling pathway	-11.4346	-8.16008	52/711	284,526,868,896,1942,1956,1979,2042,2152,2250,2321,2537,2674,3087,3315,3486,3489,3730,3791,3925,4803,4919,4920,4921,5155,5156,5327,5430,5578,5587,5739,5979,6091,6386,7424,8660,8817,8828,8829,8862,9021,9068,9518,10580,11082,11117,25960,53358,55816,79812,90993,147372	ANGPT1,ATP6V1B2,CBLB,CCND3,EFNA1,EGFR,EIF4EBP2,EPHA3,F3,FGF5,FLT1,IFI6,GFRA1,HHEX,HSPB1,IGFBP3,IGFBP6,ANOS1,KDR,STMN1,NGF,ROR1,ROR2,DDR2,PDGFB,PDGFRA,PLAT,POLR2A,PRKCA,PRKD1,PTGIR,RET,ROBO1,SDCBP,VEGFC,IRS2,FGF18,NRP2,NRP1,APLN,SOCS3,ANGPTL1,GDF15,SORBS1,ESM1,EMILIN1,ADGRA2,SHC3,DOK5,MMRN2,CREB3L1,CCBE1
4_Member	KEGG Pathway	hsa04151	PI3K-Akt signaling pathway	-4.77955	-2.68744	23/342	284,896,1026,1942,1956,2250,2321,3371,3570,3575,3673,3679,3791,4803,5155,5156,5578,6696,7148,7424,7450,8817,90993	ANGPT1,CCND3,CDKN1A,EFNA1,EGFR,FGF5,FLT1,TNC,IL6R,IL7R,ITGA2,ITGA7,KDR,NGF,PDGFB,PDGFRA,PRKCA,SPP1,TNXB,VEGFC,VWF,FGF18,CREB3L1
4_Member	KEGG Pathway	hsa04510	Focal adhesion	-4.4095	-2.41997	16/199	896,1956,2321,3371,3673,3679,3791,5155,5156,5578,5602,6696,7148,7424,7450,53358	CCND3,EGFR,FLT1,TNC,ITGA2,ITGA7,KDR,PDGFB,PDGFRA,PRKCA,MAPK10,SPP1,TNXB,VEGFC,VWF,SHC3
4_Member	GO Biological Processes	GO:0014065	phosphatidylinositol 3-kinase signaling	-4.14035	-2.21893	13/146	284,1906,1956,2321,3791,5155,5156,5270,8660,9314,10125,80243,113791	ANGPT1,EDN1,EGFR,FLT1,KDR,PDGFB,PDGFRA,SERPINE2,IRS2,KLF4,RASGRP1,PREX2,PIK3IP1
4_Member	KEGG Pathway	hsa04010	MAPK signaling pathway	-4.13743	-2.21776	18/255	775,1647,1846,1956,2250,2872,3304,3306,3315,3727,3925,4803,5155,5156,5578,5602,8817,10125	CACNA1C,GADD45A,DUSP4,EGFR,FGF5,MKNK2,HSPA1B,HSPA2,HSPB1,JUND,STMN1,NGF,PDGFB,PDGFRA,PRKCA,MAPK10,FGF18,RASGRP1
4_Member	Reactome Gene Sets	R-HSA-9006934	Signaling by Receptor Tyrosine Kinases	-4.06487	-2.15893	26/458	526,1846,1956,2250,2321,3315,3673,3730,3791,4803,5155,5156,5327,5430,5578,6016,6696,6772,7424,8038,8660,8817,8828,8829,53358,55824	ATP6V1B2,DUSP4,EGFR,FGF5,FLT1,HSPB1,ITGA2,ANOS1,KDR,NGF,PDGFB,PDGFRA,PLAT,POLR2A,PRKCA,RIT1,SPP1,STAT1,VEGFC,ADAM12,IRS2,FGF18,NRP2,NRP1,SHC3,PAG1
4_Member	GO Biological Processes	GO:0018108	peptidyl-tyrosine phosphorylation	-3.8884	-2.03343	23/391	284,868,1942,1956,2042,2250,2321,3383,3570,3791,4919,4920,4921,5155,5156,5175,5979,8817,8829,9021,9833,83666,91461	ANGPT1,CBLB,EFNA1,EGFR,EPHA3,FGF5,FLT1,ICAM1,IL6R,KDR,ROR1,ROR2,DDR2,PDGFB,PDGFRA,PECAM1,RET,FGF18,NRP1,SOCS3,MELK,PARP9,PKDCC
4_Member	GO Biological Processes	GO:0018212	peptidyl-tyrosine modification	-3.83969	-2.00786	23/394	284,868,1942,1956,2042,2250,2321,3383,3570,3791,4919,4920,4921,5155,5156,5175,5979,8817,8829,9021,9833,83666,91461	ANGPT1,CBLB,EFNA1,EGFR,EPHA3,FGF5,FLT1,ICAM1,IL6R,KDR,ROR1,ROR2,DDR2,PDGFB,PDGFRA,PECAM1,RET,FGF18,NRP1,SOCS3,MELK,PARP9,PKDCC
4_Member	GO Biological Processes	GO:0048015	phosphatidylinositol-mediated signaling	-3.80562	-1.98112	14/179	284,1906,1956,2321,3791,4803,5155,5156,5270,8660,9314,10125,80243,113791	ANGPT1,EDN1,EGFR,FLT1,KDR,NGF,PDGFB,PDGFRA,SERPINE2,IRS2,KLF4,RASGRP1,PREX2,PIK3IP1
4_Member	GO Biological Processes	GO:0070371	ERK1 and ERK2 cascade	-3.80219	-1.98048	20/320	284,1846,1956,2321,2633,3383,3791,5021,5155,5156,5578,6356,8817,8829,9314,10125,11117,81610,152007,152110	ANGPT1,DUSP4,EGFR,FLT1,GBP1,ICAM1,KDR,OXTR,PDGFB,PDGFRA,PRKCA,CCL11,FGF18,NRP1,KLF4,RASGRP1,EMILIN1,FAM83D,GLIPR2,NEK10
4_Member	GO Biological Processes	GO:0048017	inositol lipid-mediated signaling	-3.73003	-1.91931	14/182	284,1906,1956,2321,3791,4803,5155,5156,5270,8660,9314,10125,80243,113791	ANGPT1,EDN1,EGFR,FLT1,KDR,NGF,PDGFB,PDGFRA,SERPINE2,IRS2,KLF4,RASGRP1,PREX2,PIK3IP1
4_Member	GO Biological Processes	GO:0070372	regulation of ERK1 and ERK2 cascade	-3.67793	-1.88451	19/302	284,1846,1956,2321,2633,3383,3791,5155,5156,5578,6356,8817,8829,9314,10125,11117,81610,152007,152110	ANGPT1,DUSP4,EGFR,FLT1,GBP1,ICAM1,KDR,PDGFB,PDGFRA,PRKCA,CCL11,FGF18,NRP1,KLF4,RASGRP1,EMILIN1,FAM83D,GLIPR2,NEK10
4_Member	GO Biological Processes	GO:0014066	regulation of phosphatidylinositol 3-kinase signaling	-3.6083	-1.83276	11/123	284,1956,2321,3791,5155,5156,5270,8660,9314,10125,113791	ANGPT1,EGFR,FLT1,KDR,PDGFB,PDGFRA,SERPINE2,IRS2,KLF4,RASGRP1,PIK3IP1
4_Member	KEGG Pathway	hsa04015	Rap1 signaling pathway	-3.60131	-1.82827	15/210	108,284,1942,1956,2250,2321,3791,4803,5155,5156,5578,5587,7424,8817,57568	ADCY2,ANGPT1,EFNA1,EGFR,FGF5,FLT1,KDR,NGF,PDGFB,PDGFRA,PRKCA,PRKD1,VEGFC,FGF18,SIPA1L2
4_Member	KEGG Pathway	hsa04014	Ras signaling pathway	-3.24342	-1.56001	15/227	284,1942,1956,2250,2321,3791,4803,5155,5156,5578,5602,7424,8817,10125,53358	ANGPT1,EFNA1,EGFR,FGF5,FLT1,KDR,NGF,PDGFB,PDGFRA,PRKCA,MAPK10,VEGFC,FGF18,RASGRP1,SHC3
4_Member	KEGG Pathway	hsa05200	Pathways in cancer	-3.02991	-1.40424	21/395	108,623,868,1026,1956,2034,2250,3673,4312,5155,5156,5578,5602,5979,6772,7424,7482,8324,8817,9915,10125	ADCY2,BDKRB1,CBLB,CDKN1A,EGFR,EPAS1,FGF5,ITGA2,MMP1,PDGFB,PDGFRA,PRKCA,MAPK10,RET,STAT1,VEGFC,WNT2B,FZD7,FGF18,ARNT2,RASGRP1
4_Member	GO Biological Processes	GO:0070374	positive regulation of ERK1 and ERK2 cascade	-2.54579	-1.04749	13/215	284,1956,2321,3383,3791,5155,5156,5578,6356,8817,8829,10125,152007	ANGPT1,EGFR,FLT1,ICAM1,KDR,PDGFB,PDGFRA,PRKCA,CCL11,FGF18,NRP1,RASGRP1,GLIPR2
4_Member	Reactome Gene Sets	R-HSA-5683057	MAPK family signaling cascades	-2.54026	-1.04525	16/294	284,896,1846,1956,2250,2674,3315,3570,5155,5156,5979,7450,8660,8817,10125,53358	ANGPT1,CCND3,DUSP4,EGFR,FGF5,GFRA1,HSPB1,IL6R,PDGFB,PDGFRA,RET,VWF,IRS2,FGF18,RASGRP1,SHC3
4_Member	GO Biological Processes	GO:0051897	positive regulation of protein kinase B signaling	-2.39817	-0.942646	11/173	284,1956,2152,2250,5155,5156,5979,7295,8660,8817,9518	ANGPT1,EGFR,F3,FGF5,PDGFB,PDGFRA,RET,TXN,IRS2,FGF18,GDF15
4_Member	Reactome Gene Sets	R-HSA-5684996	MAPK1/MAPK3 signaling	-2.32343	-0.892355	14/255	284,1846,1956,2250,2674,3570,5155,5156,5979,7450,8660,8817,10125,53358	ANGPT1,DUSP4,EGFR,FGF5,GFRA1,IL6R,PDGFB,PDGFRA,RET,VWF,IRS2,FGF18,RASGRP1,SHC3
4_Member	Reactome Gene Sets	R-HSA-5673001	RAF/MAP kinase cascade	-2.02114	-0.679871	13/249	284,1846,1956,2250,2674,5155,5156,5979,7450,8660,8817,10125,53358	ANGPT1,DUSP4,EGFR,FGF5,GFRA1,PDGFB,PDGFRA,RET,VWF,IRS2,FGF18,RASGRP1,SHC3
5_Summary	GO Biological Processes	GO:0070848	response to growth factor	-10.918	-7.79756	52/734	1028,1906,1956,2250,2321,2530,3037,3087,3315,3371,3730,3791,4052,4060,4212,4803,4920,5155,5156,5430,5587,6091,6386,6591,7071,7412,7424,7538,8817,8828,8829,8862,9314,9315,9353,9518,10140,10891,11117,25878,25960,27063,55612,55816,57045,79674,79812,90993,114990,147372,283149,285704,83729	CDKN1C,EDN1,EGFR,FGF5,FLT1,FUT8,HAS2,HHEX,HSPB1,TNC,ANOS1,KDR,LTBP1,LUM,MEIS2,NGF,ROR2,PDGFB,PDGFRA,POLR2A,PRKD1,ROBO1,SDCBP,SNAI2,KLF10,VCAM1,VEGFC,ZFP36,FGF18,NRP2,NRP1,APLN,KLF4,NREP,SLIT2,GDF15,TOB1,PPARGC1A,EMILIN1,MXRA5,ADGRA2,ANKRD1,FERMT1,DOK5,TWSG1,VEPH1,MMRN2,CREB3L1,VASN,CCBE1,BCL9L,RGMB,INHBE
5_Member	GO Biological Processes	GO:0070848	response to growth factor	-10.918	-7.79756	52/734	1028,1906,1956,2250,2321,2530,3037,3087,3315,3371,3730,3791,4052,4060,4212,4803,4920,5155,5156,5430,5587,6091,6386,6591,7071,7412,7424,7538,8817,8828,8829,8862,9314,9315,9353,9518,10140,10891,11117,25878,25960,27063,55612,55816,57045,79674,79812,90993,114990,147372,283149,285704	CDKN1C,EDN1,EGFR,FGF5,FLT1,FUT8,HAS2,HHEX,HSPB1,TNC,ANOS1,KDR,LTBP1,LUM,MEIS2,NGF,ROR2,PDGFB,PDGFRA,POLR2A,PRKD1,ROBO1,SDCBP,SNAI2,KLF10,VCAM1,VEGFC,ZFP36,FGF18,NRP2,NRP1,APLN,KLF4,NREP,SLIT2,GDF15,TOB1,PPARGC1A,EMILIN1,MXRA5,ADGRA2,ANKRD1,FERMT1,DOK5,TWSG1,VEPH1,MMRN2,CREB3L1,VASN,CCBE1,BCL9L,RGMB
5_Member	GO Biological Processes	GO:0071363	cellular response to growth factor stimulus	-9.56831	-6.63266	48/703	1028,1906,1956,2250,2321,2530,3037,3087,3315,3730,3791,4052,4803,4920,5155,5156,5430,5587,6091,6386,6591,7071,7412,7424,7538,8817,8828,8829,8862,9314,9315,9353,9518,10140,10891,11117,25960,27063,55612,55816,57045,79674,79812,90993,114990,147372,283149,285704	CDKN1C,EDN1,EGFR,FGF5,FLT1,FUT8,HAS2,HHEX,HSPB1,ANOS1,KDR,LTBP1,NGF,ROR2,PDGFB,PDGFRA,POLR2A,PRKD1,ROBO1,SDCBP,SNAI2,KLF10,VCAM1,VEGFC,ZFP36,FGF18,NRP2,NRP1,APLN,KLF4,NREP,SLIT2,GDF15,TOB1,PPARGC1A,EMILIN1,ADGRA2,ANKRD1,FERMT1,DOK5,TWSG1,VEPH1,MMRN2,CREB3L1,VASN,CCBE1,BCL9L,RGMB
5_Member	GO Biological Processes	GO:0090287	regulation of cellular response to growth factor stimulus	-6.04633	-3.7475	23/287	1028,2321,3087,4052,6091,6386,7424,8817,8862,9315,9353,10140,11117,25960,55612,55816,57045,79674,79812,90993,114990,147372,283149	CDKN1C,FLT1,HHEX,LTBP1,ROBO1,SDCBP,VEGFC,FGF18,APLN,NREP,SLIT2,TOB1,EMILIN1,ADGRA2,FERMT1,DOK5,TWSG1,VEPH1,MMRN2,CREB3L1,VASN,CCBE1,BCL9L
5_Member	GO Biological Processes	GO:0090288	negative regulation of cellular response to growth factor stimulus	-3.6322	-1.85416	13/164	3087,4052,8862,9353,10140,11117,25960,57045,79674,79812,90993,114990,283149	HHEX,LTBP1,APLN,SLIT2,TOB1,EMILIN1,ADGRA2,TWSG1,VEPH1,MMRN2,CREB3L1,VASN,BCL9L
5_Member	GO Biological Processes	GO:0071559	response to transforming growth factor beta	-3.60406	-1.82977	17/257	1028,1906,2530,4052,6386,7071,9315,9518,10891,11117,25878,27063,55612,57045,79674,114990,283149	CDKN1C,EDN1,FUT8,LTBP1,SDCBP,KLF10,NREP,GDF15,PPARGC1A,EMILIN1,MXRA5,ANKRD1,FERMT1,TWSG1,VEPH1,VASN,BCL9L
5_Member	GO Biological Processes	GO:0071560	cellular response to transforming growth factor beta stimulus	-3.26919	-1.57396	16/250	1028,1906,2530,4052,6386,7071,9315,9518,10891,11117,27063,55612,57045,79674,114990,283149	CDKN1C,EDN1,FUT8,LTBP1,SDCBP,KLF10,NREP,GDF15,PPARGC1A,EMILIN1,ANKRD1,FERMT1,TWSG1,VEPH1,VASN,BCL9L
5_Member	GO Biological Processes	GO:0007179	transforming growth factor beta receptor signaling pathway	-2.82167	-1.24853	13/200	1028,2530,4052,6386,7071,9315,9518,11117,55612,57045,79674,114990,283149	CDKN1C,FUT8,LTBP1,SDCBP,KLF10,NREP,GDF15,EMILIN1,FERMT1,TWSG1,VEPH1,VASN,BCL9L
5_Member	GO Biological Processes	GO:0017015	regulation of transforming growth factor beta receptor signaling pathway	-2.5444	-1.04742	9/119	1028,4052,6386,9315,11117,55612,79674,114990,283149	CDKN1C,LTBP1,SDCBP,NREP,EMILIN1,FERMT1,VEPH1,VASN,BCL9L
5_Member	GO Biological Processes	GO:1903844	regulation of cellular response to transforming growth factor beta stimulus	-2.49574	-1.01365	9/121	1028,4052,6386,9315,11117,55612,79674,114990,283149	CDKN1C,LTBP1,SDCBP,NREP,EMILIN1,FERMT1,VEPH1,VASN,BCL9L
5_Member	GO Biological Processes	GO:0090092	regulation of transmembrane receptor protein serine/threonine kinase signaling pathway	-2.17733	-0.789347	13/238	1028,4052,6386,9315,9518,10140,11117,55612,57045,79674,83729,114990,283149	CDKN1C,LTBP1,SDCBP,NREP,GDF15,TOB1,EMILIN1,FERMT1,TWSG1,VEPH1,INHBE,VASN,BCL9L
5_Member	GO Biological Processes	GO:0007178	transmembrane receptor protein serine/threonine kinase signaling pathway	-2.1711	-0.783629	17/350	1028,2530,4052,4920,6386,7071,9315,9518,10140,11117,55612,57045,79674,83729,114990,283149,285704	CDKN1C,FUT8,LTBP1,ROR2,SDCBP,KLF10,NREP,GDF15,TOB1,EMILIN1,FERMT1,TWSG1,VEPH1,INHBE,VASN,BCL9L,RGMB
6_Summary	GO Biological Processes	GO:0048729	tissue morphogenesis	-10.9093	-7.79756	47/620	70,72,220,388,1906,1956,2487,2650,3371,3673,4919,4920,5979,6091,6356,6591,6615,6772,6909,6943,7296,7424,7482,7490,8091,8324,8642,8828,8829,9021,9314,9353,9500,9645,10512,23414,27063,55083,55366,55636,57045,57545,64856,65266,144165,342184,441478,231,284,947,1028,3037,3398,3399,5155,5156,5175,5176,8710,28999,50484,84623,1305,5292	ACTC1,ACTG2,ALDH1A3,RHOB,EDN1,EGFR,FRZB,GCNT1,TNC,ITGA2,ROR1,ROR2,RET,ROBO1,CCL11,SNAI2,SNAI1,STAT1,TBX2,TCF21,TXNRD1,VEGFC,WNT2B,WT1,HMGA2,FZD7,DCHS1,NRP2,NRP1,SOCS3,KLF4,SLIT2,MAGED1,MICAL2,SEMA3C,ZFPM2,ANKRD1,KIF26B,LGR4,CHD7,TWSG1,CC2D2A,VWA1,WNK4,PRICKLE1,FMN1,NRARP,AKR1B1,ANGPT1,CD34,CDKN1C,HAS2,ID2,ID3,PDGFB,PDGFRA,PECAM1,SERPINF1,SERPINB7,KLF15,RRM2B,KIRREL3,COL13A1,PIM1
6_Member	GO Biological Processes	GO:0048729	tissue morphogenesis	-10.9093	-7.79756	47/620	70,72,220,388,1906,1956,2487,2650,3371,3673,4919,4920,5979,6091,6356,6591,6615,6772,6909,6943,7296,7424,7482,7490,8091,8324,8642,8828,8829,9021,9314,9353,9500,9645,10512,23414,27063,55083,55366,55636,57045,57545,64856,65266,144165,342184,441478	ACTC1,ACTG2,ALDH1A3,RHOB,EDN1,EGFR,FRZB,GCNT1,TNC,ITGA2,ROR1,ROR2,RET,ROBO1,CCL11,SNAI2,SNAI1,STAT1,TBX2,TCF21,TXNRD1,VEGFC,WNT2B,WT1,HMGA2,FZD7,DCHS1,NRP2,NRP1,SOCS3,KLF4,SLIT2,MAGED1,MICAL2,SEMA3C,ZFPM2,ANKRD1,KIF26B,LGR4,CHD7,TWSG1,CC2D2A,VWA1,WNK4,PRICKLE1,FMN1,NRARP
6_Member	GO Biological Processes	GO:0001822	kidney development	-10.2511	-7.1905	29/274	231,284,947,1028,2650,3037,3398,3399,5155,5156,5175,5176,5979,6772,6943,7482,7490,8642,8710,8829,9353,9500,28999,50484,55083,55366,65266,84623,342184	AKR1B1,ANGPT1,CD34,CDKN1C,GCNT1,HAS2,ID2,ID3,PDGFB,PDGFRA,PECAM1,SERPINF1,RET,STAT1,TCF21,WNT2B,WT1,DCHS1,SERPINB7,NRP1,SLIT2,MAGED1,KLF15,RRM2B,KIF26B,LGR4,WNK4,KIRREL3,FMN1
6_Member	GO Biological Processes	GO:0072001	renal system development	-9.65881	-6.68536	29/290	231,284,947,1028,2650,3037,3398,3399,5155,5156,5175,5176,5979,6772,6943,7482,7490,8642,8710,8829,9353,9500,28999,50484,55083,55366,65266,84623,342184	AKR1B1,ANGPT1,CD34,CDKN1C,GCNT1,HAS2,ID2,ID3,PDGFB,PDGFRA,PECAM1,SERPINF1,RET,STAT1,TCF21,WNT2B,WT1,DCHS1,SERPINB7,NRP1,SLIT2,MAGED1,KLF15,RRM2B,KIF26B,LGR4,WNK4,KIRREL3,FMN1
6_Member	GO Biological Processes	GO:0001655	urogenital system development	-9.06382	-6.14589	30/327	231,284,947,1028,2650,3037,3371,3398,3399,5155,5156,5175,5176,5979,6772,6943,7482,7490,8642,8710,8829,9353,9500,28999,50484,55083,55366,65266,84623,342184	AKR1B1,ANGPT1,CD34,CDKN1C,GCNT1,HAS2,TNC,ID2,ID3,PDGFB,PDGFRA,PECAM1,SERPINF1,RET,STAT1,TCF21,WNT2B,WT1,DCHS1,SERPINB7,NRP1,SLIT2,MAGED1,KLF15,RRM2B,KIF26B,LGR4,WNK4,KIRREL3,FMN1
6_Member	GO Biological Processes	GO:0072006	nephron development	-8.93246	-6.07899	19/136	284,947,5155,5156,5175,5979,6772,6943,7482,7490,8642,8710,9500,28999,55083,55366,65266,84623,342184	ANGPT1,CD34,PDGFB,PDGFRA,PECAM1,RET,STAT1,TCF21,WNT2B,WT1,DCHS1,SERPINB7,MAGED1,KLF15,KIF26B,LGR4,WNK4,KIRREL3,FMN1
6_Member	GO Biological Processes	GO:0002009	morphogenesis of an epithelium	-7.22755	-4.72138	34/484	220,388,1906,1956,2487,3371,4919,4920,5979,6356,6591,6615,6772,6909,6943,7424,7482,7490,8324,8642,8829,9021,9314,9353,9500,9645,10512,55083,55366,57545,65266,144165,342184,441478	ALDH1A3,RHOB,EDN1,EGFR,FRZB,TNC,ROR1,ROR2,RET,CCL11,SNAI2,SNAI1,STAT1,TBX2,TCF21,VEGFC,WNT2B,WT1,FZD7,DCHS1,NRP1,SOCS3,KLF4,SLIT2,MAGED1,MICAL2,SEMA3C,KIF26B,LGR4,CC2D2A,WNK4,PRICKLE1,FMN1,NRARP
6_Member	GO Biological Processes	GO:0072073	kidney epithelium development	-5.70948	-3.48703	15/139	947,5175,5979,6772,6943,7482,7490,8642,9353,9500,28999,55083,55366,65266,342184	CD34,PECAM1,RET,STAT1,TCF21,WNT2B,WT1,DCHS1,SLIT2,MAGED1,KLF15,KIF26B,LGR4,WNK4,FMN1
6_Member	GO Biological Processes	GO:0072009	nephron epithelium development	-5.55879	-3.37326	13/108	947,5175,6772,6943,7482,7490,8642,9500,28999,55083,55366,65266,342184	CD34,PECAM1,STAT1,TCF21,WNT2B,WT1,DCHS1,MAGED1,KLF15,KIF26B,LGR4,WNK4,FMN1
6_Member	GO Biological Processes	GO:0072088	nephron epithelium morphogenesis	-4.75355	-2.68072	10/76	6772,6943,7482,7490,8642,9500,55083,55366,65266,342184	STAT1,TCF21,WNT2B,WT1,DCHS1,MAGED1,KIF26B,LGR4,WNK4,FMN1
6_Member	GO Biological Processes	GO:0072028	nephron morphogenesis	-4.65276	-2.60874	10/78	6772,6943,7482,7490,8642,9500,55083,55366,65266,342184	STAT1,TCF21,WNT2B,WT1,DCHS1,MAGED1,KIF26B,LGR4,WNK4,FMN1
6_Member	GO Biological Processes	GO:0060993	kidney morphogenesis	-4.63352	-2.59869	11/95	2650,6772,6943,7482,7490,8642,9500,55083,55366,65266,342184	GCNT1,STAT1,TCF21,WNT2B,WT1,DCHS1,MAGED1,KIF26B,LGR4,WNK4,FMN1
6_Member	GO Biological Processes	GO:0001763	morphogenesis of a branching structure	-4.48973	-2.48349	16/196	1305,1906,3371,6356,6591,6943,7482,7490,8642,8829,9021,9353,9500,10512,55366,441478	COL13A1,EDN1,TNC,CCL11,SNAI2,TCF21,WNT2B,WT1,DCHS1,NRP1,SOCS3,SLIT2,MAGED1,SEMA3C,LGR4,NRARP
6_Member	GO Biological Processes	GO:0060562	epithelial tube morphogenesis	-4.4016	-2.41411	21/313	388,1906,3371,5979,6356,6909,6943,7482,7490,8642,8829,9353,9500,9645,55083,55366,57545,65266,144165,342184,441478	RHOB,EDN1,TNC,RET,CCL11,TBX2,TCF21,WNT2B,WT1,DCHS1,NRP1,SLIT2,MAGED1,MICAL2,KIF26B,LGR4,CC2D2A,WNK4,PRICKLE1,FMN1,NRARP
6_Member	GO Biological Processes	GO:0090184	positive regulation of kidney development	-4.29715	-2.32855	7/40	5155,5979,7482,7490,8710,9500,55366	PDGFB,RET,WNT2B,WT1,SERPINB7,MAGED1,LGR4
6_Member	GO Biological Processes	GO:0061138	morphogenesis of a branching epithelium	-4.29416	-2.32855	15/182	1906,3371,6356,6591,6943,7482,7490,8642,8829,9021,9353,9500,10512,55366,441478	EDN1,TNC,CCL11,SNAI2,TCF21,WNT2B,WT1,DCHS1,NRP1,SOCS3,SLIT2,MAGED1,SEMA3C,LGR4,NRARP
6_Member	GO Biological Processes	GO:0090183	regulation of kidney development	-4.2304	-2.2829	8/55	5155,5979,6772,7482,7490,8710,9500,55366	PDGFB,RET,STAT1,WNT2B,WT1,SERPINB7,MAGED1,LGR4
6_Member	GO Biological Processes	GO:2000027	regulation of animal organ morphogenesis	-4.15407	-2.22866	16/209	947,1906,4919,4920,5292,6091,6591,6772,6909,7482,7490,8324,9500,10512,55366,144165	CD34,EDN1,ROR1,ROR2,PIM1,ROBO1,SNAI2,STAT1,TBX2,WNT2B,WT1,FZD7,MAGED1,SEMA3C,LGR4,PRICKLE1
6_Member	GO Biological Processes	GO:0072078	nephron tubule morphogenesis	-4.06137	-2.15712	9/74	6943,7482,7490,8642,9500,55083,55366,65266,342184	TCF21,WNT2B,WT1,DCHS1,MAGED1,KIF26B,LGR4,WNK4,FMN1
6_Member	GO Biological Processes	GO:0072080	nephron tubule development	-3.98906	-2.10456	10/93	6772,6943,7482,7490,8642,9500,55083,55366,65266,342184	STAT1,TCF21,WNT2B,WT1,DCHS1,MAGED1,KIF26B,LGR4,WNK4,FMN1
6_Member	GO Biological Processes	GO:0061326	renal tubule development	-3.91106	-2.04698	10/95	6772,6943,7482,7490,8642,9500,55083,55366,65266,342184	STAT1,TCF21,WNT2B,WT1,DCHS1,MAGED1,KIF26B,LGR4,WNK4,FMN1
6_Member	GO Biological Processes	GO:0061333	renal tubule morphogenesis	-3.88188	-2.02991	9/78	6943,7482,7490,8642,9500,55083,55366,65266,342184	TCF21,WNT2B,WT1,DCHS1,MAGED1,KIF26B,LGR4,WNK4,FMN1
6_Member	GO Biological Processes	GO:0001657	ureteric bud development	-3.87286	-2.02682	10/96	5979,6943,7482,7490,8642,9353,9500,55083,55366,342184	RET,TCF21,WNT2B,WT1,DCHS1,SLIT2,MAGED1,KIF26B,LGR4,FMN1
6_Member	GO Biological Processes	GO:0072163	mesonephric epithelium development	-3.83518	-2.00786	10/97	5979,6943,7482,7490,8642,9353,9500,55083,55366,342184	RET,TCF21,WNT2B,WT1,DCHS1,SLIT2,MAGED1,KIF26B,LGR4,FMN1
6_Member	GO Biological Processes	GO:0072164	mesonephric tubule development	-3.83518	-2.00786	10/97	5979,6943,7482,7490,8642,9353,9500,55083,55366,342184	RET,TCF21,WNT2B,WT1,DCHS1,SLIT2,MAGED1,KIF26B,LGR4,FMN1
6_Member	GO Biological Processes	GO:0110110	positive regulation of animal organ morphogenesis	-3.71384	-1.90852	9/82	947,1906,5292,6091,7482,7490,9500,10512,55366	CD34,EDN1,PIM1,ROBO1,WNT2B,WT1,MAGED1,SEMA3C,LGR4
6_Member	GO Biological Processes	GO:0060675	ureteric bud morphogenesis	-3.70686	-1.90288	8/65	6943,7482,7490,8642,9500,55083,55366,342184	TCF21,WNT2B,WT1,DCHS1,MAGED1,KIF26B,LGR4,FMN1
6_Member	GO Biological Processes	GO:0001823	mesonephros development	-3.68941	-1.89337	10/101	5979,6943,7482,7490,8642,9353,9500,55083,55366,342184	RET,TCF21,WNT2B,WT1,DCHS1,SLIT2,MAGED1,KIF26B,LGR4,FMN1
6_Member	GO Biological Processes	GO:0072171	mesonephric tubule morphogenesis	-3.66013	-1.87447	8/66	6943,7482,7490,8642,9500,55083,55366,342184	TCF21,WNT2B,WT1,DCHS1,MAGED1,KIF26B,LGR4,FMN1
6_Member	GO Biological Processes	GO:0048754	branching morphogenesis of an epithelial tube	-3.43299	-1.70259	12/150	1906,3371,6356,6943,7482,7490,8642,8829,9353,9500,55366,441478	EDN1,TNC,CCL11,TCF21,WNT2B,WT1,DCHS1,NRP1,SLIT2,MAGED1,LGR4,NRARP
6_Member	GO Biological Processes	GO:0072273	metanephric nephron morphogenesis	-3.40799	-1.68504	5/26	6772,7490,55083,55366,342184	STAT1,WT1,KIF26B,LGR4,FMN1
6_Member	GO Biological Processes	GO:0003338	metanephros morphogenesis	-2.91267	-1.32026	5/33	6772,7490,55083,55366,342184	STAT1,WT1,KIF26B,LGR4,FMN1
6_Member	GO Biological Processes	GO:0061213	positive regulation of mesonephros development	-2.71952	-1.17007	4/22	7482,7490,9500,55366	WNT2B,WT1,MAGED1,LGR4
6_Member	GO Biological Processes	GO:1905330	regulation of morphogenesis of an epithelium	-2.70147	-1.15572	10/135	4919,4920,6591,6772,6909,7482,8324,9500,55366,144165	ROR1,ROR2,SNAI2,STAT1,TBX2,WNT2B,FZD7,MAGED1,LGR4,PRICKLE1
6_Member	GO Biological Processes	GO:0061217	regulation of mesonephros development	-2.44305	-0.976599	4/26	7482,7490,9500,55366	WNT2B,WT1,MAGED1,LGR4
6_Member	GO Biological Processes	GO:0001658	branching involved in ureteric bud morphogenesis	-2.44107	-0.975235	6/60	6943,7482,7490,8642,9500,55366	TCF21,WNT2B,WT1,DCHS1,MAGED1,LGR4
6_Member	GO Biological Processes	GO:0072075	metanephric mesenchyme development	-2.25956	-0.846239	3/15	6772,6943,7490	STAT1,TCF21,WT1
6_Member	GO Biological Processes	GO:0072283	metanephric renal vesicle morphogenesis	-2.17736	-0.789347	3/16	6772,55083,342184	STAT1,KIF26B,FMN1
7_Summary	Reactome Gene Sets	R-HSA-909733	Interferon alpha/beta signaling	-9.95237	-6.93753	15/69	2537,3107,3430,3434,3437,4599,4938,4939,4940,6772,9021,9636,11274,25939,54739,2633,3383,3459,7318,7412,9830,23586,1543,1654,3315,3925,4277,6356,6397,8091,10561,10964,55601,83666,3304,3306,5578,5602,8793,868,896,5806,7538,8878,114769,2494,5021,5091,1026,1956,5010,1906,5187,5430,6877,3673,131578	IFI6,HLA-C,IFI35,IFIT1,IFIT3,MX1,OAS1,OAS2,OAS3,STAT1,SOCS3,ISG15,USP18,SAMHD1,XAF1,GBP1,ICAM1,IFNGR1,UBA7,VCAM1,TRIM14,DDX58,CYP1A1,DDX3X,HSPB1,STMN1,MICB,CCL11,SEC14L1,HMGA2,IFI44,IFI44L,DDX60,PARP9,HSPA1B,HSPA2,PRKCA,MAPK10,TNFRSF10D,CBLB,CCND3,PTX3,ZFP36,SQSTM1,CARD16,NR5A2,OXTR,PC,CDKN1A,EGFR,CLDN11,EDN1,PER1,POLR2A,TAF5,ITGA2,LRRC15
7_Member	Reactome Gene Sets	R-HSA-909733	Interferon alpha/beta signaling	-9.95237	-6.93753	15/69	2537,3107,3430,3434,3437,4599,4938,4939,4940,6772,9021,9636,11274,25939,54739	IFI6,HLA-C,IFI35,IFIT1,IFIT3,MX1,OAS1,OAS2,OAS3,STAT1,SOCS3,ISG15,USP18,SAMHD1,XAF1
7_Member	Reactome Gene Sets	R-HSA-913531	Interferon Signaling	-8.27739	-5.57431	22/199	2537,2633,3107,3383,3430,3434,3437,3459,4599,4938,4939,4940,6772,7318,7412,9021,9636,9830,11274,23586,25939,54739	IFI6,GBP1,HLA-C,ICAM1,IFI35,IFIT1,IFIT3,IFNGR1,MX1,OAS1,OAS2,OAS3,STAT1,UBA7,VCAM1,SOCS3,ISG15,TRIM14,USP18,DDX58,SAMHD1,XAF1
7_Member	GO Biological Processes	GO:0060337	type I interferon signaling pathway	-7.22434	-4.72138	14/92	2537,3107,3430,3434,3437,4599,4938,4939,4940,6772,9636,11274,25939,54739	IFI6,HLA-C,IFI35,IFIT1,IFIT3,MX1,OAS1,OAS2,OAS3,STAT1,ISG15,USP18,SAMHD1,XAF1
7_Member	GO Biological Processes	GO:0071357	cellular response to type I interferon	-7.22434	-4.72138	14/92	2537,3107,3430,3434,3437,4599,4938,4939,4940,6772,9636,11274,25939,54739	IFI6,HLA-C,IFI35,IFIT1,IFIT3,MX1,OAS1,OAS2,OAS3,STAT1,ISG15,USP18,SAMHD1,XAF1
7_Member	GO Biological Processes	GO:0034340	response to type I interferon	-6.98517	-4.53263	14/96	2537,3107,3430,3434,3437,4599,4938,4939,4940,6772,9636,11274,25939,54739	IFI6,HLA-C,IFI35,IFIT1,IFIT3,MX1,OAS1,OAS2,OAS3,STAT1,ISG15,USP18,SAMHD1,XAF1
7_Member	GO Biological Processes	GO:0009615	response to virus	-6.18651	-3.86628	25/325	1543,1654,2537,2633,3315,3434,3437,3459,3925,4277,4599,4938,4939,4940,6356,6397,6772,8091,9636,10561,10964,23586,25939,55601,83666	CYP1A1,DDX3X,IFI6,GBP1,HSPB1,IFIT1,IFIT3,IFNGR1,STMN1,MICB,MX1,OAS1,OAS2,OAS3,CCL11,SEC14L1,STAT1,HMGA2,ISG15,IFI44,IFI44L,DDX58,SAMHD1,DDX60,PARP9
7_Member	GO Biological Processes	GO:0060333	interferon-gamma-mediated signaling pathway	-4.85857	-2.75027	11/90	2633,3107,3383,3459,4938,4939,4940,6772,7412,9021,83666	GBP1,HLA-C,ICAM1,IFNGR1,OAS1,OAS2,OAS3,STAT1,VCAM1,SOCS3,PARP9
7_Member	Reactome Gene Sets	R-HSA-877300	Interferon gamma signaling	-4.76667	-2.68469	11/92	2633,3107,3383,3459,4938,4939,4940,6772,7412,9021,9830	GBP1,HLA-C,ICAM1,IFNGR1,OAS1,OAS2,OAS3,STAT1,VCAM1,SOCS3,TRIM14
7_Member	Reactome Gene Sets	R-HSA-1169410	Antiviral mechanism by IFN-stimulated genes	-4.5552	-2.536	10/80	3434,4599,4938,4939,4940,6772,7318,9636,11274,23586	IFIT1,MX1,OAS1,OAS2,OAS3,STAT1,UBA7,ISG15,USP18,DDX58
7_Member	Reactome Gene Sets	R-HSA-8983711	OAS antiviral response	-4.37219	-2.39263	4/9	4938,4939,4940,23586	OAS1,OAS2,OAS3,DDX58
7_Member	KEGG Pathway	hsa05164	Influenza A	-3.96238	-2.08584	14/173	3304,3306,3383,3459,4599,4938,4939,4940,5578,5602,6772,8793,9021,23586	HSPA1B,HSPA2,ICAM1,IFNGR1,MX1,OAS1,OAS2,OAS3,PRKCA,MAPK10,STAT1,TNFRSF10D,SOCS3,DDX58
7_Member	GO Biological Processes	GO:0051607	defense response to virus	-3.9589	-2.08395	17/240	2537,2633,3434,3437,4277,4599,4938,4939,4940,6397,6772,9636,10964,23586,25939,55601,83666	IFI6,GBP1,IFIT1,IFIT3,MICB,MX1,OAS1,OAS2,OAS3,SEC14L1,STAT1,ISG15,IFI44L,DDX58,SAMHD1,DDX60,PARP9
7_Member	KEGG Pathway	hsa05162	Measles	-3.89017	-2.03343	12/134	868,896,3304,3306,3459,4599,4938,4939,4940,6772,8793,23586	CBLB,CCND3,HSPA1B,HSPA2,IFNGR1,MX1,OAS1,OAS2,OAS3,STAT1,TNFRSF10D,DDX58
7_Member	GO Biological Processes	GO:0043901	negative regulation of multi-organism process	-3.88305	-2.02991	14/176	3434,4277,4599,4938,4940,5806,6397,6772,7538,8091,8878,9636,9830,114769	IFIT1,MICB,MX1,OAS1,OAS3,PTX3,SEC14L1,STAT1,ZFP36,HMGA2,SQSTM1,ISG15,TRIM14,CARD16
7_Member	GO Biological Processes	GO:0048525	negative regulation of viral process	-3.87286	-2.02682	10/96	3434,4599,4938,4940,5806,6772,7538,8091,9636,9830	IFIT1,MX1,OAS1,OAS3,PTX3,STAT1,ZFP36,HMGA2,ISG15,TRIM14
7_Member	GO Biological Processes	GO:0043900	regulation of multi-organism process	-3.66413	-1.8759	22/379	1654,2494,3434,4277,4599,4938,4940,5021,5091,5578,5806,6397,6772,7538,8091,8878,9636,9830,23586,55601,83666,114769	DDX3X,NR5A2,IFIT1,MICB,MX1,OAS1,OAS3,OXTR,PC,PRKCA,PTX3,SEC14L1,STAT1,ZFP36,HMGA2,SQSTM1,ISG15,TRIM14,DDX58,DDX60,PARP9,CARD16
7_Member	KEGG Pathway	hsa05160	Hepatitis C	-3.37161	-1.6578	11/131	1026,1956,3434,4938,4939,4940,5010,5602,6772,9021,23586	CDKN1A,EGFR,IFIT1,OAS1,OAS2,OAS3,CLDN11,MAPK10,STAT1,SOCS3,DDX58
7_Member	GO Biological Processes	GO:0071346	cellular response to interferon-gamma	-3.28854	-1.58968	13/178	1906,2633,3107,3383,3459,4938,4939,4940,6356,6772,7412,9021,83666	EDN1,GBP1,HLA-C,ICAM1,IFNGR1,OAS1,OAS2,OAS3,CCL11,STAT1,VCAM1,SOCS3,PARP9
7_Member	GO Biological Processes	GO:0050792	regulation of viral process	-3.2655	-1.57288	13/179	1654,2494,3434,4599,4938,4940,5091,5806,6772,7538,8091,9636,9830	DDX3X,NR5A2,IFIT1,MX1,OAS1,OAS3,PC,PTX3,STAT1,ZFP36,HMGA2,ISG15,TRIM14
7_Member	GO Biological Processes	GO:0043903	regulation of symbiosis, encompassing mutualism through parasitism	-3.18426	-1.51086	14/206	1654,2494,3434,4599,4938,4940,5091,5806,6772,7538,8091,8878,9636,9830	DDX3X,NR5A2,IFIT1,MX1,OAS1,OAS3,PC,PTX3,STAT1,ZFP36,HMGA2,SQSTM1,ISG15,TRIM14
7_Member	KEGG Pathway	hsa05168	Herpes simplex infection	-3.13107	-1.46841	13/185	3107,3434,3459,4938,4939,4940,5187,5430,5602,6772,6877,9021,23586	HLA-C,IFIT1,IFNGR1,OAS1,OAS2,OAS3,PER1,POLR2A,MAPK10,STAT1,TAF5,SOCS3,DDX58
7_Member	GO Biological Processes	GO:0060700	regulation of ribonuclease activity	-2.94521	-1.34608	3/9	4938,4939,4940	OAS1,OAS2,OAS3
7_Member	GO Biological Processes	GO:0034341	response to interferon-gamma	-2.86087	-1.2806	13/198	1906,2633,3107,3383,3459,4938,4939,4940,6356,6772,7412,9021,83666	EDN1,GBP1,HLA-C,ICAM1,IFNGR1,OAS1,OAS2,OAS3,CCL11,STAT1,VCAM1,SOCS3,PARP9
7_Member	Reactome Gene Sets	R-HSA-1169408	ISG15 antiviral mechanism	-2.69518	-1.15237	7/72	3434,4599,6772,7318,9636,11274,23586	IFIT1,MX1,STAT1,UBA7,ISG15,USP18,DDX58
7_Member	GO Biological Processes	GO:0045069	regulation of viral genome replication	-2.63436	-1.11158	8/94	1654,2494,3434,4599,4938,4940,8091,9636	DDX3X,NR5A2,IFIT1,MX1,OAS1,OAS3,HMGA2,ISG15
7_Member	GO Biological Processes	GO:1903900	regulation of viral life cycle	-2.51874	-1.0296	10/143	1654,2494,3434,4599,4938,4940,5091,5806,8091,9636	DDX3X,NR5A2,IFIT1,MX1,OAS1,OAS3,PC,PTX3,HMGA2,ISG15
7_Member	GO Biological Processes	GO:0045071	negative regulation of viral genome replication	-2.51541	-1.0282	6/58	3434,4599,4938,4940,8091,9636	IFIT1,MX1,OAS1,OAS3,HMGA2,ISG15
7_Member	GO Biological Processes	GO:1903901	negative regulation of viral life cycle	-2.37505	-0.927833	7/82	3434,4599,4938,4940,5806,8091,9636	IFIT1,MX1,OAS1,OAS3,PTX3,HMGA2,ISG15
7_Member	GO Biological Processes	GO:0019058	viral life cycle	-2.16242	-0.778227	15/294	1654,1956,2494,3304,3383,3434,3673,4599,4938,4940,5091,5806,8091,9636,131578	DDX3X,EGFR,NR5A2,HSPA1B,ICAM1,IFIT1,ITGA2,MX1,OAS1,OAS3,PC,PTX3,HMGA2,ISG15,LRRC15
8_Summary	GO Biological Processes	GO:0060485	mesenchyme development	-9.60043	-6.64629	28/273	70,72,1906,1942,2042,2487,3037,5979,6091,6386,6405,6591,6615,6772,6909,6943,7490,8091,8642,8828,8829,10501,10512,23414,81610,114990,152007,283149	ACTC1,ACTG2,EDN1,EFNA1,EPHA3,FRZB,HAS2,RET,ROBO1,SDCBP,SEMA3F,SNAI2,SNAI1,STAT1,TBX2,TCF21,WT1,HMGA2,DCHS1,NRP2,NRP1,SEMA6B,SEMA3C,ZFPM2,FAM83D,VASN,GLIPR2,BCL9L
8_Member	GO Biological Processes	GO:0060485	mesenchyme development	-9.60043	-6.64629	28/273	70,72,1906,1942,2042,2487,3037,5979,6091,6386,6405,6591,6615,6772,6909,6943,7490,8091,8642,8828,8829,10501,10512,23414,81610,114990,152007,283149	ACTC1,ACTG2,EDN1,EFNA1,EPHA3,FRZB,HAS2,RET,ROBO1,SDCBP,SEMA3F,SNAI2,SNAI1,STAT1,TBX2,TCF21,WT1,HMGA2,DCHS1,NRP2,NRP1,SEMA6B,SEMA3C,ZFPM2,FAM83D,VASN,GLIPR2,BCL9L
8_Member	GO Biological Processes	GO:0048762	mesenchymal cell differentiation	-6.99046	-4.53263	21/215	1906,1942,2042,2487,3037,5979,6386,6405,6591,6615,6772,6943,8091,8828,8829,10501,10512,81610,114990,152007,283149	EDN1,EFNA1,EPHA3,FRZB,HAS2,RET,SDCBP,SEMA3F,SNAI2,SNAI1,STAT1,TCF21,HMGA2,NRP2,NRP1,SEMA6B,SEMA3C,FAM83D,VASN,GLIPR2,BCL9L
8_Member	GO Biological Processes	GO:0001837	epithelial to mesenchymal transition	-3.20683	-1.52745	11/137	1942,2042,3037,6386,6591,6615,8091,81610,114990,152007,283149	EFNA1,EPHA3,HAS2,SDCBP,SNAI2,SNAI1,HMGA2,FAM83D,VASN,GLIPR2,BCL9L
8_Member	GO Biological Processes	GO:0010717	regulation of epithelial to mesenchymal transition	-2.20716	-0.80722	7/88	1942,2042,6386,6615,114990,152007,283149	EFNA1,EPHA3,SDCBP,SNAI1,VASN,GLIPR2,BCL9L
9_Summary	GO Biological Processes	GO:0030155	regulation of cell adhesion	-9.01919	-6.12328	46/682	284,604,912,1295,1307,1842,1942,2042,2633,3037,3371,3383,3570,3575,3673,3791,4155,4921,5270,5362,5578,5979,6281,6591,7412,8324,8829,9289,9314,10125,11117,22915,22998,23075,23240,25890,55083,55612,55824,57045,79812,80380,84978,170692,342184,441478,947,1305,3679,5175,7450,8910,10580,287,1002,1008,6615,23114	ANGPT1,BCL6,CD1D,COL8A1,COL16A1,ECM2,EFNA1,EPHA3,GBP1,HAS2,TNC,ICAM1,IL6R,IL7R,ITGA2,KDR,MBP,DDR2,SERPINE2,PLXNA2,PRKCA,RET,S100A10,SNAI2,VCAM1,FZD7,NRP1,ADGRG1,KLF4,RASGRP1,EMILIN1,MMRN1,LIMCH1,SWAP70,TMEM131L,ABI3BP,KIF26B,FERMT1,PAG1,TWSG1,MMRN2,PDCD1LG2,FRMD5,ADAMTS18,FMN1,NRARP,CD34,COL13A1,ITGA7,PECAM1,VWF,SGCE,SORBS1,ANK2,CDH4,CDH10,SNAI1,NFASC
9_Member	GO Biological Processes	GO:0030155	regulation of cell adhesion	-9.01919	-6.12328	46/682	284,604,912,1295,1307,1842,1942,2042,2633,3037,3371,3383,3570,3575,3673,3791,4155,4921,5270,5362,5578,5979,6281,6591,7412,8324,8829,9289,9314,10125,11117,22915,22998,23075,23240,25890,55083,55612,55824,57045,79812,80380,84978,170692,342184,441478	ANGPT1,BCL6,CD1D,COL8A1,COL16A1,ECM2,EFNA1,EPHA3,GBP1,HAS2,TNC,ICAM1,IL6R,IL7R,ITGA2,KDR,MBP,DDR2,SERPINE2,PLXNA2,PRKCA,RET,S100A10,SNAI2,VCAM1,FZD7,NRP1,ADGRG1,KLF4,RASGRP1,EMILIN1,MMRN1,LIMCH1,SWAP70,TMEM131L,ABI3BP,KIF26B,FERMT1,PAG1,TWSG1,MMRN2,PDCD1LG2,FRMD5,ADAMTS18,FMN1,NRARP
9_Member	GO Biological Processes	GO:0031589	cell-substrate adhesion	-8.57338	-5.78899	30/343	284,604,947,1295,1305,1307,1842,1942,2042,2633,3037,3673,3679,3791,4921,5175,6281,7412,7450,8324,8829,8910,10580,11117,22915,22998,25890,55612,79812,342184	ANGPT1,BCL6,CD34,COL8A1,COL13A1,COL16A1,ECM2,EFNA1,EPHA3,GBP1,HAS2,ITGA2,ITGA7,KDR,DDR2,PECAM1,S100A10,VCAM1,VWF,FZD7,NRP1,SGCE,SORBS1,EMILIN1,MMRN1,LIMCH1,ABI3BP,FERMT1,MMRN2,FMN1
9_Member	GO Biological Processes	GO:0007160	cell-matrix adhesion	-6.03192	-3.74038	20/225	604,947,1305,1307,1842,2042,3673,3679,3791,4921,5175,6281,7412,8829,8910,10580,11117,22998,55612,342184	BCL6,CD34,COL13A1,COL16A1,ECM2,EPHA3,ITGA2,ITGA7,KDR,DDR2,PECAM1,S100A10,VCAM1,NRP1,SGCE,SORBS1,EMILIN1,LIMCH1,FERMT1,FMN1
9_Member	GO Biological Processes	GO:0045785	positive regulation of cell adhesion	-6.02687	-3.74038	28/400	284,604,912,1295,1307,1842,3037,3383,3570,3575,3673,3791,5578,5979,6281,7412,8829,9289,10125,11117,22915,25890,55083,55612,79812,80380,84978,342184	ANGPT1,BCL6,CD1D,COL8A1,COL16A1,ECM2,HAS2,ICAM1,IL6R,IL7R,ITGA2,KDR,PRKCA,RET,S100A10,VCAM1,NRP1,ADGRG1,RASGRP1,EMILIN1,MMRN1,ABI3BP,KIF26B,FERMT1,MMRN2,PDCD1LG2,FRMD5,FMN1
9_Member	GO Biological Processes	GO:0010810	regulation of cell-substrate adhesion	-5.81487	-3.57455	19/212	604,1295,1307,1842,2042,2633,3037,3791,4921,6281,8324,8829,11117,22915,22998,25890,55612,79812,342184	BCL6,COL8A1,COL16A1,ECM2,EPHA3,GBP1,HAS2,KDR,DDR2,S100A10,FZD7,NRP1,EMILIN1,MMRN1,LIMCH1,ABI3BP,FERMT1,MMRN2,FMN1
9_Member	GO Biological Processes	GO:0010811	positive regulation of cell-substrate adhesion	-5.12797	-2.98236	13/118	1295,1307,1842,3037,3791,6281,8829,11117,22915,25890,55612,79812,342184	COL8A1,COL16A1,ECM2,HAS2,KDR,S100A10,NRP1,EMILIN1,MMRN1,ABI3BP,FERMT1,MMRN2,FMN1
9_Member	GO Biological Processes	GO:0007045	cell-substrate adherens junction assembly	-3.79651	-1.97829	9/80	1307,2042,3673,3791,6281,8829,10580,22998,342184	COL16A1,EPHA3,ITGA2,KDR,S100A10,NRP1,SORBS1,LIMCH1,FMN1
9_Member	GO Biological Processes	GO:0048041	focal adhesion assembly	-3.79651	-1.97829	9/80	1307,2042,3673,3791,6281,8829,10580,22998,342184	COL16A1,EPHA3,ITGA2,KDR,S100A10,NRP1,SORBS1,LIMCH1,FMN1
9_Member	GO Biological Processes	GO:0051894	positive regulation of focal adhesion assembly	-3.49187	-1.74538	5/25	1307,3791,6281,8829,342184	COL16A1,KDR,S100A10,NRP1,FMN1
9_Member	GO Biological Processes	GO:0034329	cell junction assembly	-3.48403	-1.7387	16/239	287,1002,1008,1307,2042,3673,3791,5578,6281,6591,6615,8829,10580,22998,23114,342184	ANK2,CDH4,CDH10,COL16A1,EPHA3,ITGA2,KDR,PRKCA,S100A10,SNAI2,SNAI1,NRP1,SORBS1,LIMCH1,NFASC,FMN1
9_Member	GO Biological Processes	GO:0034333	adherens junction assembly	-3.44391	-1.71011	9/89	1307,2042,3673,3791,6281,8829,10580,22998,342184	COL16A1,EPHA3,ITGA2,KDR,S100A10,NRP1,SORBS1,LIMCH1,FMN1
9_Member	GO Biological Processes	GO:1901888	regulation of cell junction assembly	-3.44391	-1.71011	9/89	1307,2042,3791,6281,6591,6615,8829,22998,342184	COL16A1,EPHA3,KDR,S100A10,SNAI2,SNAI1,NRP1,LIMCH1,FMN1
9_Member	GO Biological Processes	GO:0007044	cell-substrate junction assembly	-3.20053	-1.52216	9/96	1307,2042,3673,3791,6281,8829,10580,22998,342184	COL16A1,EPHA3,ITGA2,KDR,S100A10,NRP1,SORBS1,LIMCH1,FMN1
9_Member	GO Biological Processes	GO:0034332	adherens junction organization	-3.12817	-1.46785	11/140	1002,1008,1307,2042,3673,3791,6281,8829,10580,22998,342184	CDH4,CDH10,COL16A1,EPHA3,ITGA2,KDR,S100A10,NRP1,SORBS1,LIMCH1,FMN1
9_Member	GO Biological Processes	GO:0051893	regulation of focal adhesion assembly	-3.12242	-1.46552	7/61	1307,2042,3791,6281,8829,22998,342184	COL16A1,EPHA3,KDR,S100A10,NRP1,LIMCH1,FMN1
9_Member	GO Biological Processes	GO:0090109	regulation of cell-substrate junction assembly	-3.12242	-1.46552	7/61	1307,2042,3791,6281,8829,22998,342184	COL16A1,EPHA3,KDR,S100A10,NRP1,LIMCH1,FMN1
9_Member	GO Biological Processes	GO:0001952	regulation of cell-matrix adhesion	-3.11781	-1.46186	10/119	604,1307,2042,3791,4921,6281,8829,22998,55612,342184	BCL6,COL16A1,EPHA3,KDR,DDR2,S100A10,NRP1,LIMCH1,FERMT1,FMN1
9_Member	GO Biological Processes	GO:1903393	positive regulation of adherens junction organization	-3.04014	-1.4127	5/31	1307,3791,6281,8829,342184	COL16A1,KDR,S100A10,NRP1,FMN1
9_Member	GO Biological Processes	GO:1901890	positive regulation of cell junction assembly	-2.91267	-1.32026	5/33	1307,3791,6281,8829,342184	COL16A1,KDR,S100A10,NRP1,FMN1
9_Member	GO Biological Processes	GO:1903391	regulation of adherens junction organization	-2.87811	-1.29303	7/67	1307,2042,3791,6281,8829,22998,342184	COL16A1,EPHA3,KDR,S100A10,NRP1,LIMCH1,FMN1
9_Member	GO Biological Processes	GO:0001954	positive regulation of cell-matrix adhesion	-2.84929	-1.27275	6/50	1307,3791,6281,8829,55612,342184	COL16A1,KDR,S100A10,NRP1,FERMT1,FMN1
9_Member	GO Biological Processes	GO:0034330	cell junction organization	-2.61388	-1.09873	16/289	287,1002,1008,1307,2042,3673,3791,5578,6281,6591,6615,8829,10580,22998,23114,342184	ANK2,CDH4,CDH10,COL16A1,EPHA3,ITGA2,KDR,PRKCA,S100A10,SNAI2,SNAI1,NRP1,SORBS1,LIMCH1,NFASC,FMN1
10_Summary	GO Biological Processes	GO:0042330	taxis	-9.00778	-6.12328	44/635	284,1002,1906,1942,2042,2152,2321,2674,3315,3398,3570,3673,3730,3791,4628,5155,5156,5362,5578,5587,5979,6091,6356,6405,7412,7424,8660,8817,8828,8829,9260,9353,9369,10501,10512,23075,23114,25960,53358,54538,55816,85358,91624,91653,3371,3475,3925,4803,4974,6696,9314,9315,10090,25987,5789,22941,23043,80243,2633,3037,5175,6281,8324,64856,1956,23025,84623,87178,388,3383,3679,5064,57194,152503,283149,6…	ANGPT1,CDH4,EDN1,EFNA1,EPHA3,F3,FLT1,GFRA1,HSPB1,ID2,IL6R,ITGA2,ANOS1,KDR,MYH10,PDGFB,PDGFRA,PLXNA2,PRKCA,PRKD1,RET,ROBO1,CCL11,SEMA3F,VCAM1,VEGFC,IRS2,FGF18,NRP2,NRP1,PDLIM7,SLIT2,NRXN3,SEMA6B,SEMA3C,SWAP70,NFASC,ADGRA2,SHC3,ROBO4,DOK5,SHANK3,NEXN,BOC,TNC,IFRD1,STMN1,NGF,OMG,SPP1,KLF4,NREP,UST,TSKU,PTPRD,SHANK2,TNIK,PREX2,GBP1,HAS2,PECAM1,S100A10,FZD7,VWA1,EGFR,UNC13A,KIRREL3,PNPT1,RHOB,ICAM1,IT…
10_Member	GO Biological Processes	GO:0042330	taxis	-9.00778	-6.12328	44/635	284,1002,1906,1942,2042,2152,2321,2674,3315,3398,3570,3673,3730,3791,4628,5155,5156,5362,5578,5587,5979,6091,6356,6405,7412,7424,8660,8817,8828,8829,9260,9353,9369,10501,10512,23075,23114,25960,53358,54538,55816,85358,91624,91653	ANGPT1,CDH4,EDN1,EFNA1,EPHA3,F3,FLT1,GFRA1,HSPB1,ID2,IL6R,ITGA2,ANOS1,KDR,MYH10,PDGFB,PDGFRA,PLXNA2,PRKCA,PRKD1,RET,ROBO1,CCL11,SEMA3F,VCAM1,VEGFC,IRS2,FGF18,NRP2,NRP1,PDLIM7,SLIT2,NRXN3,SEMA6B,SEMA3C,SWAP70,NFASC,ADGRA2,SHC3,ROBO4,DOK5,SHANK3,NEXN,BOC
10_Member	GO Biological Processes	GO:0006935	chemotaxis	-8.57618	-5.78899	43/632	284,1002,1906,1942,2042,2152,2321,2674,3315,3570,3673,3730,3791,4628,5155,5156,5362,5578,5587,5979,6091,6356,6405,7412,7424,8660,8817,8828,8829,9260,9353,9369,10501,10512,23075,23114,25960,53358,54538,55816,85358,91624,91653	ANGPT1,CDH4,EDN1,EFNA1,EPHA3,F3,FLT1,GFRA1,HSPB1,IL6R,ITGA2,ANOS1,KDR,MYH10,PDGFB,PDGFRA,PLXNA2,PRKCA,PRKD1,RET,ROBO1,CCL11,SEMA3F,VCAM1,VEGFC,IRS2,FGF18,NRP2,NRP1,PDLIM7,SLIT2,NRXN3,SEMA6B,SEMA3C,SWAP70,NFASC,ADGRA2,SHC3,ROBO4,DOK5,SHANK3,NEXN,BOC
10_Member	GO Biological Processes	GO:0007411	axon guidance	-8.37566	-5.628	26/270	1002,1942,2042,2674,3730,4628,5362,5578,5979,6091,6405,8660,8828,8829,9260,9353,9369,10501,10512,23114,53358,54538,55816,85358,91624,91653	CDH4,EFNA1,EPHA3,GFRA1,ANOS1,MYH10,PLXNA2,PRKCA,RET,ROBO1,SEMA3F,IRS2,NRP2,NRP1,PDLIM7,SLIT2,NRXN3,SEMA6B,SEMA3C,NFASC,SHC3,ROBO4,DOK5,SHANK3,NEXN,BOC
10_Member	GO Biological Processes	GO:0097485	neuron projection guidance	-8.34189	-5.61233	26/271	1002,1942,2042,2674,3730,4628,5362,5578,5979,6091,6405,8660,8828,8829,9260,9353,9369,10501,10512,23114,53358,54538,55816,85358,91624,91653	CDH4,EFNA1,EPHA3,GFRA1,ANOS1,MYH10,PLXNA2,PRKCA,RET,ROBO1,SEMA3F,IRS2,NRP2,NRP1,PDLIM7,SLIT2,NRXN3,SEMA6B,SEMA3C,NFASC,SHC3,ROBO4,DOK5,SHANK3,NEXN,BOC
10_Member	GO Biological Processes	GO:0061564	axon development	-7.78178	-5.17349	36/505	1002,1942,2042,2674,3371,3475,3730,3925,4628,4803,4974,5362,5578,5979,6091,6405,6696,8660,8828,8829,9260,9314,9315,9353,9369,10090,10501,10512,23114,25987,53358,54538,55816,85358,91624,91653	CDH4,EFNA1,EPHA3,GFRA1,TNC,IFRD1,ANOS1,STMN1,MYH10,NGF,OMG,PLXNA2,PRKCA,RET,ROBO1,SEMA3F,SPP1,IRS2,NRP2,NRP1,PDLIM7,KLF4,NREP,SLIT2,NRXN3,UST,SEMA6B,SEMA3C,NFASC,TSKU,SHC3,ROBO4,DOK5,SHANK3,NEXN,BOC
10_Member	GO Biological Processes	GO:0048667	cell morphogenesis involved in neuron differentiation	-7.31013	-4.76511	38/575	1002,1942,2042,2674,3398,3475,3730,3925,4628,4803,4974,5362,5578,5789,5979,6091,6405,6696,8660,8828,8829,9260,9353,9369,10090,10501,10512,22941,23043,23114,25987,53358,54538,55816,80243,85358,91624,91653	CDH4,EFNA1,EPHA3,GFRA1,ID2,IFRD1,ANOS1,STMN1,MYH10,NGF,OMG,PLXNA2,PRKCA,PTPRD,RET,ROBO1,SEMA3F,SPP1,IRS2,NRP2,NRP1,PDLIM7,SLIT2,NRXN3,UST,SEMA6B,SEMA3C,SHANK2,TNIK,NFASC,TSKU,SHC3,ROBO4,DOK5,PREX2,SHANK3,NEXN,BOC
10_Member	GO Biological Processes	GO:0000904	cell morphogenesis involved in differentiation	-7.25865	-4.73517	44/727	1002,1942,2042,2633,2674,3037,3398,3475,3730,3925,4628,4803,4974,5175,5362,5578,5789,5979,6091,6281,6405,6696,8324,8660,8828,8829,9260,9353,9369,10090,10501,10512,22941,23043,23114,25987,53358,54538,55816,64856,80243,85358,91624,91653	CDH4,EFNA1,EPHA3,GBP1,GFRA1,HAS2,ID2,IFRD1,ANOS1,STMN1,MYH10,NGF,OMG,PECAM1,PLXNA2,PRKCA,PTPRD,RET,ROBO1,S100A10,SEMA3F,SPP1,FZD7,IRS2,NRP2,NRP1,PDLIM7,SLIT2,NRXN3,UST,SEMA6B,SEMA3C,SHANK2,TNIK,NFASC,TSKU,SHC3,ROBO4,DOK5,VWA1,PREX2,SHANK3,NEXN,BOC
10_Member	GO Biological Processes	GO:0007409	axonogenesis	-7.17959	-4.6898	33/463	1002,1942,2042,2674,3475,3730,3925,4628,4803,4974,5362,5578,5979,6091,6405,6696,8660,8828,8829,9260,9353,9369,10090,10501,10512,23114,25987,53358,54538,55816,85358,91624,91653	CDH4,EFNA1,EPHA3,GFRA1,IFRD1,ANOS1,STMN1,MYH10,NGF,OMG,PLXNA2,PRKCA,RET,ROBO1,SEMA3F,SPP1,IRS2,NRP2,NRP1,PDLIM7,SLIT2,NRXN3,UST,SEMA6B,SEMA3C,NFASC,TSKU,SHC3,ROBO4,DOK5,SHANK3,NEXN,BOC
10_Member	GO Biological Processes	GO:0048812	neuron projection morphogenesis	-7.03135	-4.56058	40/639	1002,1942,1956,2042,2674,3475,3730,3925,4628,4803,4974,5362,5578,5789,5979,6091,6405,6696,8660,8828,8829,9260,9353,9369,10090,10501,10512,22941,23025,23043,23114,25987,53358,54538,55816,80243,84623,85358,91624,91653	CDH4,EFNA1,EGFR,EPHA3,GFRA1,IFRD1,ANOS1,STMN1,MYH10,NGF,OMG,PLXNA2,PRKCA,PTPRD,RET,ROBO1,SEMA3F,SPP1,IRS2,NRP2,NRP1,PDLIM7,SLIT2,NRXN3,UST,SEMA6B,SEMA3C,SHANK2,UNC13A,TNIK,NFASC,TSKU,SHC3,ROBO4,DOK5,PREX2,KIRREL3,SHANK3,NEXN,BOC
10_Member	GO Biological Processes	GO:0032990	cell part morphogenesis	-6.85864	-4.41201	41/674	1002,1942,1956,2042,2674,3475,3730,3925,4628,4803,4974,5362,5578,5789,5979,6091,6405,6696,8660,8828,8829,9260,9353,9369,10090,10501,10512,22941,23025,23043,23114,25987,53358,54538,55816,80243,84623,85358,87178,91624,91653	CDH4,EFNA1,EGFR,EPHA3,GFRA1,IFRD1,ANOS1,STMN1,MYH10,NGF,OMG,PLXNA2,PRKCA,PTPRD,RET,ROBO1,SEMA3F,SPP1,IRS2,NRP2,NRP1,PDLIM7,SLIT2,NRXN3,UST,SEMA6B,SEMA3C,SHANK2,UNC13A,TNIK,NFASC,TSKU,SHC3,ROBO4,DOK5,PREX2,KIRREL3,SHANK3,PNPT1,NEXN,BOC
10_Member	GO Biological Processes	GO:0120039	plasma membrane bounded cell projection morphogenesis	-6.78352	-4.34342	40/653	1002,1942,1956,2042,2674,3475,3730,3925,4628,4803,4974,5362,5578,5789,5979,6091,6405,6696,8660,8828,8829,9260,9353,9369,10090,10501,10512,22941,23025,23043,23114,25987,53358,54538,55816,80243,84623,85358,91624,91653	CDH4,EFNA1,EGFR,EPHA3,GFRA1,IFRD1,ANOS1,STMN1,MYH10,NGF,OMG,PLXNA2,PRKCA,PTPRD,RET,ROBO1,SEMA3F,SPP1,IRS2,NRP2,NRP1,PDLIM7,SLIT2,NRXN3,UST,SEMA6B,SEMA3C,SHANK2,UNC13A,TNIK,NFASC,TSKU,SHC3,ROBO4,DOK5,PREX2,KIRREL3,SHANK3,NEXN,BOC
10_Member	GO Biological Processes	GO:0048858	cell projection morphogenesis	-6.74882	-4.31944	40/655	1002,1942,1956,2042,2674,3475,3730,3925,4628,4803,4974,5362,5578,5789,5979,6091,6405,6696,8660,8828,8829,9260,9353,9369,10090,10501,10512,22941,23025,23043,23114,25987,53358,54538,55816,80243,84623,85358,91624,91653	CDH4,EFNA1,EGFR,EPHA3,GFRA1,IFRD1,ANOS1,STMN1,MYH10,NGF,OMG,PLXNA2,PRKCA,PTPRD,RET,ROBO1,SEMA3F,SPP1,IRS2,NRP2,NRP1,PDLIM7,SLIT2,NRXN3,UST,SEMA6B,SEMA3C,SHANK2,UNC13A,TNIK,NFASC,TSKU,SHC3,ROBO4,DOK5,PREX2,KIRREL3,SHANK3,NEXN,BOC
10_Member	GO Biological Processes	GO:0022604	regulation of cell morphogenesis	-6.41018	-4.04776	32/476	388,1002,1942,2633,3037,3383,3475,3679,3791,4628,4803,4974,5064,5362,5789,5979,6091,6281,6356,6405,6696,8829,9353,10090,10501,10512,23025,23043,57194,85358,152503,283149	RHOB,CDH4,EFNA1,GBP1,HAS2,ICAM1,IFRD1,ITGA7,KDR,MYH10,NGF,OMG,PALM,PLXNA2,PTPRD,RET,ROBO1,S100A10,CCL11,SEMA3F,SPP1,NRP1,SLIT2,UST,SEMA6B,SEMA3C,UNC13A,TNIK,ATP10A,SHANK3,SH3D19,BCL9L
10_Member	GO Biological Processes	GO:0010769	regulation of cell morphogenesis involved in differentiation	-4.7593	-2.68399	21/296	1002,1942,2633,3037,3475,4803,4974,5362,5789,5979,6091,6281,6405,6696,8829,9353,10090,10501,10512,23043,85358	CDH4,EFNA1,GBP1,HAS2,IFRD1,NGF,OMG,PLXNA2,PTPRD,RET,ROBO1,S100A10,SEMA3F,SPP1,NRP1,SLIT2,UST,SEMA6B,SEMA3C,TNIK,SHANK3
10_Member	GO Biological Processes	GO:0050770	regulation of axonogenesis	-4.29416	-2.32855	15/182	1002,1942,3475,4803,4974,5362,5979,6091,6405,6696,8829,9353,10090,10501,10512	CDH4,EFNA1,IFRD1,NGF,OMG,PLXNA2,RET,ROBO1,SEMA3F,SPP1,NRP1,SLIT2,UST,SEMA6B,SEMA3C
10_Member	GO Biological Processes	GO:0045664	regulation of neuron differentiation	-3.79584	-1.97829	32/642	604,1002,1942,2042,3398,3399,3475,4211,4803,4974,5176,5362,5587,5789,5979,6091,6405,6696,8829,9314,9315,9353,10090,10501,10512,10769,22941,23025,23043,27063,85358,221336	BCL6,CDH4,EFNA1,EPHA3,ID2,ID3,IFRD1,MEIS1,NGF,OMG,SERPINF1,PLXNA2,PRKD1,PTPRD,RET,ROBO1,SEMA3F,SPP1,NRP1,KLF4,NREP,SLIT2,UST,SEMA6B,SEMA3C,PLK2,SHANK2,UNC13A,TNIK,ANKRD1,SHANK3,BEND6
10_Member	GO Biological Processes	GO:0010975	regulation of neuron projection development	-3.72592	-1.91712	26/481	1002,1942,2042,3475,4803,4974,5176,5362,5587,5789,5979,6091,6405,6696,8829,9314,9353,10090,10501,10512,10769,22941,23025,23043,27063,85358	CDH4,EFNA1,EPHA3,IFRD1,NGF,OMG,SERPINF1,PLXNA2,PRKD1,PTPRD,RET,ROBO1,SEMA3F,SPP1,NRP1,KLF4,SLIT2,UST,SEMA6B,SEMA3C,PLK2,SHANK2,UNC13A,TNIK,ANKRD1,SHANK3
10_Member	GO Biological Processes	GO:0050767	regulation of neurogenesis	-3.66841	-1.87888	37/798	604,1002,1942,2042,3398,3399,3475,4211,4803,4974,5176,5270,5362,5587,5789,5979,6091,6405,6696,7424,8829,9289,9314,9315,9353,10090,10501,10512,10769,22941,23025,23043,26011,27063,55636,85358,221336	BCL6,CDH4,EFNA1,EPHA3,ID2,ID3,IFRD1,MEIS1,NGF,OMG,SERPINF1,SERPINE2,PLXNA2,PRKD1,PTPRD,RET,ROBO1,SEMA3F,SPP1,VEGFC,NRP1,ADGRG1,KLF4,NREP,SLIT2,UST,SEMA6B,SEMA3C,PLK2,SHANK2,UNC13A,TNIK,TENM4,ANKRD1,CHD7,SHANK3,BEND6
10_Member	GO Biological Processes	GO:0031344	regulation of cell projection organization	-3.31447	-1.60927	32/684	1002,1942,2042,3383,3475,3673,4803,4974,5064,5176,5362,5587,5789,5979,6091,6405,6696,8829,9314,9353,10090,10501,10512,10769,22873,22941,23025,23043,27063,57451,64786,85358	CDH4,EFNA1,EPHA3,ICAM1,IFRD1,ITGA2,NGF,OMG,PALM,SERPINF1,PLXNA2,PRKD1,PTPRD,RET,ROBO1,SEMA3F,SPP1,NRP1,KLF4,SLIT2,UST,SEMA6B,SEMA3C,PLK2,DZIP1,SHANK2,UNC13A,TNIK,ANKRD1,TENM2,TBC1D15,SHANK3
10_Member	Reactome Gene Sets	R-HSA-422475	Axon guidance	-3.157	-1.48851	27/553	287,388,775,1942,1956,2042,2674,3673,4628,4629,5362,5578,5979,6091,6334,6386,7846,8660,8828,8829,9260,9353,23114,53358,55816,85358,285704	ANK2,RHOB,CACNA1C,EFNA1,EGFR,EPHA3,GFRA1,ITGA2,MYH10,MYH11,PLXNA2,PRKCA,RET,ROBO1,SCN8A,SDCBP,TUBA1A,IRS2,NRP2,NRP1,PDLIM7,SLIT2,NFASC,SHC3,DOK5,SHANK3,RGMB
10_Member	GO Biological Processes	GO:0120035	regulation of plasma membrane bounded cell projection organization	-3.10784	-1.4574	31/674	1002,1942,2042,3383,3475,4803,4974,5064,5176,5362,5587,5789,5979,6091,6405,6696,8829,9314,9353,10090,10501,10512,10769,22873,22941,23025,23043,27063,57451,64786,85358	CDH4,EFNA1,EPHA3,ICAM1,IFRD1,NGF,OMG,PALM,SERPINF1,PLXNA2,PRKD1,PTPRD,RET,ROBO1,SEMA3F,SPP1,NRP1,KLF4,SLIT2,UST,SEMA6B,SEMA3C,PLK2,DZIP1,SHANK2,UNC13A,TNIK,ANKRD1,TENM2,TBC1D15,SHANK3
10_Member	GO Biological Processes	GO:0051962	positive regulation of nervous system development	-2.80494	-1.23507	25/526	604,1002,2042,3398,4803,5021,5176,5270,5362,5587,5789,5979,6091,7162,7424,8829,9353,22941,23025,26011,27063,27286,64084,85358,221336	BCL6,CDH4,EPHA3,ID2,NGF,OXTR,SERPINF1,SERPINE2,PLXNA2,PRKD1,PTPRD,RET,ROBO1,TPBG,VEGFC,NRP1,SLIT2,SHANK2,UNC13A,TENM4,ANKRD1,SRPX2,CLSTN2,SHANK3,BEND6
10_Member	GO Biological Processes	GO:0010720	positive regulation of cell development	-2.67349	-1.13825	25/538	604,1002,1906,2042,3037,3398,4803,5176,5270,5362,5587,5789,5979,6091,6281,7424,8829,9353,10512,22941,23025,26011,27063,85358,221336	BCL6,CDH4,EDN1,EPHA3,HAS2,ID2,NGF,SERPINF1,SERPINE2,PLXNA2,PRKD1,PTPRD,RET,ROBO1,S100A10,VEGFC,NRP1,SLIT2,SEMA3C,SHANK2,UNC13A,TENM4,ANKRD1,SHANK3,BEND6
10_Member	GO Biological Processes	GO:0031346	positive regulation of cell projection organization	-2.5998	-1.08876	19/372	1002,2042,3673,4803,5064,5176,5362,5587,5789,5979,6091,8829,9353,22873,22941,23025,27063,57451,85358	CDH4,EPHA3,ITGA2,NGF,PALM,SERPINF1,PLXNA2,PRKD1,PTPRD,RET,ROBO1,NRP1,SLIT2,DZIP1,SHANK2,UNC13A,ANKRD1,TENM2,SHANK3
10_Member	GO Biological Processes	GO:0010976	positive regulation of neuron projection development	-2.49886	-1.0155	15/270	1002,2042,4803,5176,5362,5587,5789,5979,6091,8829,9353,22941,23025,27063,85358	CDH4,EPHA3,NGF,SERPINF1,PLXNA2,PRKD1,PTPRD,RET,ROBO1,NRP1,SLIT2,SHANK2,UNC13A,ANKRD1,SHANK3
10_Member	GO Biological Processes	GO:0050769	positive regulation of neurogenesis	-2.23764	-0.828172	21/461	604,1002,2042,3398,4803,5176,5270,5362,5587,5789,5979,6091,7424,8829,9353,22941,23025,26011,27063,85358,221336	BCL6,CDH4,EPHA3,ID2,NGF,SERPINF1,SERPINE2,PLXNA2,PRKD1,PTPRD,RET,ROBO1,VEGFC,NRP1,SLIT2,SHANK2,UNC13A,TENM4,ANKRD1,SHANK3,BEND6
10_Member	GO Biological Processes	GO:0045666	positive regulation of neuron differentiation	-2.04435	-0.692747	17/361	604,1002,2042,4803,5176,5362,5587,5789,5979,6091,8829,9353,22941,23025,27063,85358,221336	BCL6,CDH4,EPHA3,NGF,SERPINF1,PLXNA2,PRKD1,PTPRD,RET,ROBO1,NRP1,SLIT2,SHANK2,UNC13A,ANKRD1,SHANK3,BEND6
11_Summary	GO Biological Processes	GO:0045926	negative regulation of growth	-8.65212	-5.8414	26/262	604,623,694,734,1026,1410,1654,2487,3304,3475,3776,4211,5270,5999,6405,6696,7490,8829,8878,9353,9518,10501,10512,29948,87178,131566,1002,1906,1956,3486,4803,5292,6386,6909,7086,8091,9021,23025,23414,55636,60676,1028,2121,3371,4921,5806,6356,6506,8324,8828,22941,26011,55083,64856,85358,91461,342184	BCL6,BDKRB1,BTG1,OSGIN2,CDKN1A,CRYAB,DDX3X,FRZB,HSPA1B,IFRD1,KCNK2,MEIS1,SERPINE2,RGS4,SEMA3F,SPP1,WT1,NRP1,SQSTM1,SLIT2,GDF15,SEMA6B,SEMA3C,OSGIN1,PNPT1,DCBLD2,CDH4,EDN1,EGFR,IGFBP3,NGF,PIM1,SDCBP,TBX2,TKT,HMGA2,SOCS3,UNC13A,ZFPM2,CHD7,PAPPA2,CDKN1C,EVC,TNC,DDR2,PTX3,CCL11,SLC1A2,FZD7,NRP2,SHANK2,TENM4,KIF26B,VWA1,SHANK3,PKDCC,FMN1
11_Member	GO Biological Processes	GO:0045926	negative regulation of growth	-8.65212	-5.8414	26/262	604,623,694,734,1026,1410,1654,2487,3304,3475,3776,4211,5270,5999,6405,6696,7490,8829,8878,9353,9518,10501,10512,29948,87178,131566	BCL6,BDKRB1,BTG1,OSGIN2,CDKN1A,CRYAB,DDX3X,FRZB,HSPA1B,IFRD1,KCNK2,MEIS1,SERPINE2,RGS4,SEMA3F,SPP1,WT1,NRP1,SQSTM1,SLIT2,GDF15,SEMA6B,SEMA3C,OSGIN1,PNPT1,DCBLD2
11_Member	GO Biological Processes	GO:0030308	negative regulation of cell growth	-8.17756	-5.49516	21/184	604,623,694,734,1026,1410,1654,2487,3304,3475,5270,5999,6405,6696,7490,8829,9353,10501,10512,29948,131566	BCL6,BDKRB1,BTG1,OSGIN2,CDKN1A,CRYAB,DDX3X,FRZB,HSPA1B,IFRD1,SERPINE2,RGS4,SEMA3F,SPP1,WT1,NRP1,SLIT2,SEMA6B,SEMA3C,OSGIN1,DCBLD2
11_Member	GO Biological Processes	GO:0040008	regulation of growth	-6.57219	-4.1754	41/691	604,623,694,734,1002,1026,1410,1654,1906,1956,2487,3304,3475,3486,3776,4211,4803,5270,5292,5999,6386,6405,6696,6909,7086,7490,8091,8829,8878,9021,9353,9518,10501,10512,23025,23414,29948,55636,60676,87178,131566	BCL6,BDKRB1,BTG1,OSGIN2,CDH4,CDKN1A,CRYAB,DDX3X,EDN1,EGFR,FRZB,HSPA1B,IFRD1,IGFBP3,KCNK2,MEIS1,NGF,SERPINE2,PIM1,RGS4,SDCBP,SEMA3F,SPP1,TBX2,TKT,WT1,HMGA2,NRP1,SQSTM1,SOCS3,SLIT2,GDF15,SEMA6B,SEMA3C,UNC13A,ZFPM2,OSGIN1,CHD7,PAPPA2,PNPT1,DCBLD2
11_Member	GO Biological Processes	GO:0001558	regulation of cell growth	-6.31317	-3.97044	29/410	604,623,694,734,1002,1026,1410,1654,1906,1956,2487,3304,3475,3486,4803,5270,5999,6386,6405,6696,7490,8829,9353,10501,10512,23025,29948,60676,131566	BCL6,BDKRB1,BTG1,OSGIN2,CDH4,CDKN1A,CRYAB,DDX3X,EDN1,EGFR,FRZB,HSPA1B,IFRD1,IGFBP3,NGF,SERPINE2,RGS4,SDCBP,SEMA3F,SPP1,WT1,NRP1,SLIT2,SEMA6B,SEMA3C,UNC13A,OSGIN1,PAPPA2,DCBLD2
11_Member	GO Biological Processes	GO:0048589	developmental growth	-5.48779	-3.30864	37/655	1002,1026,1028,1906,2121,3371,3475,3776,4211,4803,4921,5292,5806,5999,6356,6405,6506,6696,6909,7490,8324,8828,8829,9353,9518,10501,10512,22941,23025,23414,26011,55083,55636,64856,85358,91461,342184	CDH4,CDKN1A,CDKN1C,EDN1,EVC,TNC,IFRD1,KCNK2,MEIS1,NGF,DDR2,PIM1,PTX3,RGS4,CCL11,SEMA3F,SLC1A2,SPP1,TBX2,WT1,FZD7,NRP2,NRP1,SLIT2,GDF15,SEMA6B,SEMA3C,SHANK2,UNC13A,ZFPM2,TENM4,KIF26B,CHD7,VWA1,SHANK3,PKDCC,FMN1
11_Member	GO Biological Processes	GO:0016049	cell growth	-5.42227	-3.25562	30/479	604,623,694,734,1002,1026,1410,1654,1906,1956,2487,3304,3475,3486,4803,5270,5999,6386,6405,6696,7490,8828,8829,9353,10501,10512,23025,29948,60676,131566	BCL6,BDKRB1,BTG1,OSGIN2,CDH4,CDKN1A,CRYAB,DDX3X,EDN1,EGFR,FRZB,HSPA1B,IFRD1,IGFBP3,NGF,SERPINE2,RGS4,SDCBP,SEMA3F,SPP1,WT1,NRP2,NRP1,SLIT2,SEMA6B,SEMA3C,UNC13A,OSGIN1,PAPPA2,DCBLD2
11_Member	GO Biological Processes	GO:0048640	negative regulation of developmental growth	-4.00548	-2.11613	11/111	1026,3475,3776,4211,5999,6405,6696,8829,9518,10501,10512	CDKN1A,IFRD1,KCNK2,MEIS1,RGS4,SEMA3F,SPP1,NRP1,GDF15,SEMA6B,SEMA3C
11_Member	GO Biological Processes	GO:0048638	regulation of developmental growth	-3.40906	-1.68504	20/343	1002,1026,1906,3475,3776,4211,4803,5292,5999,6405,6696,6909,7490,8829,9518,10501,10512,23025,23414,55636	CDH4,CDKN1A,EDN1,IFRD1,KCNK2,MEIS1,NGF,PIM1,RGS4,SEMA3F,SPP1,TBX2,WT1,NRP1,GDF15,SEMA6B,SEMA3C,UNC13A,ZFPM2,CHD7
12_Summary	GO Biological Processes	GO:0061437	renal system vasculature development	-8.32614	-5.61233	9/25	284,947,5155,5156,5175,6943,7490,8710,8829,5979,28999,55366,84623,6772,55083,342184,3398,3399	ANGPT1,CD34,PDGFB,PDGFRA,PECAM1,TCF21,WT1,SERPINB7,NRP1,RET,KLF15,LGR4,KIRREL3,STAT1,KIF26B,FMN1,ID2,ID3
12_Member	GO Biological Processes	GO:0061437	renal system vasculature development	-8.32614	-5.61233	9/25	284,947,5155,5156,5175,6943,7490,8710,8829	ANGPT1,CD34,PDGFB,PDGFRA,PECAM1,TCF21,WT1,SERPINB7,NRP1
12_Member	GO Biological Processes	GO:0061440	kidney vasculature development	-8.32614	-5.61233	9/25	284,947,5155,5156,5175,6943,7490,8710,8829	ANGPT1,CD34,PDGFB,PDGFRA,PECAM1,TCF21,WT1,SERPINB7,NRP1
12_Member	GO Biological Processes	GO:0032835	glomerulus development	-7.64799	-5.07249	12/60	284,947,5155,5156,5175,5979,6943,7490,8710,28999,55366,84623	ANGPT1,CD34,PDGFB,PDGFRA,PECAM1,RET,TCF21,WT1,SERPINB7,KLF15,LGR4,KIRREL3
12_Member	GO Biological Processes	GO:0072210	metanephric nephron development	-7.34615	-4.78616	10/41	947,5155,5156,5979,6772,6943,7490,55083,55366,342184	CD34,PDGFB,PDGFRA,RET,STAT1,TCF21,WT1,KIF26B,LGR4,FMN1
12_Member	GO Biological Processes	GO:0072012	glomerulus vasculature development	-7.32269	-4.77025	8/23	284,947,5155,5156,5175,6943,7490,8710	ANGPT1,CD34,PDGFB,PDGFRA,PECAM1,TCF21,WT1,SERPINB7
12_Member	GO Biological Processes	GO:0072224	metanephric glomerulus development	-7.28515	-4.75461	7/16	947,5155,5156,5979,6943,7490,55366	CD34,PDGFB,PDGFRA,RET,TCF21,WT1,LGR4
12_Member	GO Biological Processes	GO:0072239	metanephric glomerulus vasculature development	-6.31736	-3.97044	5/8	947,5155,5156,6943,7490	CD34,PDGFB,PDGFRA,TCF21,WT1
12_Member	GO Biological Processes	GO:0001656	metanephros development	-5.70187	-3.48291	12/89	947,3398,3399,5155,5156,5979,6772,6943,7490,55083,55366,342184	CD34,ID2,ID3,PDGFB,PDGFRA,RET,STAT1,TCF21,WT1,KIF26B,LGR4,FMN1
12_Member	GO Biological Processes	GO:0072223	metanephric glomerular mesangium development	-3.83723	-2.00786	3/5	947,5155,7490	CD34,PDGFB,WT1
12_Member	GO Biological Processes	GO:0072109	glomerular mesangium development	-3.51503	-1.76265	4/14	947,5155,7490,8710	CD34,PDGFB,WT1,SERPINB7
12_Member	GO Biological Processes	GO:0090192	regulation of glomerulus development	-3.51503	-1.76265	4/14	5155,5979,7490,8710	PDGFB,RET,WT1,SERPINB7
12_Member	GO Biological Processes	GO:0061005	cell differentiation involved in kidney development	-3.4493	-1.71093	7/54	947,5155,6772,6943,7490,28999,55366	CD34,PDGFB,STAT1,TCF21,WT1,KLF15,LGR4
12_Member	GO Biological Processes	GO:0072202	cell differentiation involved in metanephros development	-3.40799	-1.68504	5/26	947,5155,6772,6943,55366	CD34,PDGFB,STAT1,TCF21,LGR4
12_Member	GO Biological Processes	GO:0072124	regulation of glomerular mesangial cell proliferation	-2.94521	-1.34608	3/9	5155,7490,8710	PDGFB,WT1,SERPINB7
12_Member	GO Biological Processes	GO:0072010	glomerular epithelium development	-2.88142	-1.29472	4/20	947,5175,7490,28999	CD34,PECAM1,WT1,KLF15
12_Member	GO Biological Processes	GO:0072111	cell proliferation involved in kidney development	-2.88142	-1.29472	4/20	5155,6772,7490,8710	PDGFB,STAT1,WT1,SERPINB7
12_Member	GO Biological Processes	GO:0072110	glomerular mesangial cell proliferation	-2.79835	-1.23319	3/10	5155,7490,8710	PDGFB,WT1,SERPINB7
12_Member	GO Biological Processes	GO:0090193	positive regulation of glomerulus development	-2.79835	-1.23319	3/10	5155,5979,8710	PDGFB,RET,SERPINB7
12_Member	GO Biological Processes	GO:0072215	regulation of metanephros development	-2.64504	-1.12087	4/23	5155,5979,6772,7490	PDGFB,RET,STAT1,WT1
12_Member	GO Biological Processes	GO:1901722	regulation of cell proliferation involved in kidney development	-2.44522	-0.976599	3/13	5155,7490,8710	PDGFB,WT1,SERPINB7
12_Member	GO Biological Processes	GO:0035850	epithelial cell differentiation involved in kidney development	-2.34898	-0.90941	5/44	947,5155,6772,7490,28999	CD34,PDGFB,STAT1,WT1,KLF15
12_Member	GO Biological Processes	GO:0072216	positive regulation of metanephros development	-2.34848	-0.90941	3/14	5155,5979,7490	PDGFB,RET,WT1
13_Summary	GO Biological Processes	GO:0038084	vascular endothelial growth factor signaling pathway	-8.14615	-5.47374	11/44	2321,3315,3791,5156,5587,6091,7424,8828,8829,25960,147372,7412,1906,2152,3570,3673,5155,6405,8817,9353,10501,10512,23075,1956,5578,55601,6356	FLT1,HSPB1,KDR,PDGFRA,PRKD1,ROBO1,VEGFC,NRP2,NRP1,ADGRA2,CCBE1,VCAM1,EDN1,F3,IL6R,ITGA2,PDGFB,SEMA3F,FGF18,SLIT2,SEMA6B,SEMA3C,SWAP70,EGFR,PRKCA,DDX60,CCL11
13_Member	GO Biological Processes	GO:0038084	vascular endothelial growth factor signaling pathway	-8.14615	-5.47374	11/44	2321,3315,3791,5156,5587,6091,7424,8828,8829,25960,147372	FLT1,HSPB1,KDR,PDGFRA,PRKD1,ROBO1,VEGFC,NRP2,NRP1,ADGRA2,CCBE1
13_Member	GO Biological Processes	GO:0035924	cellular response to vascular endothelial growth factor stimulus	-7.00995	-4.54534	12/68	2321,3315,3791,5156,5587,6091,7412,7424,8828,8829,25960,147372	FLT1,HSPB1,KDR,PDGFRA,PRKD1,ROBO1,VCAM1,VEGFC,NRP2,NRP1,ADGRA2,CCBE1
13_Member	GO Biological Processes	GO:0050920	regulation of chemotaxis	-5.8457	-3.59429	19/211	1906,2152,3315,3570,3673,3791,5155,5156,5587,6091,6405,7424,8817,8829,9353,10501,10512,23075,25960	EDN1,F3,HSPB1,IL6R,ITGA2,KDR,PDGFB,PDGFRA,PRKD1,ROBO1,SEMA3F,VEGFC,FGF18,NRP1,SLIT2,SEMA6B,SEMA3C,SWAP70,ADGRA2
13_Member	GO Biological Processes	GO:0050921	positive regulation of chemotaxis	-4.67001	-2.61896	13/130	1906,2152,3315,3570,3673,3791,5155,5587,7424,8817,8829,9353,23075	EDN1,F3,HSPB1,IL6R,ITGA2,KDR,PDGFB,PRKD1,VEGFC,FGF18,NRP1,SLIT2,SWAP70
13_Member	GO Biological Processes	GO:0038033	positive regulation of endothelial cell chemotaxis by VEGF-activated vascular endothelial growth fac	-3.83723	-2.00786	3/5	3315,3791,5587	HSPB1,KDR,PRKD1
13_Member	GO Biological Processes	GO:2001028	positive regulation of endothelial cell chemotaxis	-3.38889	-1.67182	4/15	3315,3791,5587,8817	HSPB1,KDR,PRKD1,FGF18
13_Member	GO Biological Processes	GO:0038089	positive regulation of cell migration by vascular endothelial growth factor signaling pathway	-3.30931	-1.60835	3/7	3315,3791,5587	HSPB1,KDR,PRKD1
13_Member	GO Biological Processes	GO:0035767	endothelial cell chemotaxis	-3.04014	-1.4127	5/31	3315,3791,5587,8817,8829	HSPB1,KDR,PRKD1,FGF18,NRP1
13_Member	GO Biological Processes	GO:2001026	regulation of endothelial cell chemotaxis	-2.57436	-1.06885	4/24	3315,3791,5587,8817	HSPB1,KDR,PRKD1,FGF18
13_Member	GO Biological Processes	GO:0032103	positive regulation of response to external stimulus	-2.3316	-0.896778	16/309	1906,1956,2152,3315,3570,3673,3791,5155,5578,5587,7424,8817,8829,9353,23075,55601	EDN1,EGFR,F3,HSPB1,IL6R,ITGA2,KDR,PDGFB,PRKCA,PRKD1,VEGFC,FGF18,NRP1,SLIT2,SWAP70,DDX60
13_Member	GO Biological Processes	GO:0060326	cell chemotaxis	-2.08562	-0.727322	15/300	1906,2321,3315,3570,3791,5155,5156,5587,6356,7412,7424,8817,8829,9353,23075	EDN1,FLT1,HSPB1,IL6R,KDR,PDGFB,PDGFRA,PRKD1,CCL11,VCAM1,VEGFC,FGF18,NRP1,SLIT2,SWAP70
14_Summary	GO Biological Processes	GO:0033002	muscle cell proliferation	-8.09993	-5.43728	24/240	231,284,1026,1906,1956,3162,3398,3486,3570,3673,3776,4211,5155,5292,5739,6648,6772,6909,7434,8862,9314,10891,23414,26011	AKR1B1,ANGPT1,CDKN1A,EDN1,EGFR,HMOX1,ID2,IGFBP3,IL6R,ITGA2,KCNK2,MEIS1,PDGFB,PIM1,PTGIR,SOD2,STAT1,TBX2,VIPR2,APLN,KLF4,PPARGC1A,ZFPM2,TENM4
14_Member	GO Biological Processes	GO:0033002	muscle cell proliferation	-8.09993	-5.43728	24/240	231,284,1026,1906,1956,3162,3398,3486,3570,3673,3776,4211,5155,5292,5739,6648,6772,6909,7434,8862,9314,10891,23414,26011	AKR1B1,ANGPT1,CDKN1A,EDN1,EGFR,HMOX1,ID2,IGFBP3,IL6R,ITGA2,KCNK2,MEIS1,PDGFB,PIM1,PTGIR,SOD2,STAT1,TBX2,VIPR2,APLN,KLF4,PPARGC1A,ZFPM2,TENM4
14_Member	GO Biological Processes	GO:0048660	regulation of smooth muscle cell proliferation	-5.9201	-3.64955	17/170	231,1026,1906,1956,3162,3398,3486,3570,3673,5155,5739,6648,6772,7434,8862,9314,10891	AKR1B1,CDKN1A,EDN1,EGFR,HMOX1,ID2,IGFBP3,IL6R,ITGA2,PDGFB,PTGIR,SOD2,STAT1,VIPR2,APLN,KLF4,PPARGC1A
14_Member	GO Biological Processes	GO:0048659	smooth muscle cell proliferation	-5.84925	-3.59429	17/172	231,1026,1906,1956,3162,3398,3486,3570,3673,5155,5739,6648,6772,7434,8862,9314,10891	AKR1B1,CDKN1A,EDN1,EGFR,HMOX1,ID2,IGFBP3,IL6R,ITGA2,PDGFB,PTGIR,SOD2,STAT1,VIPR2,APLN,KLF4,PPARGC1A
14_Member	GO Biological Processes	GO:0048662	negative regulation of smooth muscle cell proliferation	-4.25365	-2.29381	9/70	1026,3162,3486,5739,6648,7434,8862,9314,10891	CDKN1A,HMOX1,IGFBP3,PTGIR,SOD2,VIPR2,APLN,KLF4,PPARGC1A
14_Member	GO Biological Processes	GO:0048661	positive regulation of smooth muscle cell proliferation	-3.72513	-1.91712	10/100	231,1906,1956,3162,3398,3570,3673,5155,6772,10891	AKR1B1,EDN1,EGFR,HMOX1,ID2,IL6R,ITGA2,PDGFB,STAT1,PPARGC1A
15_Summary	GO Biological Processes	GO:0001503	ossification	-8.03738	-5.38428	31/383	249,1052,1305,1956,2274,3371,3398,3399,3486,3570,4256,4330,4920,4921,5587,6546,6591,6615,6696,7071,8642,8817,9260,9636,10140,55366,57045,64131,90993,91461,338773	ALPL,CEBPD,COL13A1,EGFR,FHL2,TNC,ID2,ID3,IGFBP3,IL6R,MGP,MN1,ROR2,DDR2,PRKD1,SLC8A1,SNAI2,SNAI1,SPP1,KLF10,DCHS1,FGF18,PDLIM7,ISG15,TOB1,LGR4,TWSG1,XYLT1,CREB3L1,PKDCC,TMEM119
15_Member	GO Biological Processes	GO:0001503	ossification	-8.03738	-5.38428	31/383	249,1052,1305,1956,2274,3371,3398,3399,3486,3570,4256,4330,4920,4921,5587,6546,6591,6615,6696,7071,8642,8817,9260,9636,10140,55366,57045,64131,90993,91461,338773	ALPL,CEBPD,COL13A1,EGFR,FHL2,TNC,ID2,ID3,IGFBP3,IL6R,MGP,MN1,ROR2,DDR2,PRKD1,SLC8A1,SNAI2,SNAI1,SPP1,KLF10,DCHS1,FGF18,PDLIM7,ISG15,TOB1,LGR4,TWSG1,XYLT1,CREB3L1,PKDCC,TMEM119
15_Member	GO Biological Processes	GO:0001649	osteoblast differentiation	-5.78423	-3.54755	19/213	249,1052,2274,3371,3398,3399,3486,3570,4921,5587,6591,6615,6696,9260,10140,55366,57045,90993,338773	ALPL,CEBPD,FHL2,TNC,ID2,ID3,IGFBP3,IL6R,DDR2,PRKD1,SNAI2,SNAI1,SPP1,PDLIM7,TOB1,LGR4,TWSG1,CREB3L1,TMEM119
15_Member	GO Biological Processes	GO:0030278	regulation of ossification	-3.97962	-2.09673	15/194	1052,3398,3399,3570,4256,4921,5587,6546,6591,9260,9636,10140,57045,91461,338773	CEBPD,ID2,ID3,IL6R,MGP,DDR2,PRKD1,SLC8A1,SNAI2,PDLIM7,ISG15,TOB1,TWSG1,PKDCC,TMEM119
15_Member	GO Biological Processes	GO:0045667	regulation of osteoblast differentiation	-3.67078	-1.87996	11/121	1052,3398,3399,3570,4921,5587,6591,9260,10140,57045,338773	CEBPD,ID2,ID3,IL6R,DDR2,PRKD1,SNAI2,PDLIM7,TOB1,TWSG1,TMEM119
15_Member	GO Biological Processes	GO:0045778	positive regulation of ossification	-3.59461	-1.82281	9/85	1052,3570,4921,5587,6546,9260,9636,91461,338773	CEBPD,IL6R,DDR2,PRKD1,SLC8A1,PDLIM7,ISG15,PKDCC,TMEM119
15_Member	GO Biological Processes	GO:0030282	bone mineralization	-2.80617	-1.23507	9/109	4256,4920,4921,6546,7071,9636,55366,91461,338773	MGP,ROR2,DDR2,SLC8A1,KLF10,ISG15,LGR4,PKDCC,TMEM119
15_Member	GO Biological Processes	GO:0031214	biomineral tissue development	-2.76815	-1.2074	11/155	249,4256,4920,4921,6546,6696,7071,9636,55366,91461,338773	ALPL,MGP,ROR2,DDR2,SLC8A1,SPP1,KLF10,ISG15,LGR4,PKDCC,TMEM119
15_Member	GO Biological Processes	GO:0045669	positive regulation of osteoblast differentiation	-2.40509	-0.947334	6/61	1052,3570,4921,5587,9260,338773	CEBPD,IL6R,DDR2,PRKD1,PDLIM7,TMEM119
15_Member	GO Biological Processes	GO:0030500	regulation of bone mineralization	-2.05435	-0.701801	6/72	4256,4921,6546,9636,91461,338773	MGP,DDR2,SLC8A1,ISG15,PKDCC,TMEM119
16_Summary	GO Biological Processes	GO:0008285	negative regulation of cell proliferation	-7.91921	-5.29354	47/765	590,604,694,943,1026,1028,2321,2487,2495,3162,3304,3398,3437,3486,3489,3776,4211,4345,4803,4920,5176,5270,5739,6091,6591,6648,6751,6772,7071,7434,7490,7832,8862,9289,9314,9500,10140,10290,10397,10891,23240,26471,55612,57045,80380,94241,138151,220,388,1647,1654,1728,2152,3399,3778,4314,5740,5979,8091,8878,9353,9833,10105,27063,29948,50486,50649,90427	BCHE,BCL6,BTG1,TNFRSF8,CDKN1A,CDKN1C,FLT1,FRZB,FTH1,HMOX1,HSPA1B,ID2,IFIT3,IGFBP3,IGFBP6,KCNK2,MEIS1,CD200,NGF,ROR2,SERPINF1,SERPINE2,PTGIR,ROBO1,SNAI2,SOD2,SSTR1,STAT1,KLF10,VIPR2,WT1,BTG2,APLN,ADGRG1,KLF4,MAGED1,TOB1,SPEG,NDRG1,PPARGC1A,TMEM131L,NUPR1,FERMT1,TWSG1,PDCD1LG2,TP53INP1,NACC2,ALDH1A3,RHOB,GADD45A,DDX3X,NQO1,F3,ID3,KCNMA1,MMP3,PTGIS,RET,HMGA2,SQSTM1,SLIT2,MELK,PPIF,ANKRD1,OSGIN1,G0S2…
16_Member	GO Biological Processes	GO:0008285	negative regulation of cell proliferation	-7.91921	-5.29354	47/765	590,604,694,943,1026,1028,2321,2487,2495,3162,3304,3398,3437,3486,3489,3776,4211,4345,4803,4920,5176,5270,5739,6091,6591,6648,6751,6772,7071,7434,7490,7832,8862,9289,9314,9500,10140,10290,10397,10891,23240,26471,55612,57045,80380,94241,138151	BCHE,BCL6,BTG1,TNFRSF8,CDKN1A,CDKN1C,FLT1,FRZB,FTH1,HMOX1,HSPA1B,ID2,IFIT3,IGFBP3,IGFBP6,KCNK2,MEIS1,CD200,NGF,ROR2,SERPINF1,SERPINE2,PTGIR,ROBO1,SNAI2,SOD2,SSTR1,STAT1,KLF10,VIPR2,WT1,BTG2,APLN,ADGRG1,KLF4,MAGED1,TOB1,SPEG,NDRG1,PPARGC1A,TMEM131L,NUPR1,FERMT1,TWSG1,PDCD1LG2,TP53INP1,NACC2
16_Member	GO Biological Processes	GO:0010942	positive regulation of cell death	-4.81555	-2.71453	37/702	220,388,604,694,943,1026,1647,1654,1728,2152,2487,3162,3399,3486,3776,3778,4314,4803,5740,5979,6091,6648,8091,8878,9353,9500,9833,10105,10891,26471,27063,29948,50486,50649,90427,94241,138151	ALDH1A3,RHOB,BCL6,BTG1,TNFRSF8,CDKN1A,GADD45A,DDX3X,NQO1,F3,FRZB,HMOX1,ID3,IGFBP3,KCNK2,KCNMA1,MMP3,NGF,PTGIS,RET,ROBO1,SOD2,HMGA2,SQSTM1,SLIT2,MAGED1,MELK,PPIF,PPARGC1A,NUPR1,ANKRD1,OSGIN1,G0S2,ARHGEF4,BMF,TP53INP1,NACC2
16_Member	GO Biological Processes	GO:0043065	positive regulation of apoptotic process	-4.51307	-2.5047	34/642	220,388,604,694,943,1647,1654,1728,2152,2487,3162,3399,3486,3778,4803,5740,5979,6091,6648,8091,8878,9353,9500,9833,10105,10891,26471,27063,29948,50486,50649,90427,94241,138151	ALDH1A3,RHOB,BCL6,BTG1,TNFRSF8,GADD45A,DDX3X,NQO1,F3,FRZB,HMOX1,ID3,IGFBP3,KCNMA1,NGF,PTGIS,RET,ROBO1,SOD2,HMGA2,SQSTM1,SLIT2,MAGED1,MELK,PPIF,PPARGC1A,NUPR1,ANKRD1,OSGIN1,G0S2,ARHGEF4,BMF,TP53INP1,NACC2
16_Member	GO Biological Processes	GO:0043068	positive regulation of programmed cell death	-4.41894	-2.42529	34/649	220,388,604,694,943,1647,1654,1728,2152,2487,3162,3399,3486,3778,4803,5740,5979,6091,6648,8091,8878,9353,9500,9833,10105,10891,26471,27063,29948,50486,50649,90427,94241,138151	ALDH1A3,RHOB,BCL6,BTG1,TNFRSF8,GADD45A,DDX3X,NQO1,F3,FRZB,HMOX1,ID3,IGFBP3,KCNMA1,NGF,PTGIS,RET,ROBO1,SOD2,HMGA2,SQSTM1,SLIT2,MAGED1,MELK,PPIF,PPARGC1A,NUPR1,ANKRD1,OSGIN1,G0S2,ARHGEF4,BMF,TP53INP1,NACC2
17_Summary	GO Biological Processes	GO:0006929	substrate-dependent cell migration	-7.67418	-5.09071	9/29	3673,4628,6091,6386,6591,7424,8828,8829,9353,287,3398,4052,6909,10512,11174,23414,55636,70,1942,2274,3037,5292,6615,8642,9645,27063,79933,3776,1956,9289,1906	ITGA2,MYH10,ROBO1,SDCBP,SNAI2,VEGFC,NRP2,NRP1,SLIT2,ANK2,ID2,LTBP1,TBX2,SEMA3C,ADAMTS6,ZFPM2,CHD7,ACTC1,EFNA1,FHL2,HAS2,PIM1,SNAI1,DCHS1,MICAL2,ANKRD1,SYNPO2L,KCNK2,EGFR,ADGRG1,EDN1
17_Member	GO Biological Processes	GO:0006929	substrate-dependent cell migration	-7.67418	-5.09071	9/29	3673,4628,6091,6386,6591,7424,8828,8829,9353	ITGA2,MYH10,ROBO1,SDCBP,SNAI2,VEGFC,NRP2,NRP1,SLIT2
17_Member	GO Biological Processes	GO:0021825	substrate-dependent cerebral cortex tangential migration	-5.73914	-3.50964	4/5	6091,8828,8829,9353	ROBO1,NRP2,NRP1,SLIT2
17_Member	GO Biological Processes	GO:0003279	cardiac septum development	-5.55879	-3.37326	13/108	287,3398,4052,4628,6091,6909,8828,8829,9353,10512,11174,23414,55636	ANK2,ID2,LTBP1,MYH10,ROBO1,TBX2,NRP2,NRP1,SLIT2,SEMA3C,ADAMTS6,ZFPM2,CHD7
17_Member	GO Biological Processes	GO:0003007	heart morphogenesis	-5.17243	-3.01793	20/256	70,1942,2274,3037,3398,5292,6091,6591,6615,6909,8642,8828,8829,9353,9645,10512,23414,27063,55636,79933	ACTC1,EFNA1,FHL2,HAS2,ID2,PIM1,ROBO1,SNAI2,SNAI1,TBX2,DCHS1,NRP2,NRP1,SLIT2,MICAL2,SEMA3C,ZFPM2,ANKRD1,CHD7,SYNPO2L
17_Member	GO Biological Processes	GO:0003205	cardiac chamber development	-4.76195	-2.68413	15/166	287,2274,3398,3776,4052,4628,6091,6909,8828,8829,9353,10512,11174,23414,55636	ANK2,FHL2,ID2,KCNK2,LTBP1,MYH10,ROBO1,TBX2,NRP2,NRP1,SLIT2,SEMA3C,ADAMTS6,ZFPM2,CHD7
17_Member	GO Biological Processes	GO:0021800	cerebral cortex tangential migration	-4.37219	-2.39263	4/9	6091,8828,8829,9353	ROBO1,NRP2,NRP1,SLIT2
17_Member	GO Biological Processes	GO:0003148	outflow tract septum morphogenesis	-4.27444	-2.31268	6/28	6091,6909,8828,8829,10512,23414	ROBO1,TBX2,NRP2,NRP1,SEMA3C,ZFPM2
17_Member	GO Biological Processes	GO:0060411	cardiac septum morphogenesis	-3.97011	-2.09041	9/76	3398,6091,6909,8828,8829,9353,10512,23414,55636	ID2,ROBO1,TBX2,NRP2,NRP1,SLIT2,SEMA3C,ZFPM2,CHD7
17_Member	GO Biological Processes	GO:0021795	cerebral cortex cell migration	-3.14737	-1.48075	6/44	1956,6091,8828,8829,9289,9353	EGFR,ROBO1,NRP2,NRP1,ADGRG1,SLIT2
17_Member	GO Biological Processes	GO:0070099	regulation of chemokine-mediated signaling pathway	-2.94521	-1.34608	3/9	1906,6091,9353	EDN1,ROBO1,SLIT2
17_Member	GO Biological Processes	GO:0003206	cardiac chamber morphogenesis	-2.84905	-1.27275	10/129	2274,3398,6091,6909,8828,8829,9353,10512,23414,55636	FHL2,ID2,ROBO1,TBX2,NRP2,NRP1,SLIT2,SEMA3C,ZFPM2,CHD7
17_Member	GO Biological Processes	GO:0022029	telencephalon cell migration	-2.47783	-0.999607	6/59	1956,6091,8828,8829,9289,9353	EGFR,ROBO1,NRP2,NRP1,ADGRG1,SLIT2
17_Member	GO Biological Processes	GO:0021885	forebrain cell migration	-2.36987	-0.924409	6/62	1956,6091,8828,8829,9289,9353	EGFR,ROBO1,NRP2,NRP1,ADGRG1,SLIT2
17_Member	GO Biological Processes	GO:0021772	olfactory bulb development	-2.06487	-0.709952	4/33	3398,6091,9353,55636	ID2,ROBO1,SLIT2,CHD7
17_Member	GO Biological Processes	GO:0021884	forebrain neuron development	-2.06487	-0.709952	4/33	6091,8828,8829,9353	ROBO1,NRP2,NRP1,SLIT2
17_Member	GO Biological Processes	GO:0021988	olfactory lobe development	-2.01893	-0.679871	4/34	3398,6091,9353,55636	ID2,ROBO1,SLIT2,CHD7
18_Summary	GO Biological Processes	GO:0009636	response to toxic substance	-7.47945	-4.91178	36/519	41,70,388,1026,1410,1543,1728,1906,2052,2879,2936,3162,3371,3383,3778,3791,4155,5019,5021,5052,5155,5999,6546,6648,6772,7295,7296,7412,9314,10105,10891,23657,26471,57016,94241,114757,1718,1956,2034,2530,3304,3315,4277,4314,5156,5587,9833,50484,87178,108,249,3399,5176,8091,9353,27063,64754,231,3398,5602,10397,30061,387758	ASIC1,ACTC1,RHOB,CDKN1A,CRYAB,CYP1A1,NQO1,EDN1,EPHX1,GPX4,GSR,HMOX1,TNC,ICAM1,KCNMA1,KDR,MBP,OXCT1,OXTR,PRDX1,PDGFB,RGS4,SLC8A1,SOD2,STAT1,TXN,TXNRD1,VCAM1,KLF4,PPIF,PPARGC1A,SLC7A11,NUPR1,AKR1B10,TP53INP1,CYGB,DHCR24,EGFR,EPAS1,FUT8,HSPA1B,HSPB1,MICB,MMP3,PDGFRA,PRKD1,MELK,RRM2B,PNPT1,ADCY2,ALPL,ID3,SERPINF1,HMGA2,SLIT2,ANKRD1,SMYD3,AKR1B1,ID2,MAPK10,NDRG1,SLC40A1,FIBIN
18_Member	GO Biological Processes	GO:0009636	response to toxic substance	-7.47945	-4.91178	36/519	41,70,388,1026,1410,1543,1728,1906,2052,2879,2936,3162,3371,3383,3778,3791,4155,5019,5021,5052,5155,5999,6546,6648,6772,7295,7296,7412,9314,10105,10891,23657,26471,57016,94241,114757	ASIC1,ACTC1,RHOB,CDKN1A,CRYAB,CYP1A1,NQO1,EDN1,EPHX1,GPX4,GSR,HMOX1,TNC,ICAM1,KCNMA1,KDR,MBP,OXCT1,OXTR,PRDX1,PDGFB,RGS4,SLC8A1,SOD2,STAT1,TXN,TXNRD1,VCAM1,KLF4,PPIF,PPARGC1A,SLC7A11,NUPR1,AKR1B10,TP53INP1,CYGB
18_Member	GO Biological Processes	GO:0006979	response to oxidative stress	-7.09031	-4.60695	32/444	388,1410,1718,1728,1906,1956,2034,2530,2879,2936,3162,3304,3315,4277,4314,5052,5156,5587,6546,6648,6772,7295,7296,9314,9833,10105,10891,23657,50484,87178,94241,114757	RHOB,CRYAB,DHCR24,NQO1,EDN1,EGFR,EPAS1,FUT8,GPX4,GSR,HMOX1,HSPA1B,HSPB1,MICB,MMP3,PRDX1,PDGFRA,PRKD1,SLC8A1,SOD2,STAT1,TXN,TXNRD1,KLF4,MELK,PPIF,PPARGC1A,SLC7A11,RRM2B,PNPT1,TP53INP1,CYGB
18_Member	GO Biological Processes	GO:0034599	cellular response to oxidative stress	-5.84071	-3.59303	23/295	388,1728,1956,2034,2530,2936,3162,3304,3315,4314,5052,5156,5587,6648,7295,7296,9314,9833,10105,10891,23657,87178,94241	RHOB,NQO1,EGFR,EPAS1,FUT8,GSR,HMOX1,HSPA1B,HSPB1,MMP3,PRDX1,PDGFRA,PRKD1,SOD2,TXN,TXNRD1,KLF4,MELK,PPIF,PPARGC1A,SLC7A11,PNPT1,TP53INP1
18_Member	GO Biological Processes	GO:0046677	response to antibiotic	-4.64139	-2.6022	22/325	70,108,249,388,1410,1543,1728,1906,3162,3371,3383,3399,5019,5155,5999,6546,6772,7295,7412,9314,10105,94241	ACTC1,ADCY2,ALPL,RHOB,CRYAB,CYP1A1,NQO1,EDN1,HMOX1,TNC,ICAM1,ID3,OXCT1,PDGFB,RGS4,SLC8A1,STAT1,TXN,VCAM1,KLF4,PPIF,TP53INP1
18_Member	GO Biological Processes	GO:0000302	response to reactive oxygen species	-3.69282	-1.89337	16/229	388,1410,1728,1906,1956,3162,4314,5052,5156,6546,6648,6772,7295,9314,10105,10891	RHOB,CRYAB,NQO1,EDN1,EGFR,HMOX1,MMP3,PRDX1,PDGFRA,SLC8A1,SOD2,STAT1,TXN,KLF4,PPIF,PPARGC1A
18_Member	GO Biological Processes	GO:0035690	cellular response to drug	-3.58519	-1.81463	21/358	108,388,1728,1906,1956,3162,3383,3791,4314,5155,5176,6546,7295,8091,9314,9353,10105,10891,27063,64754,94241	ADCY2,RHOB,NQO1,EDN1,EGFR,HMOX1,ICAM1,KDR,MMP3,PDGFB,SERPINF1,SLC8A1,TXN,HMGA2,KLF4,SLIT2,PPIF,PPARGC1A,ANKRD1,SMYD3,TP53INP1
18_Member	GO Biological Processes	GO:0010035	response to inorganic substance	-3.13358	-1.46921	27/555	231,388,1410,1543,1728,1906,1956,3162,3383,3398,3778,3791,4314,5052,5176,5602,6546,6648,6772,7295,7412,9314,10105,10397,10891,30061,387758	AKR1B1,RHOB,CRYAB,CYP1A1,NQO1,EDN1,EGFR,HMOX1,ICAM1,ID2,KCNMA1,KDR,MMP3,PRDX1,SERPINF1,MAPK10,SLC8A1,SOD2,STAT1,TXN,VCAM1,KLF4,PPIF,NDRG1,PPARGC1A,SLC40A1,FIBIN
18_Member	GO Biological Processes	GO:0034614	cellular response to reactive oxygen species	-2.08579	-0.727322	10/165	388,1728,1956,4314,5052,5156,6648,7295,9314,10105	RHOB,NQO1,EGFR,MMP3,PRDX1,PDGFRA,SOD2,TXN,KLF4,PPIF
18_Member	GO Biological Processes	GO:0042542	response to hydrogen peroxide	-2.02762	-0.682568	9/143	388,1410,1728,3162,6546,6772,7295,9314,10105	RHOB,CRYAB,NQO1,HMOX1,SLC8A1,STAT1,TXN,KLF4,PPIF
18_Member	GO Biological Processes	GO:0071236	cellular response to antibiotic	-2.0089	-0.670762	9/144	108,388,1728,3399,5155,7295,9314,10105,94241	ADCY2,RHOB,NQO1,ID3,PDGFB,TXN,KLF4,PPIF,TP53INP1
19_Summary	GO Biological Processes	GO:0019221	cytokine-mediated signaling pathway	-7.05659	-4.57957	44/739	284,604,943,1026,1052,1906,2152,2537,2633,3107,3162,3304,3383,3430,3434,3437,3459,3570,3575,3977,4312,4314,4599,4938,4939,4940,5155,5292,6091,6356,6648,6772,6888,7412,8660,8878,9021,9353,9636,11274,25939,54739,83666,114769,1846,5602,7318,9830,23586	ANGPT1,BCL6,TNFRSF8,CDKN1A,CEBPD,EDN1,F3,IFI6,GBP1,HLA-C,HMOX1,HSPA1B,ICAM1,IFI35,IFIT1,IFIT3,IFNGR1,IL6R,IL7R,LIFR,MMP1,MMP3,MX1,OAS1,OAS2,OAS3,PDGFB,PIM1,ROBO1,CCL11,SOD2,STAT1,TALDO1,VCAM1,IRS2,SQSTM1,SOCS3,SLIT2,ISG15,USP18,SAMHD1,XAF1,PARP9,CARD16,DUSP4,MAPK10,UBA7,TRIM14,DDX58
19_Member	GO Biological Processes	GO:0019221	cytokine-mediated signaling pathway	-7.05659	-4.57957	44/739	284,604,943,1026,1052,1906,2152,2537,2633,3107,3162,3304,3383,3430,3434,3437,3459,3570,3575,3977,4312,4314,4599,4938,4939,4940,5155,5292,6091,6356,6648,6772,6888,7412,8660,8878,9021,9353,9636,11274,25939,54739,83666,114769	ANGPT1,BCL6,TNFRSF8,CDKN1A,CEBPD,EDN1,F3,IFI6,GBP1,HLA-C,HMOX1,HSPA1B,ICAM1,IFI35,IFIT1,IFIT3,IFNGR1,IL6R,IL7R,LIFR,MMP1,MMP3,MX1,OAS1,OAS2,OAS3,PDGFB,PIM1,ROBO1,CCL11,SOD2,STAT1,TALDO1,VCAM1,IRS2,SQSTM1,SOCS3,SLIT2,ISG15,USP18,SAMHD1,XAF1,PARP9,CARD16
19_Member	Reactome Gene Sets	R-HSA-1280215	Cytokine Signaling in Immune system	-6.16857	-3.85271	40/690	604,943,1026,1052,1846,2537,2633,3107,3162,3383,3430,3434,3437,3459,3570,3575,3977,4312,4314,4599,4938,4939,4940,5292,5602,6356,6648,6772,6888,7318,7412,8660,8878,9021,9636,9830,11274,23586,25939,54739	BCL6,TNFRSF8,CDKN1A,CEBPD,DUSP4,IFI6,GBP1,HLA-C,HMOX1,ICAM1,IFI35,IFIT1,IFIT3,IFNGR1,IL6R,IL7R,LIFR,MMP1,MMP3,MX1,OAS1,OAS2,OAS3,PIM1,MAPK10,CCL11,SOD2,STAT1,TALDO1,UBA7,VCAM1,IRS2,SQSTM1,SOCS3,ISG15,TRIM14,USP18,DDX58,SAMHD1,XAF1
19_Member	Reactome Gene Sets	R-HSA-6785807	Interleukin-4 and Interleukin-13 signaling	-5.55879	-3.37326	13/108	604,1026,1052,3162,3383,3570,4312,4314,5292,6356,6772,7412,9021	BCL6,CDKN1A,CEBPD,HMOX1,ICAM1,IL6R,MMP1,MMP3,PIM1,CCL11,STAT1,VCAM1,SOCS3
19_Member	Reactome Gene Sets	R-HSA-449147	Signaling by Interleukins	-2.22728	-0.820431	21/462	604,1026,1052,1846,3162,3383,3570,3575,3977,4312,4314,5292,5602,6356,6648,6772,6888,7412,8660,8878,9021	BCL6,CDKN1A,CEBPD,DUSP4,HMOX1,ICAM1,IL6R,IL7R,LIFR,MMP1,MMP3,PIM1,MAPK10,CCL11,SOD2,STAT1,TALDO1,VCAM1,IRS2,SQSTM1,SOCS3
20_Summary	GO Biological Processes	GO:0007423	sensory organ development	-6.73096	-4.30719	35/532	220,490,775,1028,1052,1295,1410,1543,1906,1956,2487,3776,4211,4212,4237,4628,4810,4919,4920,5156,5176,5979,6909,7482,7490,8642,8829,9314,23657,25987,55084,55636,57045,57545,170692	ALDH1A3,ATP2B1,CACNA1C,CDKN1C,CEBPD,COL8A1,CRYAB,CYP1A1,EDN1,EGFR,FRZB,KCNK2,MEIS1,MEIS2,MFAP2,MYH10,NHS,ROR1,ROR2,PDGFRA,SERPINF1,RET,TBX2,WNT2B,WT1,DCHS1,NRP1,KLF4,SLC7A11,TSKU,SOBP,CHD7,TWSG1,CC2D2A,ADAMTS18
20_Member	GO Biological Processes	GO:0007423	sensory organ development	-6.73096	-4.30719	35/532	220,490,775,1028,1052,1295,1410,1543,1906,1956,2487,3776,4211,4212,4237,4628,4810,4919,4920,5156,5176,5979,6909,7482,7490,8642,8829,9314,23657,25987,55084,55636,57045,57545,170692	ALDH1A3,ATP2B1,CACNA1C,CDKN1C,CEBPD,COL8A1,CRYAB,CYP1A1,EDN1,EGFR,FRZB,KCNK2,MEIS1,MEIS2,MFAP2,MYH10,NHS,ROR1,ROR2,PDGFRA,SERPINF1,RET,TBX2,WNT2B,WT1,DCHS1,NRP1,KLF4,SLC7A11,TSKU,SOBP,CHD7,TWSG1,CC2D2A,ADAMTS18
20_Member	GO Biological Processes	GO:0001654	eye development	-6.65706	-4.24968	27/350	220,490,775,1028,1295,1410,1543,1956,4211,4212,4237,4628,4810,5156,5176,5979,6909,7482,7490,8829,9314,23657,25987,55636,57045,57545,170692	ALDH1A3,ATP2B1,CACNA1C,CDKN1C,COL8A1,CRYAB,CYP1A1,EGFR,MEIS1,MEIS2,MFAP2,MYH10,NHS,PDGFRA,SERPINF1,RET,TBX2,WNT2B,WT1,NRP1,KLF4,SLC7A11,TSKU,CHD7,TWSG1,CC2D2A,ADAMTS18
20_Member	GO Biological Processes	GO:0150063	visual system development	-6.60769	-4.20564	27/352	220,490,775,1028,1295,1410,1543,1956,4211,4212,4237,4628,4810,5156,5176,5979,6909,7482,7490,8829,9314,23657,25987,55636,57045,57545,170692	ALDH1A3,ATP2B1,CACNA1C,CDKN1C,COL8A1,CRYAB,CYP1A1,EGFR,MEIS1,MEIS2,MFAP2,MYH10,NHS,PDGFRA,SERPINF1,RET,TBX2,WNT2B,WT1,NRP1,KLF4,SLC7A11,TSKU,CHD7,TWSG1,CC2D2A,ADAMTS18
20_Member	GO Biological Processes	GO:0048880	sensory system development	-6.48604	-4.09959	27/357	220,490,775,1028,1295,1410,1543,1956,4211,4212,4237,4628,4810,5156,5176,5979,6909,7482,7490,8829,9314,23657,25987,55636,57045,57545,170692	ALDH1A3,ATP2B1,CACNA1C,CDKN1C,COL8A1,CRYAB,CYP1A1,EGFR,MEIS1,MEIS2,MFAP2,MYH10,NHS,PDGFRA,SERPINF1,RET,TBX2,WNT2B,WT1,NRP1,KLF4,SLC7A11,TSKU,CHD7,TWSG1,CC2D2A,ADAMTS18
20_Member	GO Biological Processes	GO:0043010	camera-type eye development	-6.21661	-3.89058	24/302	220,490,775,1028,1295,1410,1543,1956,4211,4628,4810,5156,5176,5979,6909,7482,7490,8829,9314,23657,25987,55636,57045,57545	ALDH1A3,ATP2B1,CACNA1C,CDKN1C,COL8A1,CRYAB,CYP1A1,EGFR,MEIS1,MYH10,NHS,PDGFRA,SERPINF1,RET,TBX2,WNT2B,WT1,NRP1,KLF4,SLC7A11,TSKU,CHD7,TWSG1,CC2D2A
20_Member	GO Biological Processes	GO:0002088	lens development in camera-type eye	-2.11261	-0.743758	6/70	1028,1410,4211,4810,7482,23657	CDKN1C,CRYAB,MEIS1,NHS,WNT2B,SLC7A11
